# Supplementary material for: IGFBP5 Promotes Atherosclerosis in APOE−/− Mice Through Phenotypic Transformation of VSMCs
Source: Curr Issues Mol Biol. 2025 Jul 17;47(7):555. doi: 10.3390/cimb47070555 (PMC12293107; doi:10.3390/cimb47070555)
Supplement: Supplementary file 1 [file cimb-47-00555-s001.zip]

Archive with 3 entries (3 files):
- supplementary figure S1.pdf
- supplementary material S1.xlsx
- supplementary material S2.xlsx
