# Supplementary material for: IGFBP5 Promotes Atherosclerosis in APOE−/− Mice Through Phenotypic Transformation of VSMCs
Source: Curr Issues Mol Biol. 2025 Jul 17;47(7):555. doi: 10.3390/cimb47070555 (PMC12293107; doi:10.3390/cimb47070555)
Supplement: Supplementary file 1 [file cimb-47-00555-s001.zip › supplementary material S1.xlsx]

## Sheet: Sheet1
id	baseMean	baseMean_GFP	baseMean_IGFBP5	foldChange(IGFBP5/GFP)	log2FoldChange	pval	padj	Chromosome	Start Site	End Site	Direction	Length	Name	GO	KEGG	EC	eggNOG Class	eggNOG	Description	Entrez_geneID	UniProtAC	Pathway	BP	CC	MF
ENSMUSG00000062329	1332.75	1798.99	866.504	0.481661	-1.05391	0.00112869	1	5	37892863	37897164	+	1056	Cytl1	GO:0002062;GO:0005575;GO:0045944;GO:0048839;GO:0050650;GO:0051091;GO:1990079;	-	-	O	1B61S;0A7N0;0VIGH;0IXZC;13S9C;0UVDU;1D3QX;0DUD7;193E9	cytokine-like 1 [Source:MGI Symbol;Acc:MGI:2684993]	231162	A1E5L0	-	GO:0002062//chondrocyte differentiation;GO:0045944//positive regulation of transcription by RNA polymerase II;GO:0048839//inner ear development;GO:0050650//chondroitin sulfate proteoglycan biosynthetic process;GO:0051091//positive regulation of DNA-binding transcription factor activity;GO:1990079//cartilage homeostasis;	GO:0005575//cellular_component;	-
ENSMUSG00000079654	147.877	228.334	67.4209	0.295274	-1.75988	0.00174176	1	6	29169231	29179583	-	3411	Prrt4	GO:0003674;GO:0005575;GO:0008150;GO:0016020;GO:0016021;	-	-	U	1CVER;09Z4J;0UPJV;18Z6H;0VA1T;0IVG1;0DKKA;13IFJ;1B01G	proline-rich transmembrane protein 4 [Source:MGI Symbol;Acc:MGI:2141677]	101359	B2RU40	-	GO:0008150//biological_process;	GO:0005575//cellular_component;GO:0016020//membrane;GO:0016021//integral component of membrane;	GO:0003674//molecular_function;
ENSMUSG00000023034	1967.29	789.903	3144.69	3.98111	1.99317	0.00189432	1	15	101152150	101172676	+	3509	Nr4a1	GO:0000978;GO:0000981;GO:0001228;GO:0001228;GO:0001938;GO:0002042;GO:0003677;GO:0003677;GO:0003677;GO:0003700;GO:0004879;GO:0005515;GO:0005515;GO:0005634;GO:0005634;GO:0005634;GO:0005634;GO:0005634;GO:0005634;GO:0005654;GO:0005654;GO:0005667;GO:0005667;GO:0005737;GO:0005739;GO:0005829;GO:0005829;GO:0006355;GO:0006357;GO:0006915;GO:0008134;GO:0008134;GO:0008270;GO:0010035;GO:0030522;GO:0031965;GO:…	K04465	-	K	192A4;1CPFW;0UFSV;12N74;09TF3;KOG4217;1AZH9;0V4E5;0DES5	nuclear receptor subfamily 4, group A, member 1 [Source:MGI Symbol;Acc:MGI:1352454]	15370	P12813;Q545Q1	ko04934(Cushing syndrome);ko04927(Cortisol synthesis and secretion);ko04925(Aldosterone synthesis and secretion);ko04151(PI3K-Akt signaling pathway);ko04010(MAPK signaling pathway)	GO:0001938//positive regulation of endothelial cell proliferation;GO:0002042//cell migration involved in sprouting angiogenesis;GO:0006355//regulation of transcription, DNA-templated;GO:0006357//regulation of transcription by RNA polymerase II;GO:0006915//apoptotic process;GO:0010035//response to inorganic substance;GO:0030522//intracellular receptor signaling pathway;GO:0032496//response to lipo…	GO:0005634//nucleus;GO:0005634//nucleus;GO:0005634//nucleus;GO:0005634//nucleus;GO:0005634//nucleus;GO:0005634//nucleus;GO:0005654//nucleoplasm;GO:0005654//nucleoplasm;GO:0005667//transcription regulator complex;GO:0005667//transcription regulator complex;GO:0005737//cytoplasm;GO:0005739//mitochondrion;GO:0005829//cytosol;GO:0005829//cytosol;GO:0031965//nuclear membrane;GO:0031965//nuclear membra…	GO:0000978//RNA polymerase II cis-regulatory region sequence-specific DNA binding;GO:0000981//DNA-binding transcription factor activity, RNA polymerase II-specific;GO:0001228//DNA-binding transcription activator activity, RNA polymerase II-specific;GO:0001228//DNA-binding transcription activator activity, RNA polymerase II-specific;GO:0003677//DNA binding;GO:0003677//DNA binding;GO:0003677//DNA b…
ENSMUSG00000102752	176.535	245.09	107.981	0.440577	-1.18254	0.00445967	1	1	170125768	170133901	-	3827	Gm7694	GO:0003674;GO:0005575;GO:0008150;	-	-	S	195AG;0A0SW;0IK4X;13II8;0VF16;1B2EG;0USBK;1CYSS;0DN50	predicted gene 7694 [Source:MGI Symbol;Acc:MGI:3649135]	665574	J3QNH8	-	GO:0008150//biological_process;	GO:0005575//cellular_component;	GO:0003674//molecular_function;
ENSMUSG00000029675	26373.8	34976.8	17770.8	0.508073	-0.976893	0.00784143	1	5	134731447	134776177	-	8098	Eln	GO:0003151;GO:0005201;GO:0005515;GO:0005576;GO:0005739;GO:0007519;GO:0030023;GO:0030198;GO:0030833;GO:0043149;GO:0050840;GO:0062023;GO:0062023;GO:0071953;GO:0071953;GO:0005201;GO:0005576;GO:0062023;	K14211	-	Z;O;W	0UW7Z;0DVKN;147W8;0A9RM;0VKP5;1B71I;1D4X0;196DQ;0IZT8	elastin [Source:MGI Symbol;Acc:MGI:95317]	13717	P54320	ko04974(Protein digestion and absorption)	GO:0003151//outflow tract morphogenesis;GO:0007519//skeletal muscle tissue development;GO:0030198//extracellular matrix organization;GO:0030833//regulation of actin filament polymerization;GO:0043149//stress fiber assembly;	GO:0005576//extracellular region;GO:0005739//mitochondrion;GO:0062023//collagen-containing extracellular matrix;GO:0062023//collagen-containing extracellular matrix;GO:0071953//elastic fiber;GO:0071953//elastic fiber;GO:0005576//extracellular region;GO:0062023//collagen-containing extracellular matrix;	GO:0005201//extracellular matrix structural constituent;GO:0005515//protein binding;GO:0030023//extracellular matrix constituent conferring elasticity;GO:0050840//extracellular matrix binding;GO:0005201//extracellular matrix structural constituent;
ENSMUSG00000052180	23.7171	2.09336	45.3408	21.6593	4.43692	0.00812607	1	13	34063799	34089691	-	1391	Serpinb6c	GO:0004867;GO:0005615;GO:0005615;GO:0005737;GO:0010951;GO:0004867;GO:0005615;GO:0005615;GO:0005737;GO:0010951;GO:0004867;GO:0005615;GO:0005615;GO:0005737;GO:0010951;	K13963	-	V	1AW08;0UHGD;0DF5U;KOG2392;12QSH;1CT89;0V4H4;1929H;09W3S	serine (or cysteine) peptidase inhibitor, clade B, member 6c [Source:MGI Symbol;Acc:MGI:2145481]	97848	-	ko05146(Amoebiasis)	GO:0010951//negative regulation of endopeptidase activity;GO:0010951//negative regulation of endopeptidase activity;GO:0010951//negative regulation of endopeptidase activity;	GO:0005615//extracellular space;GO:0005615//extracellular space;GO:0005737//cytoplasm;GO:0005615//extracellular space;GO:0005615//extracellular space;GO:0005737//cytoplasm;GO:0005615//extracellular space;GO:0005615//extracellular space;GO:0005737//cytoplasm;	GO:0004867//serine-type endopeptidase inhibitor activity;GO:0004867//serine-type endopeptidase inhibitor activity;GO:0004867//serine-type endopeptidase inhibitor activity;
ENSMUSG00000021118	66.1285	97.6683	34.5887	0.354145	-1.49759	0.0114908	1	12	78935465	78953738	-	1583	Plek2	GO:0005737;GO:0005856;GO:0005886;GO:0005886;GO:0005886;GO:0016020;GO:0016020;GO:0030036;GO:0031258;GO:0031346;GO:0031532;GO:0031532;GO:0032266;GO:0035556;GO:0042995;GO:0043325;GO:0080025;GO:0120034;	K19993	-	Z;T	1ASVR;190EJ;1CWHS;0A02P;0IGI2;0VAYX;12SHM;0DMN7;0UH7D	pleckstrin 2 [Source:MGI Symbol;Acc:MGI:1351466]	27260	Q9WV52	-	GO:0030036//actin cytoskeleton organization;GO:0031346//positive regulation of cell projection organization;GO:0031532//actin cytoskeleton reorganization;GO:0031532//actin cytoskeleton reorganization;GO:0035556//intracellular signal transduction;GO:0120034//positive regulation of plasma membrane bounded cell projection assembly;	GO:0005737//cytoplasm;GO:0005856//cytoskeleton;GO:0005886//plasma membrane;GO:0005886//plasma membrane;GO:0005886//plasma membrane;GO:0016020//membrane;GO:0016020//membrane;GO:0031258//lamellipodium membrane;GO:0042995//cell projection;	GO:0032266//phosphatidylinositol-3-phosphate binding;GO:0043325//phosphatidylinositol-3,4-bisphosphate binding;GO:0080025//phosphatidylinositol-3,5-bisphosphate binding;
ENSMUSG00000104063	6.2343	12.4686	0	0	-Inf	0.0137887	1	18	37884653	37974926	+	4713	Pcdhgb7	GO:0005509;GO:0005509;GO:0005886;GO:0007155;GO:0007155;GO:0007156;GO:0016020;GO:0016020;GO:0016020;GO:0016021;GO:0046872;	K16496	-	-	-	protocadherin gamma subfamily B, 7 [Source:MGI Symbol;Acc:MGI:1935199]	93704	Q91XX3	-	GO:0007155//cell adhesion;GO:0007155//cell adhesion;GO:0007156//homophilic cell adhesion via plasma membrane adhesion molecules;	GO:0005886//plasma membrane;GO:0016020//membrane;GO:0016020//membrane;GO:0016020//membrane;GO:0016021//integral component of membrane;	GO:0005509//calcium ion binding;GO:0005509//calcium ion binding;GO:0046872//metal ion binding;
ENSMUSG00000052229	28.7035	43.613	13.794	0.316281	-1.66072	0.0144854	1	18	32076050	32082689	-	5195	Gpr17	GO:0002862;GO:0004930;GO:0004930;GO:0004930;GO:0005515;GO:0005886;GO:0005887;GO:0007165;GO:0007186;GO:0007186;GO:0016020;GO:0016021;GO:0016021;GO:0033612;GO:0033612;GO:0035025;GO:0048709;GO:0051482;	K08404	-	T	1CVUN;0UPTW;190ZV;0IGZC;12T2X;0V8BB;1AUWZ;0DKZV;09X9B	G protein-coupled receptor 17 [Source:MGI Symbol;Acc:MGI:3584514]	574402	Q6NS65	-	GO:0002862//negative regulation of inflammatory response to antigenic stimulus;GO:0007165//signal transduction;GO:0007186//G protein-coupled receptor signaling pathway;GO:0007186//G protein-coupled receptor signaling pathway;GO:0035025//positive regulation of Rho protein signal transduction;GO:0048709//oligodendrocyte differentiation;GO:0051482//positive regulation of cytosolic calcium ion concen…	GO:0005886//plasma membrane;GO:0005887//integral component of plasma membrane;GO:0016020//membrane;GO:0016021//integral component of membrane;GO:0016021//integral component of membrane;	GO:0004930//G protein-coupled receptor activity;GO:0004930//G protein-coupled receptor activity;GO:0004930//G protein-coupled receptor activity;GO:0005515//protein binding;GO:0033612//receptor serine/threonine kinase binding;GO:0033612//receptor serine/threonine kinase binding;
ENSMUSG00000055301	127.398	167.003	87.7923	0.525694	-0.927706	0.0153195	1	3	137923521	137939143	+	3787	Adh7	GO:0001523;GO:0001523;GO:0001523;GO:0004022;GO:0004022;GO:0004024;GO:0004024;GO:0004024;GO:0004031;GO:0004031;GO:0004745;GO:0004745;GO:0004745;GO:0004745;GO:0005737;GO:0005829;GO:0005829;GO:0005829;GO:0005886;GO:0005886;GO:0006067;GO:0006068;GO:0006069;GO:0006069;GO:0006069;GO:0008270;GO:0008270;GO:0008270;GO:0009617;GO:0009617;GO:0010430;GO:0010430;GO:0016491;GO:0016491;GO:0016491;GO:0019841;GO:…	K13951	EC:1.1.1.1	Q	09V5R;0V65B;194Q9;0DGER;12NDX;1CR49;1ATWG;KOG0022;0UICD	alcohol dehydrogenase 7 (class IV), mu or sigma polypeptide [Source:MGI Symbol;Acc:MGI:87926]	11529	Q64437;Q9D748	ko04936(Alcoholic liver disease);ko00982(Drug metabolism - cytochrome P450);ko00980(Metabolism of xenobiotics by cytochrome P450);ko00830(Retinol metabolism);ko00620(Pyruvate metabolism);ko00350(Tyrosine metabolism);ko00071(Fatty acid degradation);ko00010(Glycolysis / Gluconeogenesis)	GO:0001523//retinoid metabolic process;GO:0001523//retinoid metabolic process;GO:0001523//retinoid metabolic process;GO:0006067//ethanol metabolic process;GO:0006068//ethanol catabolic process;GO:0006069//ethanol oxidation;GO:0006069//ethanol oxidation;GO:0006069//ethanol oxidation;GO:0009617//response to bacterium;GO:0009617//response to bacterium;GO:0010430//fatty acid omega-oxidation;GO:001043…	GO:0005737//cytoplasm;GO:0005829//cytosol;GO:0005829//cytosol;GO:0005829//cytosol;GO:0005886//plasma membrane;GO:0005886//plasma membrane;	GO:0004022//alcohol dehydrogenase (NAD+) activity;GO:0004022//alcohol dehydrogenase (NAD+) activity;GO:0004024//alcohol dehydrogenase activity, zinc-dependent;GO:0004024//alcohol dehydrogenase activity, zinc-dependent;GO:0004024//alcohol dehydrogenase activity, zinc-dependent;GO:0004031//aldehyde oxidase activity;GO:0004031//aldehyde oxidase activity;GO:0004745//NAD-retinol dehydrogenase activity…
ENSMUSG00000014158	241.773	344.279	139.267	0.404518	-1.30572	0.0170356	1	5	114760213	114796482	-	4076	Trpv4	GO:0000122;GO:0000166;GO:0002024;GO:0003779;GO:0003779;GO:0005034;GO:0005080;GO:0005080;GO:0005216;GO:0005216;GO:0005261;GO:0005261;GO:0005261;GO:0005262;GO:0005262;GO:0005262;GO:0005262;GO:0005262;GO:0005515;GO:0005515;GO:0005515;GO:0005515;GO:0005516;GO:0005516;GO:0005524;GO:0005881;GO:0005881;GO:0005886;GO:0005886;GO:0005886;GO:0005887;GO:0005912;GO:0005925;GO:0005925;GO:0005929;GO:0005929;GO:…	K04973	-	T;P	0V5IC;0DFUU;09UJ4;1CQ53;18SQ7;KOG3676;1AU2K;0UHAV;136N8	transient receptor potential cation channel, subfamily V, member 4 [Source:MGI Symbol;Acc:MGI:1926945]	63873	Q9EPK8	ko05418(Fluid shear stress and atherosclerosis);ko04750(Inflammatory mediator regulation of TRP channels);ko04218(Cellular senescence)	GO:0000122//negative regulation of transcription by RNA polymerase II;GO:0002024//diet induced thermogenesis;GO:0006811//ion transport;GO:0006811//ion transport;GO:0006816//calcium ion transport;GO:0006816//calcium ion transport;GO:0006874//cellular calcium ion homeostasis;GO:0006874//cellular calcium ion homeostasis;GO:0006970//response to osmotic stress;GO:0006971//hypotonic response;GO:0006971…	GO:0005881//cytoplasmic microtubule;GO:0005881//cytoplasmic microtubule;GO:0005886//plasma membrane;GO:0005886//plasma membrane;GO:0005886//plasma membrane;GO:0005887//integral component of plasma membrane;GO:0005912//adherens junction;GO:0005925//focal adhesion;GO:0005925//focal adhesion;GO:0005929//cilium;GO:0005929//cilium;GO:0005929//cilium;GO:0009986//cell surface;GO:0009986//cell surface;GO…	GO:0000166//nucleotide binding;GO:0003779//actin binding;GO:0003779//actin binding;GO:0005034//osmosensor activity;GO:0005080//protein kinase C binding;GO:0005080//protein kinase C binding;GO:0005216//ion channel activity;GO:0005216//ion channel activity;GO:0005261//cation channel activity;GO:0005261//cation channel activity;GO:0005261//cation channel activity;GO:0005262//calcium channel activity…
ENSMUSG00000068748	86.5231	111.994	61.052	0.545135	-0.875314	0.0193834	1	6	22875501	23052915	+	14245	Ptprz1	GO:0002244;GO:0004721;GO:0004725;GO:0004725;GO:0004725;GO:0004725;GO:0005178;GO:0005178;GO:0005515;GO:0005576;GO:0005615;GO:0005737;GO:0005886;GO:0005886;GO:0006470;GO:0006470;GO:0006470;GO:0007409;GO:0007413;GO:0007611;GO:0008285;GO:0010812;GO:0010976;GO:0016020;GO:0016020;GO:0016021;GO:0016311;GO:0016787;GO:0016791;GO:0016791;GO:0016791;GO:0017134;GO:0030027;GO:0030175;GO:0030335;GO:0030424;GO:…	K08114	EC:3.1.3.48	T	1AZNE;09ZEP;0V9ZZ;0DKX0;12SQH;KOG4228;0UPZ0;1CVS8;18TBF	protein tyrosine phosphatase, receptor type Z, polypeptide 1 [Source:MGI Symbol;Acc:MGI:97816]	19283	B9EKR1	ko05120(Epithelial cell signaling in Helicobacter pylori infection)	GO:0002244//hematopoietic progenitor cell differentiation;GO:0006470//protein dephosphorylation;GO:0006470//protein dephosphorylation;GO:0006470//protein dephosphorylation;GO:0007409//axonogenesis;GO:0007413//axonal fasciculation;GO:0007611//learning or memory;GO:0008285//negative regulation of cell population proliferation;GO:0010812//negative regulation of cell-substrate adhesion;GO:0010976//po…	GO:0005576//extracellular region;GO:0005615//extracellular space;GO:0005737//cytoplasm;GO:0005886//plasma membrane;GO:0005886//plasma membrane;GO:0016020//membrane;GO:0016020//membrane;GO:0016021//integral component of membrane;GO:0030027//lamellipodium;GO:0030175//filopodium;GO:0030424//axon;GO:0030425//dendrite;GO:0030426//growth cone;GO:0031012//extracellular matrix;GO:0031226//intrinsic compo…	GO:0004721//phosphoprotein phosphatase activity;GO:0004725//protein tyrosine phosphatase activity;GO:0004725//protein tyrosine phosphatase activity;GO:0004725//protein tyrosine phosphatase activity;GO:0004725//protein tyrosine phosphatase activity;GO:0005178//integrin binding;GO:0005178//integrin binding;GO:0005515//protein binding;GO:0016787//hydrolase activity;GO:0016791//phosphatase activity;G…
ENSMUSG00000030693	31.3021	48.6167	13.9874	0.287709	-1.79732	0.0194951	1	7	43430459	43434834	+	1373	Klk10	GO:0004252;GO:0006508;GO:0030141;	K09619	EC:3.4.21.-	O;E	KOG3627;1AZSY;0VAEK;09ZHA;1CVV3;0DM07;192X6;0UJ2P;12S8Q	kallikrein related-peptidase 10 [Source:MGI Symbol;Acc:MGI:1916790]	69540	Q99M20	-	GO:0006508//proteolysis;	GO:0030141//secretory granule;	GO:0004252//serine-type endopeptidase activity;
ENSMUSG00000069227	5.71862	0	11.4372	Inf	Inf	0.0216427	1	13	54884484	54897687	-	4348	Gprin1	GO:0005886;GO:0005886;GO:0005886;GO:0005886;GO:0016020;GO:0030426;GO:0031175;GO:0031175;GO:0042995;GO:0051219;GO:0005886;GO:0005886;GO:0005886;GO:0005886;GO:0016020;GO:0030426;GO:0031175;GO:0031175;GO:0042995;GO:0051219;	-	-	O;W;T	0APM6;0DRGE;1D0NT;0IJTD;1B573;195ZP;0W1Y8;0UTXK;12XN6	G protein-regulated inducer of neurite outgrowth 1 [Source:MGI Symbol;Acc:MGI:1349455]	26913	Q3UNH4	-	GO:0031175//neuron projection development;GO:0031175//neuron projection development;GO:0031175//neuron projection development;GO:0031175//neuron projection development;	GO:0005886//plasma membrane;GO:0005886//plasma membrane;GO:0005886//plasma membrane;GO:0005886//plasma membrane;GO:0016020//membrane;GO:0030426//growth cone;GO:0042995//cell projection;GO:0005886//plasma membrane;GO:0005886//plasma membrane;GO:0005886//plasma membrane;GO:0005886//plasma membrane;GO:0016020//membrane;GO:0030426//growth cone;GO:0042995//cell projection;	GO:0051219//phosphoprotein binding;GO:0051219//phosphoprotein binding;
ENSMUSG00000051669	174.911	240.76	109.061	0.452989	-1.14245	0.0218033	1	16	5029687	5040163	-	1368	AU021092	GO:0005576;GO:0005829;GO:0005829;GO:0008150;GO:0016020;GO:0016020;GO:0042803;	-	-	S	0A23C;13I9V;0DPRC;0IF35;1CYQN;18Y8U;1AYBZ;0UKMK;0V5BM	expressed sequence AU021092 [Source:MGI Symbol;Acc:MGI:2146559]	239691	Q3UST5	-	GO:0008150//biological_process;	GO:0005576//extracellular region;GO:0005829//cytosol;GO:0005829//cytosol;GO:0016020//membrane;GO:0016020//membrane;	GO:0042803//protein homodimerization activity;
ENSMUSG00000037754	117.576	155.502	79.6494	0.512208	-0.965197	0.0225652	1	2	158507318	158608254	+	8844	Ppp1r16b	GO:0001938;GO:0001938;GO:0005634;GO:0005634;GO:0005634;GO:0005886;GO:0005886;GO:0005886;GO:0005886;GO:0008157;GO:0014066;GO:0014066;GO:0016020;GO:0016607;GO:0016607;GO:0017020;GO:0019888;GO:0019888;GO:0019888;GO:0019888;GO:0035304;GO:0035304;GO:0035304;GO:0035307;GO:0035307;GO:0035308;GO:0035308;GO:0042995;GO:0042995;GO:0042995;GO:0043666;GO:0048471;GO:0048471;GO:0051489;GO:0061028;GO:0061028;GO:…	K17459	-	O;T	0DEUG;09THN;KOG0505;0V5WP;12S5D;18U88;0US8T;1CPI6;1B3FH	protein phosphatase 1, regulatory subunit 16B [Source:MGI Symbol;Acc:MGI:2151841]	228852	Q8VHQ3;Q544H9	-	GO:0001938//positive regulation of endothelial cell proliferation;GO:0001938//positive regulation of endothelial cell proliferation;GO:0014066//regulation of phosphatidylinositol 3-kinase signaling;GO:0014066//regulation of phosphatidylinositol 3-kinase signaling;GO:0035304//regulation of protein dephosphorylation;GO:0035304//regulation of protein dephosphorylation;GO:0035304//regulation of prote…	GO:0005634//nucleus;GO:0005634//nucleus;GO:0005634//nucleus;GO:0005886//plasma membrane;GO:0005886//plasma membrane;GO:0005886//plasma membrane;GO:0005886//plasma membrane;GO:0016020//membrane;GO:0016607//nuclear speck;GO:0016607//nuclear speck;GO:0042995//cell projection;GO:0042995//cell projection;GO:0042995//cell projection;GO:0048471//perinuclear region of cytoplasm;GO:0048471//perinuclear re…	GO:0008157//protein phosphatase 1 binding;GO:0017020//myosin phosphatase regulator activity;GO:0019888//protein phosphatase regulator activity;GO:0019888//protein phosphatase regulator activity;GO:0019888//protein phosphatase regulator activity;GO:0019888//protein phosphatase regulator activity;GO:0008157//protein phosphatase 1 binding;GO:0017020//myosin phosphatase regulator activity;GO:0019888/…
ENSMUSG00000032064	62.6303	93.6089	31.6518	0.338128	-1.56436	0.0248962	1	9	50574052	50650817	-	9971	Dixdc1	GO:0003779;GO:0005515;GO:0005515;GO:0005737;GO:0005737;GO:0005829;GO:0005829;GO:0005829;GO:0005829;GO:0005856;GO:0005925;GO:0007275;GO:0016055;GO:0016055;GO:0019904;GO:0021695;GO:0021795;GO:0021799;GO:0021846;GO:0021869;GO:0030054;GO:0030177;GO:0031435;GO:0032956;GO:0032991;GO:0043015;GO:0043015;GO:0043015;GO:0043025;GO:0043679;GO:0045665;GO:0046330;GO:0050772;GO:0060070;GO:0060070;GO:0060070;GO:…	-	-	Z	12R2K;1B4DR;1CUIQ;0IFNC;18VGC;0DJRK;09YBU;0UN60;0V99E	DIX domain containing 1 [Source:MGI Symbol;Acc:MGI:2679721]	330938	Q80Y83	-	GO:0007275//multicellular organism development;GO:0016055//Wnt signaling pathway;GO:0016055//Wnt signaling pathway;GO:0021695//cerebellar cortex development;GO:0021795//cerebral cortex cell migration;GO:0021799//cerebral cortex radially oriented cell migration;GO:0021846//cell proliferation in forebrain;GO:0021869//forebrain ventricular zone progenitor cell division;GO:0030177//positive regulatio…	GO:0005737//cytoplasm;GO:0005737//cytoplasm;GO:0005829//cytosol;GO:0005829//cytosol;GO:0005829//cytosol;GO:0005829//cytosol;GO:0005856//cytoskeleton;GO:0005925//focal adhesion;GO:0030054//cell junction;GO:0032991//protein-containing complex;GO:0043025//neuronal cell body;GO:0043679//axon terminus;GO:0005737//cytoplasm;GO:0005737//cytoplasm;GO:0005829//cytosol;GO:0005829//cytosol;GO:0005829//cytos…	GO:0003779//actin binding;GO:0005515//protein binding;GO:0005515//protein binding;GO:0019904//protein domain specific binding;GO:0031435//mitogen-activated protein kinase kinase kinase binding;GO:0043015//gamma-tubulin binding;GO:0043015//gamma-tubulin binding;GO:0043015//gamma-tubulin binding;GO:0003779//actin binding;GO:0005515//protein binding;GO:0005515//protein binding;GO:0019904//protein do…
ENSMUSG00000033170	419.275	533.875	304.675	0.570686	-0.809231	0.0249907	1	15	78659338	78687242	-	4952	Card10	GO:0007250;GO:0042981;GO:0090051;GO:1900182;GO:0005515;GO:0005737;GO:0007250;GO:0007250;GO:0042981;GO:0050700;GO:0090051;GO:1900182;	K20912	-	F;T	0A0SS;18WPS;KOG0708;0DNE0;1CXB8;1AUA3;1353H;0VBP8;0UTG1	caspase recruitment domain family, member 10 [Source:MGI Symbol;Acc:MGI:2146012]	105844	P58660;E9PUV9	ko04064(NF-kappa B signaling pathway)	GO:0007250//activation of NF-kappaB-inducing kinase activity;GO:0042981//regulation of apoptotic process;GO:0090051//negative regulation of cell migration involved in sprouting angiogenesis;GO:1900182//positive regulation of protein localization to nucleus;GO:0007250//activation of NF-kappaB-inducing kinase activity;GO:0007250//activation of NF-kappaB-inducing kinase activity;GO:0042981//regulati…	GO:0005737//cytoplasm;	GO:0005515//protein binding;GO:0050700//CARD domain binding;
ENSMUSG00000023078	110.634	73.8142	147.455	1.99765	0.998301	0.025813	1	5	96104810	96108927	+	1150	Cxcl13	GO:0002518;GO:0005125;GO:0005576;GO:0005576;GO:0005576;GO:0005576;GO:0005615;GO:0005615;GO:0005615;GO:0006935;GO:0006935;GO:0006952;GO:0006954;GO:0006954;GO:0006955;GO:0007165;GO:0007166;GO:0007204;GO:0007204;GO:0007267;GO:0007267;GO:0008009;GO:0008009;GO:0008009;GO:0008009;GO:0008201;GO:0008201;GO:0010820;GO:0010820;GO:0017134;GO:0017134;GO:0030593;GO:0031640;GO:0031724;GO:0031724;GO:0031735;GO:…	K10032	-	W;T	1D4W7;0VKXK;1B6SV;1943P;0DVVT;0JEN1;0UWFH;0A9PC;146T9	chemokine (C-X-C motif) ligand 13 [Source:MGI Symbol;Acc:MGI:1888499]	55985	O55038;Q3U1E8	ko04062(Chemokine signaling pathway);ko04061(Viral protein interaction with cytokine and cytokine receptor);ko04060(Cytokine-cytokine receptor interaction)	GO:0002518//lymphocyte chemotaxis across high endothelial venule;GO:0006935//chemotaxis;GO:0006935//chemotaxis;GO:0006952//defense response;GO:0006954//inflammatory response;GO:0006954//inflammatory response;GO:0006955//immune response;GO:0007165//signal transduction;GO:0007166//cell surface receptor signaling pathway;GO:0007204//positive regulation of cytosolic calcium ion concentration;GO:00072…	GO:0005576//extracellular region;GO:0005576//extracellular region;GO:0005576//extracellular region;GO:0005576//extracellular region;GO:0005615//extracellular space;GO:0005615//extracellular space;GO:0005615//extracellular space;	GO:0005125//cytokine activity;GO:0008009//chemokine activity;GO:0008009//chemokine activity;GO:0008009//chemokine activity;GO:0008009//chemokine activity;GO:0008201//heparin binding;GO:0008201//heparin binding;GO:0017134//fibroblast growth factor binding;GO:0017134//fibroblast growth factor binding;GO:0031724//CXCR5 chemokine receptor binding;GO:0031724//CXCR5 chemokine receptor binding;GO:003173…
ENSMUSG00000024190	2545.06	1622.98	3467.13	2.13627	1.09509	0.0259385	1	17	26724564	26781102	-	3311	Dusp1	GO:0000188;GO:0000188;GO:0000188;GO:0001706;GO:0004721;GO:0004721;GO:0004722;GO:0004725;GO:0004725;GO:0004725;GO:0005634;GO:0005634;GO:0005634;GO:0005634;GO:0005737;GO:0005737;GO:0005737;GO:0006470;GO:0006470;GO:0006470;GO:0006470;GO:0007049;GO:0007162;GO:0008138;GO:0008138;GO:0008285;GO:0008330;GO:0008330;GO:0008330;GO:0009416;GO:0010033;GO:0016311;GO:0016787;GO:0016791;GO:0017017;GO:0017017;GO:…	K21278	-	V	0DIVA;13H9Y;194R8;0V8FX;09XHW;1CTKP;1B37K;KOG1716;0UPHN	dual specificity phosphatase 1 [Source:MGI Symbol;Acc:MGI:105120]	19252	P28563;Q3U8K3	ko05418(Fluid shear stress and atherosclerosis);ko05012(Parkinson disease);ko04726(Serotonergic synapse);ko04010(MAPK signaling pathway)	GO:0000188//obsolete inactivation of MAPK activity;GO:0000188//obsolete inactivation of MAPK activity;GO:0000188//obsolete inactivation of MAPK activity;GO:0001706//endoderm formation;GO:0006470//protein dephosphorylation;GO:0006470//protein dephosphorylation;GO:0006470//protein dephosphorylation;GO:0006470//protein dephosphorylation;GO:0007049//cell cycle;GO:0007162//negative regulation of cell …	GO:0005634//nucleus;GO:0005634//nucleus;GO:0005634//nucleus;GO:0005634//nucleus;GO:0005737//cytoplasm;GO:0005737//cytoplasm;GO:0005737//cytoplasm;GO:0005634//nucleus;GO:0005634//nucleus;	GO:0004721//phosphoprotein phosphatase activity;GO:0004721//phosphoprotein phosphatase activity;GO:0004722//protein serine/threonine phosphatase activity;GO:0004725//protein tyrosine phosphatase activity;GO:0004725//protein tyrosine phosphatase activity;GO:0004725//protein tyrosine phosphatase activity;GO:0008138//protein tyrosine/serine/threonine phosphatase activity;GO:0008138//protein tyrosine…
ENSMUSG00000031431	1190.55	921.824	1459.27	1.58302	0.66268	0.026343	1	X	139440277	139501408	-	4341	Tsc22d3	GO:0000122;GO:0005634;GO:0005634;GO:0005737;GO:0005737;GO:0006357;GO:0006970;GO:0043426;GO:0048642;GO:0070236;GO:0005515;GO:0005634;GO:0005634;GO:0005737;GO:0006357;GO:0006970;GO:0070236;GO:0006357;	-	-	K	0V3EF;0WHUH;1DFP2;0B57Y;0E8RZ;1BB76;0IRR1;13EBV	TSC22 domain family, member 3 [Source:MGI Symbol;Acc:MGI:1196284]	14605	Q9Z2S7	-	GO:0000122//negative regulation of transcription by RNA polymerase II;GO:0006357//regulation of transcription by RNA polymerase II;GO:0006970//response to osmotic stress;GO:0048642//negative regulation of skeletal muscle tissue development;GO:0070236//negative regulation of activation-induced cell death of T cells;GO:0006357//regulation of transcription by RNA polymerase II;GO:0006970//response t…	GO:0005634//nucleus;GO:0005634//nucleus;GO:0005737//cytoplasm;GO:0005737//cytoplasm;GO:0005634//nucleus;GO:0005634//nucleus;GO:0005737//cytoplasm;	GO:0043426//MRF binding;GO:0005515//protein binding;
ENSMUSG00000025083	504.5	668.255	340.746	0.509904	-0.971703	0.0270723	1	19	56900793	56996660	-	5675	Afap1l2	GO:0005515;GO:0005737;GO:0005737;GO:0005737;GO:0005829;GO:0005829;GO:0005886;GO:0006954;GO:0006954;GO:0007346;GO:0007346;GO:0009966;GO:0017124;GO:0017124;GO:0030296;GO:0032675;GO:0032675;GO:0032757;GO:0032757;GO:0035591;GO:0042169;GO:0042169;GO:0045742;GO:0045742;GO:0045893;GO:0045893;GO:0061098;GO:0005515;GO:0005737;GO:0005737;GO:0005737;GO:0005737;GO:0005829;GO:0005829;GO:0005829;GO:0005886;GO:…	K23782	-	Z	18UPU;12PRU;0IEU6;1CVQT;0A1U4;0VCPT;0UQ4D;0DG6Y;1B4A7	actin filament associated protein 1-like 2 [Source:MGI Symbol;Acc:MGI:2147658]	226250	Q5DTU0	-	GO:0006954//inflammatory response;GO:0006954//inflammatory response;GO:0007346//regulation of mitotic cell cycle;GO:0007346//regulation of mitotic cell cycle;GO:0009966//regulation of signal transduction;GO:0032675//regulation of interleukin-6 production;GO:0032675//regulation of interleukin-6 production;GO:0032757//positive regulation of interleukin-8 production;GO:0032757//positive regulation o…	GO:0005737//cytoplasm;GO:0005737//cytoplasm;GO:0005737//cytoplasm;GO:0005829//cytosol;GO:0005829//cytosol;GO:0005886//plasma membrane;GO:0005737//cytoplasm;GO:0005737//cytoplasm;GO:0005737//cytoplasm;GO:0005737//cytoplasm;GO:0005829//cytosol;GO:0005829//cytosol;GO:0005829//cytosol;GO:0005886//plasma membrane;GO:0005886//plasma membrane;GO:0005737//cytoplasm;GO:0005737//cytoplasm;GO:0005737//cytop…	GO:0005515//protein binding;GO:0017124//SH3 domain binding;GO:0017124//SH3 domain binding;GO:0030296//protein tyrosine kinase activator activity;GO:0035591//signaling adaptor activity;GO:0042169//SH2 domain binding;GO:0042169//SH2 domain binding;GO:0005515//protein binding;GO:0017124//SH3 domain binding;GO:0017124//SH3 domain binding;GO:0017124//SH3 domain binding;GO:0030296//protein tyrosine kin…
ENSMUSG00000028978	745.333	1007.99	482.68	0.478856	-1.06234	0.0300572	1	5	24569808	24589472	+	4132	Nos3	GO:0004517;GO:0004517;GO:0005516;GO:0005516;GO:0006809;GO:0010181;GO:0016491;GO:0016491;GO:0020037;GO:0046872;GO:0050660;GO:0050661;GO:0055114;GO:0055114;GO:0001525;GO:0001542;GO:0001701;GO:0001974;GO:0002028;GO:0003057;GO:0003100;GO:0003180;GO:0003184;GO:0003203;GO:0003779;GO:0003785;GO:0003958;GO:0004517;GO:0004517;GO:0004517;GO:0004517;GO:0005516;GO:0005516;GO:0005516;GO:0005634;GO:0005634;GO:…	K13242	EC:1.14.13.39	C	0UFUE;1AVUV;09TG9;1CPGY;0V4FA;12PXV;18T8Z;KOG1158;0DET5	nitric oxide synthase 3, endothelial cell [Source:MGI Symbol;Acc:MGI:97362]	18127	P70313;Q8C5P3	ko05418(Fluid shear stress and atherosclerosis);ko05417(Lipid and atherosclerosis);ko05415(Diabetic cardiomyopathy);ko04933(AGE-RAGE signaling pathway in diabetic complications);ko04931(Insulin resistance);ko04926(Relaxin signaling pathway);ko04921(Oxytocin signaling pathway);ko04915(Estrogen signaling pathway);ko04611(Platelet activation);ko04371(Apelin signaling pathway);ko04370(VEGF signaling …	GO:0006809//nitric oxide biosynthetic process;GO:0055114//obsolete oxidation-reduction process;GO:0055114//obsolete oxidation-reduction process;GO:0001525//angiogenesis;GO:0001542//ovulation from ovarian follicle;GO:0001701//in utero embryonic development;GO:0001974//blood vessel remodeling;GO:0002028//regulation of sodium ion transport;GO:0003057//regulation of the force of heart contraction by …	GO:0005634//nucleus;GO:0005634//nucleus;GO:0005730//nucleolus;GO:0005737//cytoplasm;GO:0005737//cytoplasm;GO:0005737//cytoplasm;GO:0005739//mitochondrion;GO:0005794//Golgi apparatus;GO:0005794//Golgi apparatus;GO:0005829//cytosol;GO:0005829//cytosol;GO:0005856//cytoskeleton;GO:0005886//plasma membrane;GO:0005886//plasma membrane;GO:0005886//plasma membrane;GO:0005901//caveola;GO:0005901//caveola;…	GO:0004517//nitric-oxide synthase activity;GO:0004517//nitric-oxide synthase activity;GO:0005516//calmodulin binding;GO:0005516//calmodulin binding;GO:0010181//FMN binding;GO:0016491//oxidoreductase activity;GO:0016491//oxidoreductase activity;GO:0020037//heme binding;GO:0046872//metal ion binding;GO:0050660//flavin adenine dinucleotide binding;GO:0050661//NADP binding;GO:0003779//actin binding;G…
ENSMUSG00000015647	2778.76	3504.31	2053.2	0.585907	-0.771255	0.031337	1	2	179818166	179867652	-	11388	Lama5	GO:0001658;GO:0001738;GO:0001738;GO:0001755;GO:0001822;GO:0001942;GO:0005102;GO:0005178;GO:0005178;GO:0005178;GO:0005201;GO:0005201;GO:0005515;GO:0005576;GO:0005576;GO:0005604;GO:0005604;GO:0005604;GO:0005604;GO:0005610;GO:0005610;GO:0005610;GO:0005615;GO:0005615;GO:0007155;GO:0007155;GO:0007229;GO:0007229;GO:0007229;GO:0007411;GO:0007517;GO:0009887;GO:0009887;GO:0009888;GO:0016331;GO:0016477;GO:…	K06240	-	W	12R2U;09V1Y;18UTQ;0V61M;0DJ6H;1AXKI;0UMVI;KOG1836;1CTYD	laminin, alpha 5 [Source:MGI Symbol;Acc:MGI:105382]	16776	Q61001;Q3TZ05	ko05222(Small cell lung cancer);ko05200(Pathways in cancer);ko05165(Human papillomavirus infection);ko05146(Amoebiasis);ko05145(Toxoplasmosis);ko04512(ECM-receptor interaction);ko04510(Focal adhesion);ko04151(PI3K-Akt signaling pathway)	GO:0001658//branching involved in ureteric bud morphogenesis;GO:0001738//morphogenesis of a polarized epithelium;GO:0001738//morphogenesis of a polarized epithelium;GO:0001755//neural crest cell migration;GO:0001822//kidney development;GO:0001942//hair follicle development;GO:0007155//cell adhesion;GO:0007155//cell adhesion;GO:0007229//integrin-mediated signaling pathway;GO:0007229//integrin-medi…	GO:0005576//extracellular region;GO:0005576//extracellular region;GO:0005604//basement membrane;GO:0005604//basement membrane;GO:0005604//basement membrane;GO:0005604//basement membrane;GO:0005610//laminin-5 complex;GO:0005610//laminin-5 complex;GO:0005610//laminin-5 complex;GO:0005615//extracellular space;GO:0005615//extracellular space;GO:0031012//extracellular matrix;GO:0031594//neuromuscular …	GO:0005102//signaling receptor binding;GO:0005178//integrin binding;GO:0005178//integrin binding;GO:0005178//integrin binding;GO:0005201//extracellular matrix structural constituent;GO:0005201//extracellular matrix structural constituent;GO:0005515//protein binding;
ENSMUSG00000038725	111.942	162.39	61.4952	0.378689	-1.40091	0.0313556	1	15	44320890	44464765	+	18536	Pkhd1l1	GO:0003674;GO:0003674;GO:0007605;GO:0016020;GO:0016021;GO:0032426;GO:0120234;	-	-	S	0UR32;09YZI;0DKEH;0IEIF;12SRH;19061;0V9X3;1AZDE;1CWRH	polycystic kidney and hepatic disease 1-like 1 [Source:MGI Symbol;Acc:MGI:2183153]	192190	Q80ZA4	-	GO:0007605//sensory perception of sound;	GO:0016020//membrane;GO:0016021//integral component of membrane;GO:0032426//stereocilium tip;GO:0120234//stereocilium coat;	GO:0003674//molecular_function;GO:0003674//molecular_function;
ENSMUSG00000006386	604.279	788.329	420.229	0.533063	-0.907622	0.0316062	1	4	94627526	94763213	+	4712	Tek	GO:0000166;GO:0004672;GO:0004713;GO:0004713;GO:0004714;GO:0004714;GO:0005524;GO:0005524;GO:0005887;GO:0006468;GO:0007169;GO:0016020;GO:0016021;GO:0016301;GO:0016310;GO:0016740;GO:0018108;GO:0000166;GO:0001666;GO:0001725;GO:0001934;GO:0001958;GO:0002040;GO:0004672;GO:0004713;GO:0004713;GO:0004713;GO:0004714;GO:0004714;GO:0005524;GO:0005524;GO:0005884;GO:0005886;GO:0005887;GO:0005887;GO:0005902;GO:…	K05121	EC:2.7.10.1	T	0VABM;09ZEH;18ZJ3;KOG0200;0DJWX;0UPEP;1AZ1G;12R30;1CUQC	TEK receptor tyrosine kinase [Source:MGI Symbol;Acc:MGI:98664]	21687	Q02858	ko05323(Rheumatoid arthritis);ko04151(PI3K-Akt signaling pathway);ko04066(HIF-1 signaling pathway);ko04015(Rap1 signaling pathway);ko04014(Ras signaling pathway);ko04010(MAPK signaling pathway)	GO:0006468//protein phosphorylation;GO:0007169//transmembrane receptor protein tyrosine kinase signaling pathway;GO:0016310//phosphorylation;GO:0018108//peptidyl-tyrosine phosphorylation;GO:0001666//response to hypoxia;GO:0001934//positive regulation of protein phosphorylation;GO:0001958//endochondral ossification;GO:0002040//sprouting angiogenesis;GO:0006468//protein phosphorylation;GO:0007169//…	GO:0005887//integral component of plasma membrane;GO:0016020//membrane;GO:0016021//integral component of membrane;GO:0001725//stress fiber;GO:0005884//actin filament;GO:0005886//plasma membrane;GO:0005887//integral component of plasma membrane;GO:0005887//integral component of plasma membrane;GO:0005902//microvillus;GO:0005911//cell-cell junction;GO:0009925//basal plasma membrane;GO:0009986//cell…	GO:0000166//nucleotide binding;GO:0004672//protein kinase activity;GO:0004713//protein tyrosine kinase activity;GO:0004713//protein tyrosine kinase activity;GO:0004714//transmembrane receptor protein tyrosine kinase activity;GO:0004714//transmembrane receptor protein tyrosine kinase activity;GO:0005524//ATP binding;GO:0005524//ATP binding;GO:0016301//kinase activity;GO:0016740//transferase activi…
ENSMUSG00000034037	621.813	831.543	412.083	0.495565	-1.01286	0.0330146	1	6	91955859	92052985	+	6292	Fgd5	GO:0005085;GO:0005737;GO:0005856;GO:0005886;GO:0046872;GO:0046872;GO:0050790;GO:0005085;GO:0005737;GO:0005856;GO:0046872;GO:0046872;GO:0050790;	K05724	-	T	0UK77;09UWA;0DJI1;1CQVA;12QZI;KOG4424;0V5VY;1AVPR;18XW4	FYVE, RhoGEF and PH domain containing 5 [Source:MGI Symbol;Acc:MGI:2443369]	232237	Q80UZ0;E9QKY4	-	GO:0050790//regulation of catalytic activity;GO:0050790//regulation of catalytic activity;	GO:0005737//cytoplasm;GO:0005856//cytoskeleton;GO:0005886//plasma membrane;GO:0005737//cytoplasm;GO:0005856//cytoskeleton;	GO:0005085//guanyl-nucleotide exchange factor activity;GO:0046872//metal ion binding;GO:0046872//metal ion binding;GO:0005085//guanyl-nucleotide exchange factor activity;GO:0046872//metal ion binding;GO:0046872//metal ion binding;
ENSMUSG00000050359	28.6959	5.24793	52.1438	9.93607	3.31268	0.0356796	1	3	92391259	92393202	-	806	Sprr1a	GO:0001533;GO:0005737;GO:0005737;GO:0018149;GO:0018149;GO:0030216;GO:0030280;GO:0031424;GO:0071944;	-	-	O	196E8;0AAMH;149BH;0UWRB;1D5JE;0VMK2;0JH2M;0DW9R;1B6XN	small proline-rich protein 1A [Source:MGI Symbol;Acc:MGI:106660]	20753	Q62266	-	GO:0018149//peptide cross-linking;GO:0018149//peptide cross-linking;GO:0030216//keratinocyte differentiation;GO:0031424//keratinization;	GO:0001533//cornified envelope;GO:0005737//cytoplasm;GO:0005737//cytoplasm;GO:0071944//cell periphery;	GO:0030280//structural constituent of skin epidermis;
ENSMUSG00000036934	78.2409	42.1207	114.361	2.71509	1.441	0.0359093	1	8	86135388	86159462	-	1679	4921524J17Rik	GO:0003674;GO:0005575;GO:0008150;	-	-	S	1D0GW;0VHM6;0A5ZW;1AV1H;12RQI;0UUV7;193JE;0IVN4;0DT72	RIKEN cDNA 4921524J17 gene [Source:MGI Symbol;Acc:MGI:1913964]	66714	Q9CR55	-	GO:0008150//biological_process;	GO:0005575//cellular_component;	GO:0003674//molecular_function;
ENSMUSG00000034813	4.8466	0	9.69319	Inf	Inf	0.0367334	1	10	119289735	119923166	+	8780	Grip1	GO:0005102;GO:0005515;GO:0005515;GO:0005515;GO:0005737;GO:0005783;GO:0005789;GO:0005886;GO:0005886;GO:0007399;GO:0008022;GO:0008104;GO:0012505;GO:0014069;GO:0014069;GO:0015031;GO:0016020;GO:0016358;GO:0030054;GO:0030159;GO:0030425;GO:0030425;GO:0031410;GO:0035259;GO:0035259;GO:0042995;GO:0043005;GO:0043025;GO:0043204;GO:0045121;GO:0045202;GO:0045211;GO:0098794;GO:0098887;GO:0098887;GO:0098978;GO:…	K20251	-	O;W;T	1DG7W;0E9CI;KOG3528;13FU0;0B66T;0V3S7;0WIWH;197F4;1BBFG	glutamate receptor interacting protein 1 [Source:MGI Symbol;Acc:MGI:1921303]	74053	Q925T6	-	GO:0007399//nervous system development;GO:0008104//protein localization;GO:0015031//protein transport;GO:0016358//dendrite development;GO:0098887//neurotransmitter receptor transport, endosome to postsynaptic membrane;GO:0098887//neurotransmitter receptor transport, endosome to postsynaptic membrane;GO:0099003//vesicle-mediated transport in synapse;GO:0150012//positive regulation of neuron projec…	GO:0005737//cytoplasm;GO:0005783//endoplasmic reticulum;GO:0005789//endoplasmic reticulum membrane;GO:0005886//plasma membrane;GO:0005886//plasma membrane;GO:0012505//endomembrane system;GO:0014069//postsynaptic density;GO:0014069//postsynaptic density;GO:0016020//membrane;GO:0030054//cell junction;GO:0030425//dendrite;GO:0030425//dendrite;GO:0031410//cytoplasmic vesicle;GO:0042995//cell projecti…	GO:0005102//signaling receptor binding;GO:0005515//protein binding;GO:0005515//protein binding;GO:0005515//protein binding;GO:0008022//protein C-terminus binding;GO:0030159//signaling receptor complex adaptor activity;GO:0035259//glucocorticoid receptor binding;GO:0035259//glucocorticoid receptor binding;GO:0030159//signaling receptor complex adaptor activity;GO:0030159//signaling receptor comple…
ENSMUSG00000052026	68.234	103.193	33.2746	0.322449	-1.63286	0.0389193	1	18	61128452	61147294	-	3444	Slc6a7	GO:0005886;GO:0006836;GO:0006865;GO:0015193;GO:0015193;GO:0015293;GO:0016020;GO:0016021;GO:0016021;GO:0035524;GO:0035725;	K05040	-	P	KOG3659;12NMW;09U0F;0DFIG;0V4BE;1CQ88;0UTD2;18W5J;1AV40	solute carrier family 6 (neurotransmitter transporter, L-proline), member 7 [Source:MGI Symbol;Acc:MGI:2147363]	240332	Q6PGE7	ko04721(Synaptic vesicle cycle)	GO:0006836//neurotransmitter transport;GO:0006865//amino acid transport;GO:0035524//proline transmembrane transport;GO:0035725//sodium ion transmembrane transport;	GO:0005886//plasma membrane;GO:0016020//membrane;GO:0016021//integral component of membrane;GO:0016021//integral component of membrane;	GO:0015193//L-proline transmembrane transporter activity;GO:0015193//L-proline transmembrane transporter activity;GO:0015293//symporter activity;
ENSMUSG00000074676	113.278	144.641	81.9158	0.56634	-0.820259	0.0391718	1	2	152773818	152775128	-	1311	Foxs1	GO:0000122;GO:0000785;GO:0000978;GO:0000978;GO:0000981;GO:0001227;GO:0001568;GO:0003677;GO:0003700;GO:0005634;GO:0006355;GO:0006357;GO:0009653;GO:0030154;GO:0040018;GO:0043433;GO:0043565;GO:0045892;GO:0050885;	K09412	-	K	09XJI;0V8HH;1B52Q;1CTNJ;18WM4;13P9N;0UMJI;0DIX4;KOG2294	forkhead box S1 [Source:MGI Symbol;Acc:MGI:95546]	14239	Q61574;Q4VA05	-	GO:0000122//negative regulation of transcription by RNA polymerase II;GO:0001568//blood vessel development;GO:0006355//regulation of transcription, DNA-templated;GO:0006357//regulation of transcription by RNA polymerase II;GO:0009653//anatomical structure morphogenesis;GO:0030154//cell differentiation;GO:0040018//positive regulation of multicellular organism growth;GO:0043433//negative regulation…	GO:0000785//chromatin;GO:0005634//nucleus;	GO:0000978//RNA polymerase II cis-regulatory region sequence-specific DNA binding;GO:0000978//RNA polymerase II cis-regulatory region sequence-specific DNA binding;GO:0000981//DNA-binding transcription factor activity, RNA polymerase II-specific;GO:0001227//DNA-binding transcription repressor activity, RNA polymerase II-specific;GO:0003677//DNA binding;GO:0003700//DNA-binding transcription factor…
ENSMUSG00000020682	76.8649	106.132	47.598	0.448481	-1.15688	0.0392633	1	11	83331594	83353897	-	3874	Mmp28	GO:0004222;GO:0004222;GO:0004222;GO:0005615;GO:0005737;GO:0006508;GO:0006508;GO:0008233;GO:0008237;GO:0008237;GO:0008270;GO:0010760;GO:0016787;GO:0030198;GO:0030574;GO:0031012;GO:0046872;GO:0004222;GO:0004222;GO:0004222;GO:0005615;GO:0005737;GO:0006508;GO:0006508;GO:0008233;GO:0008237;GO:0008237;GO:0008270;GO:0010760;GO:0016787;GO:0030198;GO:0030574;GO:0031012;GO:0046872;GO:0004222;GO:0004222;GO:…	K08006	EC:3.4.24.-	O;W	KOG1565;0V8TM;13HB1;0UQE8;1CU0K;1924X;1AWGI;0DJ8P;09XW4	matrix metallopeptidase 28 (epilysin) [Source:MGI Symbol;Acc:MGI:2153062]	118453	Q8BG29;Q8CGV8	-	GO:0006508//proteolysis;GO:0006508//proteolysis;GO:0010760//negative regulation of macrophage chemotaxis;GO:0030198//extracellular matrix organization;GO:0030574//collagen catabolic process;GO:0006508//proteolysis;GO:0006508//proteolysis;GO:0010760//negative regulation of macrophage chemotaxis;GO:0030198//extracellular matrix organization;GO:0030574//collagen catabolic process;GO:0006508//proteol…	GO:0005615//extracellular space;GO:0005737//cytoplasm;GO:0031012//extracellular matrix;GO:0005615//extracellular space;GO:0005737//cytoplasm;GO:0031012//extracellular matrix;GO:0005615//extracellular space;GO:0005737//cytoplasm;GO:0031012//extracellular matrix;GO:0005615//extracellular space;GO:0005737//cytoplasm;GO:0031012//extracellular matrix;	GO:0004222//metalloendopeptidase activity;GO:0004222//metalloendopeptidase activity;GO:0004222//metalloendopeptidase activity;GO:0008233//peptidase activity;GO:0008237//metallopeptidase activity;GO:0008237//metallopeptidase activity;GO:0008270//zinc ion binding;GO:0016787//hydrolase activity;GO:0046872//metal ion binding;GO:0004222//metalloendopeptidase activity;GO:0004222//metalloendopeptidase a…
ENSMUSG00000041565	8.35056	0.143713	16.5574	115.212	6.84815	0.0395791	1	17	68580792	69087081	+	6080	L3mbtl4	GO:0005634;GO:0006355;GO:0005634;GO:0005634;GO:0006355;GO:0008270;GO:0005634;GO:0005634;GO:0006325;GO:0006355;GO:0008270;	K24387	-	K	19530;1CS6C;0UGDD;0DJVM;0V49R;KOG3766;09YFC;1AYU7;12N50	L3MBTL4 histone methyl-lysine binding protein [Source:MGI Symbol;Acc:MGI:2444889]	320858	B1B1A0	-	GO:0006355//regulation of transcription, DNA-templated;GO:0006355//regulation of transcription, DNA-templated;GO:0006325//chromatin organization;GO:0006355//regulation of transcription, DNA-templated;	GO:0005634//nucleus;GO:0005634//nucleus;GO:0005634//nucleus;GO:0005634//nucleus;GO:0005634//nucleus;	GO:0008270//zinc ion binding;GO:0008270//zinc ion binding;
ENSMUSG00000038894	382.051	277.023	487.079	1.75826	0.814148	0.0411479	1	8	11034681	11058458	-	6323	Irs2	GO:0002053;GO:0002903;GO:0005158;GO:0005158;GO:0005158;GO:0005158;GO:0005515;GO:0005515;GO:0005737;GO:0005829;GO:0005829;GO:0005829;GO:0005829;GO:0005886;GO:0005886;GO:0007165;GO:0007420;GO:0008284;GO:0008286;GO:0008286;GO:0008286;GO:0008286;GO:0009749;GO:0010748;GO:0010748;GO:0010907;GO:0010907;GO:0019901;GO:0019903;GO:0019903;GO:0019904;GO:0019904;GO:0030335;GO:0030879;GO:0030890;GO:0032000;GO:…	K07187	-	T	1B4QQ;1CUA6;195PJ;0DMID;0UU3G;0IXEK;0V920;13S7P;09Y4H	insulin receptor substrate 2 [Source:MGI Symbol;Acc:MGI:109334]	384783	P81122	ko05206(MicroRNAs in cancer);ko05010(Alzheimer disease);ko04935(Growth hormone synthesis, secretion and action);ko04932(Non-alcoholic fatty liver disease);ko04931(Insulin resistance);ko04930(Type II diabetes mellitus);ko04923(Regulation of lipolysis in adipocytes);ko04920(Adipocytokine signaling pathway);ko04910(Insulin signaling pathway);ko04213(Longevity regulating pathway - multiple species);k…	GO:0002053//positive regulation of mesenchymal cell proliferation;GO:0002903//negative regulation of B cell apoptotic process;GO:0007165//signal transduction;GO:0007420//brain development;GO:0008284//positive regulation of cell population proliferation;GO:0008286//insulin receptor signaling pathway;GO:0008286//insulin receptor signaling pathway;GO:0008286//insulin receptor signaling pathway;GO:00…	GO:0005737//cytoplasm;GO:0005829//cytosol;GO:0005829//cytosol;GO:0005829//cytosol;GO:0005829//cytosol;GO:0005886//plasma membrane;GO:0005886//plasma membrane;GO:0032991//protein-containing complex;	GO:0005158//insulin receptor binding;GO:0005158//insulin receptor binding;GO:0005158//insulin receptor binding;GO:0005158//insulin receptor binding;GO:0005515//protein binding;GO:0005515//protein binding;GO:0019901//protein kinase binding;GO:0019903//protein phosphatase binding;GO:0019903//protein phosphatase binding;GO:0019904//protein domain specific binding;GO:0019904//protein domain specific …
ENSMUSG00000042895	48.1074	26.7957	69.4192	2.59068	1.37333	0.0418037	1	15	41727472	41733116	-	2979	Abra	GO:0003779;GO:0003779;GO:0003779;GO:0005737;GO:0005856;GO:0005886;GO:0005886;GO:0006606;GO:0015031;GO:0015629;GO:0030016;GO:0030017;GO:0030017;GO:0030017;GO:0030017;GO:0030017;GO:0035025;GO:0035025;GO:0035025;GO:0045893;GO:0045944;GO:0045944;GO:0051091;GO:0051091;	-	-	S;K	0DJUA;0UFY4;09YE3;0V9BT;KOG3376;1ARSC;12SN8;1CUME;18SIR	actin-binding Rho activating protein [Source:MGI Symbol;Acc:MGI:2444891]	223513	Q8BUZ1	-	GO:0006606//protein import into nucleus;GO:0015031//protein transport;GO:0035025//positive regulation of Rho protein signal transduction;GO:0035025//positive regulation of Rho protein signal transduction;GO:0035025//positive regulation of Rho protein signal transduction;GO:0045893//positive regulation of transcription, DNA-templated;GO:0045944//positive regulation of transcription by RNA polymera…	GO:0005737//cytoplasm;GO:0005856//cytoskeleton;GO:0005886//plasma membrane;GO:0005886//plasma membrane;GO:0015629//actin cytoskeleton;GO:0030016//myofibril;GO:0030017//sarcomere;GO:0030017//sarcomere;GO:0030017//sarcomere;GO:0030017//sarcomere;GO:0030017//sarcomere;	GO:0003779//actin binding;GO:0003779//actin binding;GO:0003779//actin binding;
ENSMUSG00000063130	5.19506	0	10.3901	Inf	Inf	0.0420348	1	13	3852896	3854316	-	1421	Calml3	GO:0000226;GO:0005509;GO:0005509;GO:0019722;GO:0030234;GO:0046872;GO:0050790;GO:0005509;	K02183	-	T	0A71A;0VHV6;13RMI;0UV9V;1B5DN;1D324;18UWA;KOG0027;0DTY6	calmodulin-like 3 [Source:MGI Symbol;Acc:MGI:1917655]	70405	Q9D6P8	ko05418(Fluid shear stress and atherosclerosis);ko05417(Lipid and atherosclerosis);ko05214(Glioma);ko05200(Pathways in cancer);ko05170(Human immunodeficiency virus 1 infection);ko05167(Kaposi sarcoma-associated herpesvirus infection);ko05163(Human cytomegalovirus infection);ko05152(Tuberculosis);ko05133(Pertussis);ko05034(Alcoholism);ko05031(Amphetamine addiction);ko05022(Pathways of neurodegener…	GO:0000226//microtubule cytoskeleton organization;GO:0019722//calcium-mediated signaling;GO:0050790//regulation of catalytic activity;	-	GO:0005509//calcium ion binding;GO:0005509//calcium ion binding;GO:0030234//enzyme regulator activity;GO:0046872//metal ion binding;GO:0005509//calcium ion binding;
ENSMUSG00000026447	140.733	188.487	92.9785	0.493289	-1.01949	0.0426621	1	1	132973405	133036425	+	9592	Pik3c2b	GO:0001727;GO:0005515;GO:0005654;GO:0005737;GO:0005829;GO:0005886;GO:0005886;GO:0005942;GO:0009267;GO:0014065;GO:0016020;GO:0016236;GO:0016303;GO:0016303;GO:0016477;GO:0030139;GO:0035005;GO:0035005;GO:0036092;GO:0036092;GO:0043231;GO:0043491;GO:0046854;GO:0046854;GO:0048015;GO:0048015;GO:0052742;GO:1905037;GO:0001727;GO:0005515;GO:0005654;GO:0005654;GO:0005737;GO:0005829;GO:0005829;GO:0005886;GO:…	K00923	EC:2.7.1.154	T	KOG0905;09UNY;0DFYR;12SUT;1CQN8;0V5NI;18VUN;1AT3W;0UHHB	phosphatidylinositol-4-phosphate 3-kinase catalytic subunit type 2 beta [Source:MGI Symbol;Acc:MGI:2685045]	240752	E9QAN8	ko05132(Salmonella infection);ko04070(Phosphatidylinositol signaling system);ko00562(Inositol phosphate metabolism)	GO:0009267//cellular response to starvation;GO:0014065//phosphatidylinositol 3-kinase signaling;GO:0016236//macroautophagy;GO:0016477//cell migration;GO:0036092//phosphatidylinositol-3-phosphate biosynthetic process;GO:0036092//phosphatidylinositol-3-phosphate biosynthetic process;GO:0043491//protein kinase B signaling;GO:0046854//phosphatidylinositol phosphate biosynthetic process;GO:0046854//ph…	GO:0005654//nucleoplasm;GO:0005737//cytoplasm;GO:0005829//cytosol;GO:0005886//plasma membrane;GO:0005886//plasma membrane;GO:0005942//phosphatidylinositol 3-kinase complex;GO:0016020//membrane;GO:0030139//endocytic vesicle;GO:0043231//intracellular membrane-bounded organelle;GO:0005654//nucleoplasm;GO:0005654//nucleoplasm;GO:0005737//cytoplasm;GO:0005829//cytosol;GO:0005829//cytosol;GO:0005886//p…	GO:0001727//lipid kinase activity;GO:0005515//protein binding;GO:0016303//1-phosphatidylinositol-3-kinase activity;GO:0016303//1-phosphatidylinositol-3-kinase activity;GO:0035005//1-phosphatidylinositol-4-phosphate 3-kinase activity;GO:0035005//1-phosphatidylinositol-4-phosphate 3-kinase activity;GO:0052742//phosphatidylinositol kinase activity;GO:0001727//lipid kinase activity;GO:0005515//protei…
ENSMUSG00000064246	23.4842	6.05322	40.9152	6.75925	2.75686	0.0427051	1	1	134109914	134117919	+	2804	Chil1	GO:0005515;GO:0005576;GO:0005576;GO:0005615;GO:0005615;GO:0005615;GO:0005737;GO:0005783;GO:0005975;GO:0006032;GO:0006915;GO:0006954;GO:0007250;GO:0008061;GO:0008061;GO:0008061;GO:0008061;GO:0009612;GO:0010800;GO:0030324;GO:0030324;GO:0032637;GO:0034612;GO:0045766;GO:0045766;GO:0045766;GO:0051897;GO:0051897;GO:0070374;GO:0070374;GO:0070555;GO:0070741;GO:0071356;GO:0005515;GO:0005576;GO:0005576;GO:…	K17523	-	W;G	0V4N2;0DF5I;1B0U6;18Y04;0URHV;09TNW;KOG2806;12QHY;1CPV6	chitinase-like 1 [Source:MGI Symbol;Acc:MGI:1340899]	12654	Q61362	-	GO:0005975//carbohydrate metabolic process;GO:0006032//chitin catabolic process;GO:0006915//apoptotic process;GO:0006954//inflammatory response;GO:0007250//activation of NF-kappaB-inducing kinase activity;GO:0009612//response to mechanical stimulus;GO:0010800//positive regulation of peptidyl-threonine phosphorylation;GO:0030324//lung development;GO:0030324//lung development;GO:0032637//interleuki…	GO:0005576//extracellular region;GO:0005576//extracellular region;GO:0005615//extracellular space;GO:0005615//extracellular space;GO:0005615//extracellular space;GO:0005737//cytoplasm;GO:0005783//endoplasmic reticulum;GO:0005576//extracellular region;GO:0005576//extracellular region;GO:0005615//extracellular space;GO:0005615//extracellular space;GO:0005615//extracellular space;GO:0005737//cytopla…	GO:0005515//protein binding;GO:0008061//chitin binding;GO:0008061//chitin binding;GO:0008061//chitin binding;GO:0008061//chitin binding;GO:0005515//protein binding;GO:0008061//chitin binding;GO:0008061//chitin binding;GO:0008061//chitin binding;GO:0008061//chitin binding;GO:0005515//protein binding;GO:0008061//chitin binding;GO:0008061//chitin binding;GO:0008061//chitin binding;GO:0008061//chitin…
ENSMUSG00000057751	147.068	198.5	95.6355	0.481791	-1.05352	0.0457355	1	4	154255187	154360170	+	7877	Megf6	GO:0005509;GO:0005509;	K24333	-	T	0V6YV;09W0F;12SYR;KOG1218;0DIEM;18X9D;1B1MI;1CVHB;0UPPB	multiple EGF-like-domains 6 [Source:MGI Symbol;Acc:MGI:1919351]	230971	A0A0A0MQ83	-	-	-	GO:0005509//calcium ion binding;GO:0005509//calcium ion binding;
ENSMUSG00000026785	1114.52	1458.65	770.389	0.528151	-0.920977	0.0484	1	2	29967696	29981034	+	4255	Pkn3	GO:0004674;GO:0004697;GO:0004698;GO:0006468;GO:0007165;GO:0004674;GO:0004697;GO:0004698;GO:0006468;GO:0007165;GO:0000166;GO:0004672;GO:0004674;GO:0004674;GO:0004674;GO:0004697;GO:0004698;GO:0005524;GO:0005524;GO:0005634;GO:0005737;GO:0006468;GO:0007165;GO:0010631;GO:0010631;GO:0016301;GO:0016310;GO:0016740;GO:0018105;GO:0035556;GO:0048471;	K23692	EC:2.7.11.13	T;D	0DF0G;KOG0694;0V4PD;18X0D;0UGE4;1AS6J;09TQ6;1CPQ7;12NBF	protein kinase N3 [Source:MGI Symbol;Acc:MGI:2388285]	263803	Q8K045	ko04151(PI3K-Akt signaling pathway)	GO:0006468//protein phosphorylation;GO:0007165//signal transduction;GO:0006468//protein phosphorylation;GO:0007165//signal transduction;GO:0006468//protein phosphorylation;GO:0007165//signal transduction;GO:0010631//epithelial cell migration;GO:0010631//epithelial cell migration;GO:0016310//phosphorylation;GO:0018105//peptidyl-serine phosphorylation;GO:0035556//intracellular signal transduction;	GO:0005634//nucleus;GO:0005737//cytoplasm;GO:0048471//perinuclear region of cytoplasm;	GO:0004674//protein serine/threonine kinase activity;GO:0004697//protein kinase C activity;GO:0004698//calcium-dependent protein kinase C activity;GO:0004674//protein serine/threonine kinase activity;GO:0004697//protein kinase C activity;GO:0004698//calcium-dependent protein kinase C activity;GO:0000166//nucleotide binding;GO:0004672//protein kinase activity;GO:0004674//protein serine/threonine k…
ENSMUSG00000026175	12.4515	17.7176	7.18547	0.405557	-1.30202	0.0487443	1	1	74448535	74474718	+	3551	Vil1	GO:0001726;GO:0001726;GO:0001726;GO:0001951;GO:0003779;GO:0003779;GO:0005509;GO:0005509;GO:0005509;GO:0005509;GO:0005515;GO:0005515;GO:0005546;GO:0005546;GO:0005546;GO:0005546;GO:0005546;GO:0005737;GO:0005737;GO:0005856;GO:0005886;GO:0005886;GO:0005902;GO:0005902;GO:0005902;GO:0005903;GO:0005903;GO:0006915;GO:0007010;GO:0007173;GO:0007173;GO:0007173;GO:0008154;GO:0008360;GO:0008360;GO:0008360;GO:…	K05761	-	Z	KOG0443;12NP9;09UCV;0UPAD;0DIDR;1AYVZ;18VPD;0V56S;1CT45	villin 1 [Source:MGI Symbol;Acc:MGI:98930]	22349	Q62468;Q8CEJ4	-	GO:0001951//intestinal D-glucose absorption;GO:0006915//apoptotic process;GO:0007010//cytoskeleton organization;GO:0007173//epidermal growth factor receptor signaling pathway;GO:0007173//epidermal growth factor receptor signaling pathway;GO:0007173//epidermal growth factor receptor signaling pathway;GO:0008154//actin polymerization or depolymerization;GO:0008360//regulation of cell shape;GO:00083…	GO:0001726//ruffle;GO:0001726//ruffle;GO:0001726//ruffle;GO:0005737//cytoplasm;GO:0005737//cytoplasm;GO:0005856//cytoskeleton;GO:0005886//plasma membrane;GO:0005886//plasma membrane;GO:0005902//microvillus;GO:0005902//microvillus;GO:0005902//microvillus;GO:0005903//brush border;GO:0005903//brush border;GO:0015629//actin cytoskeleton;GO:0030027//lamellipodium;GO:0030027//lamellipodium;GO:0030027//…	GO:0003779//actin binding;GO:0003779//actin binding;GO:0005509//calcium ion binding;GO:0005509//calcium ion binding;GO:0005509//calcium ion binding;GO:0005509//calcium ion binding;GO:0005515//protein binding;GO:0005515//protein binding;GO:0005546//phosphatidylinositol-4,5-bisphosphate binding;GO:0005546//phosphatidylinositol-4,5-bisphosphate binding;GO:0005546//phosphatidylinositol-4,5-bisphospha…
ENSMUSG00000032515	233.707	172.09	295.323	1.71609	0.779129	0.0493138	1	9	119800229	119813724	-	3473	Csrnp1	GO:0000981;GO:0001228;GO:0003677;GO:0003700;GO:0005634;GO:0005634;GO:0006355;GO:0006357;GO:0006915;GO:0009791;GO:0043565;GO:0043565;GO:0045944;GO:0048008;GO:0048705;GO:0060021;GO:0060325;GO:0000981;GO:0001228;GO:0003677;GO:0003700;GO:0005634;GO:0005634;GO:0006355;GO:0006357;GO:0006915;GO:0009791;GO:0043565;GO:0043565;GO:0045944;GO:0048008;GO:0048705;GO:0060021;GO:0060325;GO:0000981;GO:0001228;GO:…	K17494	-	K	1CYEK;18ZTQ;0VDSM;0A2XC;1AX0C;13J1M;0UPGF;KOG3813;0DMCF	cysteine-serine-rich nuclear protein 1 [Source:MGI Symbol;Acc:MGI:2387989]	215418	P59054	-	GO:0006355//regulation of transcription, DNA-templated;GO:0006357//regulation of transcription by RNA polymerase II;GO:0006915//apoptotic process;GO:0009791//post-embryonic development;GO:0045944//positive regulation of transcription by RNA polymerase II;GO:0048008//platelet-derived growth factor receptor signaling pathway;GO:0048705//skeletal system morphogenesis;GO:0060021//roof of mouth develo…	GO:0005634//nucleus;GO:0005634//nucleus;GO:0005634//nucleus;GO:0005634//nucleus;GO:0005634//nucleus;GO:0005634//nucleus;GO:0005634//nucleus;	GO:0000981//DNA-binding transcription factor activity, RNA polymerase II-specific;GO:0001228//DNA-binding transcription activator activity, RNA polymerase II-specific;GO:0003677//DNA binding;GO:0003700//DNA-binding transcription factor activity;GO:0043565//sequence-specific DNA binding;GO:0043565//sequence-specific DNA binding;GO:0000981//DNA-binding transcription factor activity, RNA polymerase …
ENSMUSG00000046006	6.46384	12.5207	0.407032	0.0325089	-4.94302	0.050529	1	13	110489150	110493733	-	2081	Gapt	GO:0001782;GO:0001782;GO:0002322;GO:0002322;GO:0005794;GO:0005886;GO:0005886;GO:0016020;GO:0016021;GO:0016021;GO:0042113;GO:0043231;GO:0001782;GO:0001782;GO:0002322;GO:0002322;GO:0005886;GO:0016020;GO:0016021;GO:0016021;GO:0042113;	-	-	T;U	0J43U;193UB;0A7PI;13W6E;1AYR0;1CV2I;0UP5P;0DK8Q;0VII2	Grb2-binding adaptor, transmembrane [Source:MGI Symbol;Acc:MGI:3608341]	238875	Q8CB93	-	GO:0001782//B cell homeostasis;GO:0001782//B cell homeostasis;GO:0002322//B cell proliferation involved in immune response;GO:0002322//B cell proliferation involved in immune response;GO:0042113//B cell activation;GO:0001782//B cell homeostasis;GO:0001782//B cell homeostasis;GO:0002322//B cell proliferation involved in immune response;GO:0002322//B cell proliferation involved in immune response;G…	GO:0005794//Golgi apparatus;GO:0005886//plasma membrane;GO:0005886//plasma membrane;GO:0016020//membrane;GO:0016021//integral component of membrane;GO:0016021//integral component of membrane;GO:0043231//intracellular membrane-bounded organelle;GO:0005886//plasma membrane;GO:0016020//membrane;GO:0016021//integral component of membrane;GO:0016021//integral component of membrane;	-
ENSMUSG00000027966	8.22693	15.4176	1.03626	0.067213	-3.89512	0.0508637	1	3	113824189	114014367	+	12744	Col11a1	GO:0001502;GO:0001503;GO:0002063;GO:0003007;GO:0005201;GO:0005201;GO:0005576;GO:0005581;GO:0005581;GO:0005592;GO:0005592;GO:0005592;GO:0005615;GO:0005615;GO:0006029;GO:0007601;GO:0007601;GO:0007605;GO:0007605;GO:0008201;GO:0008201;GO:0030020;GO:0030198;GO:0030199;GO:0031012;GO:0031012;GO:0035987;GO:0035989;GO:0042472;GO:0046872;GO:0048704;GO:0048705;GO:0050910;GO:0050910;GO:0051216;GO:0055010;GO:…	K19721	-	W	0V43J;0DKYV;0UIVP;09T4V;1CRK7;194V8;KOG3544;1B3HR;12N1R	collagen, type XI, alpha 1 [Source:MGI Symbol;Acc:MGI:88446]	12814	Q61245;Q3UST0	ko04974(Protein digestion and absorption)	GO:0001502//cartilage condensation;GO:0001503//ossification;GO:0002063//chondrocyte development;GO:0003007//heart morphogenesis;GO:0006029//proteoglycan metabolic process;GO:0007601//visual perception;GO:0007601//visual perception;GO:0007605//sensory perception of sound;GO:0007605//sensory perception of sound;GO:0030198//extracellular matrix organization;GO:0030199//collagen fibril organization;G…	GO:0005576//extracellular region;GO:0005581//collagen trimer;GO:0005581//collagen trimer;GO:0005592//collagen type XI trimer;GO:0005592//collagen type XI trimer;GO:0005592//collagen type XI trimer;GO:0005615//extracellular space;GO:0005615//extracellular space;GO:0031012//extracellular matrix;GO:0031012//extracellular matrix;GO:0062023//collagen-containing extracellular matrix;GO:0062023//collage…	GO:0005201//extracellular matrix structural constituent;GO:0005201//extracellular matrix structural constituent;GO:0008201//heparin binding;GO:0008201//heparin binding;GO:0030020//extracellular matrix structural constituent conferring tensile strength;GO:0046872//metal ion binding;GO:1904399//heparan sulfate binding;GO:1904399//heparan sulfate binding;GO:0005201//extracellular matrix structural c…
ENSMUSG00000026360	756.186	558.028	954.343	1.71021	0.774171	0.0510186	1	1	143875076	143879899	-	3627	Rgs2	GO:0001965;GO:0001965;GO:0001975;GO:0005096;GO:0005096;GO:0005096;GO:0005096;GO:0005515;GO:0005634;GO:0005634;GO:0005634;GO:0005730;GO:0005737;GO:0005737;GO:0005737;GO:0005737;GO:0005829;GO:0005829;GO:0005829;GO:0005886;GO:0005886;GO:0005886;GO:0005886;GO:0006417;GO:0007049;GO:0007186;GO:0007283;GO:0007420;GO:0008277;GO:0008277;GO:0008277;GO:0009898;GO:0009898;GO:0009898;GO:0009968;GO:0010519;GO:…	K18154	-	T	18WT3;0DMVA;1CWQX;0VB4N;0UR2N;1B319;13HZP;KOG3589;0A08R	regulator of G-protein signaling 2 [Source:MGI Symbol;Acc:MGI:1098271]	19735	O08849	ko04921(Oxytocin signaling pathway);ko04740(Olfactory transduction);ko04022(cGMP-PKG signaling pathway)	GO:0001975//response to amphetamine;GO:0006417//regulation of translation;GO:0007049//cell cycle;GO:0007186//G protein-coupled receptor signaling pathway;GO:0007283//spermatogenesis;GO:0007420//brain development;GO:0008277//regulation of G protein-coupled receptor signaling pathway;GO:0008277//regulation of G protein-coupled receptor signaling pathway;GO:0008277//regulation of G protein-coupled r…	GO:0005634//nucleus;GO:0005634//nucleus;GO:0005634//nucleus;GO:0005730//nucleolus;GO:0005737//cytoplasm;GO:0005737//cytoplasm;GO:0005737//cytoplasm;GO:0005737//cytoplasm;GO:0005829//cytosol;GO:0005829//cytosol;GO:0005829//cytosol;GO:0005886//plasma membrane;GO:0005886//plasma membrane;GO:0005886//plasma membrane;GO:0005886//plasma membrane;GO:0009898//cytoplasmic side of plasma membrane;GO:000989…	GO:0001965//G-protein alpha-subunit binding;GO:0001965//G-protein alpha-subunit binding;GO:0005096//GTPase activator activity;GO:0005096//GTPase activator activity;GO:0005096//GTPase activator activity;GO:0005096//GTPase activator activity;GO:0005515//protein binding;GO:0048487//beta-tubulin binding;GO:0048487//beta-tubulin binding;GO:0005096//GTPase activator activity;GO:0005096//GTPase activato…
ENSMUSG00000027577	4.2423	0	8.4846	Inf	Inf	0.0510712	1	2	180660173	180685339	-	5022	Chrna4	GO:0001666;GO:0004888;GO:0005216;GO:0005230;GO:0005886;GO:0005892;GO:0006281;GO:0006811;GO:0006811;GO:0006979;GO:0007165;GO:0015464;GO:0016020;GO:0016021;GO:0016021;GO:0022848;GO:0022848;GO:0030054;GO:0034220;GO:0035094;GO:0035095;GO:0045202;GO:0045211;GO:0045211;GO:0050877;GO:0050890;GO:0060078;GO:0060079;GO:0004888;GO:0005216;GO:0006811;GO:0006811;GO:0016020;GO:0016021;GO:0016021;GO:0034220;GO:…	K04806	-	T;W	18SAV;0UGNJ;0V4QE;KOG3645;09TR5;1B3D1;1CUCF;0DF1E;12NBU	cholinergic receptor, nicotinic, alpha polypeptide 4 [Source:MGI Symbol;Acc:MGI:87888]	11438	O70174;Q53YK0	ko05207(Chemical carcinogenesis - receptor activation);ko05033(Nicotine addiction);ko04725(Cholinergic synapse);ko04080(Neuroactive ligand-receptor interaction)	GO:0001666//response to hypoxia;GO:0006281//DNA repair;GO:0006811//ion transport;GO:0006811//ion transport;GO:0006979//response to oxidative stress;GO:0007165//signal transduction;GO:0034220//ion transmembrane transport;GO:0035094//response to nicotine;GO:0035095//behavioral response to nicotine;GO:0050877//nervous system process;GO:0050890//cognition;GO:0060078//regulation of postsynaptic membra…	GO:0005886//plasma membrane;GO:0005892//acetylcholine-gated channel complex;GO:0016020//membrane;GO:0016021//integral component of membrane;GO:0016021//integral component of membrane;GO:0030054//cell junction;GO:0045202//synapse;GO:0045211//postsynaptic membrane;GO:0045211//postsynaptic membrane;GO:0016020//membrane;GO:0016021//integral component of membrane;GO:0016021//integral component of memb…	GO:0004888//transmembrane signaling receptor activity;GO:0005216//ion channel activity;GO:0005230//extracellular ligand-gated ion channel activity;GO:0015464//acetylcholine receptor activity;GO:0022848//acetylcholine-gated cation-selective channel activity;GO:0022848//acetylcholine-gated cation-selective channel activity;GO:0004888//transmembrane signaling receptor activity;GO:0005216//ion channe…
ENSMUSG00000026826	429.184	305.258	553.111	1.81194	0.857539	0.0510809	1	2	56996842	57014015	-	4059	Nr4a2	GO:0000122;GO:0000122;GO:0000977;GO:0000978;GO:0000978;GO:0000981;GO:0001228;GO:0001228;GO:0001228;GO:0001666;GO:0001764;GO:0001975;GO:0003677;GO:0003677;GO:0003677;GO:0003700;GO:0004879;GO:0004879;GO:0005515;GO:0005515;GO:0005515;GO:0005634;GO:0005634;GO:0005634;GO:0005634;GO:0005634;GO:0005654;GO:0005667;GO:0005737;GO:0005737;GO:0006351;GO:0006351;GO:0006351;GO:0006355;GO:0006355;GO:0006357;GO:…	K08558	-	K	1AWM7;12N74;19487;0UQPP;1CWCA;09TF3;KOG4217;0V4E5;0DES5	nuclear receptor subfamily 4, group A, member 2 [Source:MGI Symbol;Acc:MGI:1352456]	18227	Q06219;Q3TYI4	ko04928(Parathyroid hormone synthesis, secretion and action);ko04925(Aldosterone synthesis and secretion)	GO:0000122//negative regulation of transcription by RNA polymerase II;GO:0000122//negative regulation of transcription by RNA polymerase II;GO:0001666//response to hypoxia;GO:0001764//neuron migration;GO:0001975//response to amphetamine;GO:0006351//transcription, DNA-templated;GO:0006351//transcription, DNA-templated;GO:0006351//transcription, DNA-templated;GO:0006355//regulation of transcription…	GO:0005634//nucleus;GO:0005634//nucleus;GO:0005634//nucleus;GO:0005634//nucleus;GO:0005634//nucleus;GO:0005654//nucleoplasm;GO:0005667//transcription regulator complex;GO:0005737//cytoplasm;GO:0005737//cytoplasm;GO:0016607//nuclear speck;GO:0016607//nuclear speck;GO:0005634//nucleus;GO:0005634//nucleus;GO:0005634//nucleus;GO:0005634//nucleus;GO:0005654//nucleoplasm;GO:0005667//transcription regul…	GO:0000977//RNA polymerase II transcription regulatory region sequence-specific DNA binding;GO:0000978//RNA polymerase II cis-regulatory region sequence-specific DNA binding;GO:0000978//RNA polymerase II cis-regulatory region sequence-specific DNA binding;GO:0000981//DNA-binding transcription factor activity, RNA polymerase II-specific;GO:0001228//DNA-binding transcription activator activity, RNA…
ENSMUSG00000072969	49.3269	73.2331	25.4207	0.347121	-1.52649	0.051541	1	X	134643482	134648071	+	4247	Armcx5	GO:0003674;GO:0005575;GO:0008150;	-	-	S	1AV11;13N9Q;0UTA7;0VG8S;1D22N;1954J;0DSRY;0IKPM;0A41Q	armadillo repeat containing, X-linked 5 [Source:MGI Symbol;Acc:MGI:2148026]	494468	Q3UZB0	-	GO:0008150//biological_process;	GO:0005575//cellular_component;	GO:0003674//molecular_function;
ENSMUSG00000009097	194.303	262.282	126.324	0.481634	-1.05399	0.0517066	1	16	18399729	18409421	-	3517	Tbx1	GO:0003677;GO:0003700;GO:0005634;GO:0005634;GO:0006355;GO:0003677;GO:0003700;GO:0005634;GO:0005634;GO:0006355;GO:0003700;GO:0005634;GO:0006355;GO:0003677;GO:0003700;GO:0005634;GO:0005634;GO:0006355;	K10175	-	K	0DF0S;1ARXX;0V4PT;0UG4Y;12R5D;09TQJ;KOG3586;1CPQJ;18SR1	T-box 1 [Source:MGI Symbol;Acc:MGI:98493]	21380	P70323;B9EII4	-	GO:0006355//regulation of transcription, DNA-templated;GO:0006355//regulation of transcription, DNA-templated;GO:0006355//regulation of transcription, DNA-templated;GO:0006355//regulation of transcription, DNA-templated;	GO:0005634//nucleus;GO:0005634//nucleus;GO:0005634//nucleus;GO:0005634//nucleus;GO:0005634//nucleus;GO:0005634//nucleus;GO:0005634//nucleus;	GO:0003677//DNA binding;GO:0003700//DNA-binding transcription factor activity;GO:0003677//DNA binding;GO:0003700//DNA-binding transcription factor activity;GO:0003700//DNA-binding transcription factor activity;GO:0003677//DNA binding;GO:0003700//DNA-binding transcription factor activity;
ENSMUSG00000029658	25.3644	34.0625	16.6664	0.489288	-1.03124	0.0519564	1	5	149452144	149535359	+	3477	Wdr95	GO:0003674;GO:0005575;GO:0008150;GO:0003674;GO:0005575;GO:0008150;GO:0003674;GO:0005575;GO:0008150;	-	-	S;K	0WE1H;0E6P4;196YZ;KOG0266;0B1FM;0V1VH;1BAFQ;13JZ8;1DDM7	WD40 repeat domain 95 [Source:MGI Symbol;Acc:MGI:1923042]	381693	E9PUB4;Q8BN84	-	GO:0008150//biological_process;GO:0008150//biological_process;GO:0008150//biological_process;	GO:0005575//cellular_component;GO:0005575//cellular_component;GO:0005575//cellular_component;	GO:0003674//molecular_function;GO:0003674//molecular_function;GO:0003674//molecular_function;
ENSMUSG00000032013	138.239	195.864	80.6138	0.41158	-1.28076	0.0520907	1	9	43222145	43247412	+	3473	Trim29	GO:0000122;GO:0002039;GO:0002376;GO:0005515;GO:0005737;GO:0005737;GO:0005764;GO:0008270;GO:0042802;GO:0042802;GO:0045087;GO:0046872;GO:1900181;	K12010	-	S;K	0IK88;0UTZB;0DQTZ;1CZU7;0A0Q7;13HK5;1AYBV;0VE1I;18Z8C	tripartite motif-containing 29 [Source:MGI Symbol;Acc:MGI:1919419]	72169	Q8R2Q0	-	GO:0000122//negative regulation of transcription by RNA polymerase II;GO:0002376//immune system process;GO:0045087//innate immune response;GO:1900181//negative regulation of protein localization to nucleus;	GO:0005737//cytoplasm;GO:0005737//cytoplasm;GO:0005764//lysosome;	GO:0002039//p53 binding;GO:0005515//protein binding;GO:0008270//zinc ion binding;GO:0042802//identical protein binding;GO:0042802//identical protein binding;GO:0046872//metal ion binding;
ENSMUSG00000024427	129.076	87.395	170.756	1.95385	0.966317	0.0529062	1	18	38719300	38734468	-	4755	Spry4	GO:0004860;GO:0004860;GO:0005515;GO:0005515;GO:0005737;GO:0005737;GO:0005829;GO:0007275;GO:0007275;GO:0009966;GO:0016020;GO:0016020;GO:0040037;GO:0043407;GO:0043407;GO:0046580;GO:0048513;GO:0070373;GO:1900025;GO:1900025;GO:1990830;	K17385	-	T	1AT46;09Y15;0DJE6;1CU6M;0IH70;0V8YN;13JRM;18U1J;0UHHP	sprouty RTK signaling antagonist 4 [Source:MGI Symbol;Acc:MGI:1345144]	24066	Q9WTP2	-	GO:0007275//multicellular organism development;GO:0007275//multicellular organism development;GO:0009966//regulation of signal transduction;GO:0040037//negative regulation of fibroblast growth factor receptor signaling pathway;GO:0043407//negative regulation of MAP kinase activity;GO:0043407//negative regulation of MAP kinase activity;GO:0046580//negative regulation of Ras protein signal transduc…	GO:0005737//cytoplasm;GO:0005737//cytoplasm;GO:0005829//cytosol;GO:0016020//membrane;GO:0016020//membrane;	GO:0004860//protein kinase inhibitor activity;GO:0004860//protein kinase inhibitor activity;GO:0005515//protein binding;GO:0005515//protein binding;
ENSMUSG00000041445	987.795	1271.85	703.74	0.55332	-0.853814	0.0539366	1	14	34097422	34126244	+	3974	Mmrn2	GO:0001525;GO:0002042;GO:0005201;GO:0005515;GO:0005576;GO:0005604;GO:0005615;GO:0005615;GO:0005615;GO:0030948;GO:0030948;GO:0030948;GO:0031012;GO:0062023;GO:0090051;GO:0090051;GO:0090051;	K24247	-	S;T	1AYTU;18Y32;0UTIY;1CZB3;13HYF;0VDHP;0IH6A;0A2MS;0DQ98	multimerin 2 [Source:MGI Symbol;Acc:MGI:2385618]	105450	A6H6E2	-	GO:0001525//angiogenesis;GO:0002042//cell migration involved in sprouting angiogenesis;GO:0030948//negative regulation of vascular endothelial growth factor receptor signaling pathway;GO:0030948//negative regulation of vascular endothelial growth factor receptor signaling pathway;GO:0030948//negative regulation of vascular endothelial growth factor receptor signaling pathway;GO:0090051//negative …	GO:0005576//extracellular region;GO:0005604//basement membrane;GO:0005615//extracellular space;GO:0005615//extracellular space;GO:0005615//extracellular space;GO:0031012//extracellular matrix;GO:0062023//collagen-containing extracellular matrix;	GO:0005201//extracellular matrix structural constituent;GO:0005515//protein binding;
ENSMUSG00000031377	404.992	518.776	291.209	0.56134	-0.833054	0.0552663	1	X	162975838	163041189	-	3092	Bmx	GO:0000166;GO:0004672;GO:0004713;GO:0004713;GO:0004715;GO:0004715;GO:0004715;GO:0005524;GO:0005524;GO:0005654;GO:0005886;GO:0006468;GO:0007165;GO:0016301;GO:0016310;GO:0016740;GO:0018108;GO:0032587;GO:0035556;GO:0046777;GO:0046872;GO:0000166;GO:0002250;GO:0004672;GO:0004713;GO:0004713;GO:0004715;GO:0004715;GO:0004715;GO:0004715;GO:0005524;GO:0005524;GO:0005654;GO:0005737;GO:0005886;GO:0006468;GO:…	K08896	EC:2.7.10.2	T	0V4AE;1ASFN;1D12R;18UQV;12TTS;0USP4;KOG0197;09VT7;0DH1H	BMX non-receptor tyrosine kinase [Source:MGI Symbol;Acc:MGI:1101778]	12169	P97504;B1AUL6	-	GO:0006468//protein phosphorylation;GO:0007165//signal transduction;GO:0016310//phosphorylation;GO:0018108//peptidyl-tyrosine phosphorylation;GO:0035556//intracellular signal transduction;GO:0046777//protein autophosphorylation;GO:0002250//adaptive immune response;GO:0006468//protein phosphorylation;GO:0006915//apoptotic process;GO:0007155//cell adhesion;GO:0007165//signal transduction;GO:0016310…	GO:0005654//nucleoplasm;GO:0005886//plasma membrane;GO:0032587//ruffle membrane;GO:0005654//nucleoplasm;GO:0005737//cytoplasm;GO:0005886//plasma membrane;GO:0032587//ruffle membrane;	GO:0000166//nucleotide binding;GO:0004672//protein kinase activity;GO:0004713//protein tyrosine kinase activity;GO:0004713//protein tyrosine kinase activity;GO:0004715//non-membrane spanning protein tyrosine kinase activity;GO:0004715//non-membrane spanning protein tyrosine kinase activity;GO:0004715//non-membrane spanning protein tyrosine kinase activity;GO:0005524//ATP binding;GO:0005524//ATP b…
ENSMUSG00000102742	7.9388	0.57485	15.3028	26.6204	4.73446	0.0553652	1	18	37888784	37974926	+	4756	Pcdhga11	GO:0003674;GO:0005509;GO:0005509;GO:0005886;GO:0005887;GO:0007155;GO:0007155;GO:0007155;GO:0007156;GO:0016020;GO:0016020;GO:0016020;GO:0016021;	K16495	-	-	-	protocadherin gamma subfamily A, 11 [Source:MGI Symbol;Acc:MGI:1935228]	93723	Q91XY8	-	GO:0007155//cell adhesion;GO:0007155//cell adhesion;GO:0007155//cell adhesion;GO:0007156//homophilic cell adhesion via plasma membrane adhesion molecules;	GO:0005886//plasma membrane;GO:0005887//integral component of plasma membrane;GO:0016020//membrane;GO:0016020//membrane;GO:0016020//membrane;GO:0016021//integral component of membrane;	GO:0003674//molecular_function;GO:0005509//calcium ion binding;GO:0005509//calcium ion binding;
ENSMUSG00000042073	81.5091	114.682	48.3363	0.421482	-1.24646	0.0557685	1	9	106324658	106330122	+	2671	Abhd14b	GO:0005634;GO:0005654;GO:0005730;GO:0005829;GO:0016787;GO:0045944;	K13706	-	S	0IHBA;0A1BD;18T69;12R4U;0DNZ1;0VC71;1CXWF;0USB2;1B0TQ	abhydrolase domain containing 14b [Source:MGI Symbol;Acc:MGI:1923741]	76491	E9QN99	-	GO:0045944//positive regulation of transcription by RNA polymerase II;	GO:0005634//nucleus;GO:0005654//nucleoplasm;GO:0005730//nucleolus;GO:0005829//cytosol;	GO:0016787//hydrolase activity;
ENSMUSG00000001029	256.222	342.906	169.538	0.494416	-1.0162	0.0558989	1	11	106268482	106278901	-	1904	Icam2	GO:0001931;GO:0005178;GO:0005178;GO:0005178;GO:0005515;GO:0005515;GO:0005515;GO:0005886;GO:0005887;GO:0005887;GO:0005902;GO:0007155;GO:0007155;GO:0016020;GO:0016020;GO:0016021;GO:0032154;GO:0032154;GO:0042995;GO:0071944;GO:0098609;GO:0007155;GO:0016020;GO:0016020;GO:0016021;GO:0098609;GO:0007155;GO:0016020;GO:0098609;	K06523	-	W;U	1B1B6;18VHF;1CYDM;13IPC;0A2UE;0UTQQ;0VDQ0;0DQGI;0IH57	intercellular adhesion molecule 2 [Source:MGI Symbol;Acc:MGI:96394]	15896	P35330	ko04650(Natural killer cell mediated cytotoxicity);ko04514(Cell adhesion molecules)	GO:0007155//cell adhesion;GO:0007155//cell adhesion;GO:0098609//cell-cell adhesion;GO:0007155//cell adhesion;GO:0098609//cell-cell adhesion;GO:0007155//cell adhesion;GO:0098609//cell-cell adhesion;	GO:0001931//uropod;GO:0005886//plasma membrane;GO:0005887//integral component of plasma membrane;GO:0005887//integral component of plasma membrane;GO:0005902//microvillus;GO:0016020//membrane;GO:0016020//membrane;GO:0016021//integral component of membrane;GO:0032154//cleavage furrow;GO:0032154//cleavage furrow;GO:0042995//cell projection;GO:0071944//cell periphery;GO:0016020//membrane;GO:0016020/…	GO:0005178//integrin binding;GO:0005178//integrin binding;GO:0005178//integrin binding;GO:0005515//protein binding;GO:0005515//protein binding;GO:0005515//protein binding;
ENSMUSG00000024922	3.62855	0	7.25711	Inf	Inf	0.0564536	1	19	5599164	5610674	-	3488	Ovol1	GO:0000122;GO:0000122;GO:0000978;GO:0000978;GO:0000981;GO:0001227;GO:0001227;GO:0001822;GO:0003677;GO:0003700;GO:0005634;GO:0005634;GO:0005634;GO:0006357;GO:0007283;GO:0007498;GO:0008544;GO:0009913;GO:0043588;GO:0046872;GO:0051729;GO:1901994;GO:1990837;GO:1990837;GO:2000647;	K09216	-	K	1CZWK;1ASZC;0DNTV;18V1V;0VE0I;0UHBZ;13NMD;KOG3576;0A35J	ovo like zinc finger 1 [Source:MGI Symbol;Acc:MGI:1330290]	18426	Q9WTJ2	-	GO:0000122//negative regulation of transcription by RNA polymerase II;GO:0000122//negative regulation of transcription by RNA polymerase II;GO:0001822//kidney development;GO:0006357//regulation of transcription by RNA polymerase II;GO:0007283//spermatogenesis;GO:0007498//mesoderm development;GO:0008544//epidermis development;GO:0009913//epidermal cell differentiation;GO:0043588//skin development;…	GO:0005634//nucleus;GO:0005634//nucleus;GO:0005634//nucleus;	GO:0000978//RNA polymerase II cis-regulatory region sequence-specific DNA binding;GO:0000978//RNA polymerase II cis-regulatory region sequence-specific DNA binding;GO:0000981//DNA-binding transcription factor activity, RNA polymerase II-specific;GO:0001227//DNA-binding transcription repressor activity, RNA polymerase II-specific;GO:0001227//DNA-binding transcription repressor activity, RNA polyme…
ENSMUSG00000056155	4.92396	0	9.84793	Inf	Inf	0.0569677	1	8	84900360	84911846	-	924	Nanos3	GO:0000932;GO:0003723;GO:0003723;GO:0003729;GO:0005515;GO:0005634;GO:0005634;GO:0005634;GO:0005737;GO:0005737;GO:0005737;GO:0006417;GO:0007275;GO:0007281;GO:0007281;GO:0007281;GO:0007283;GO:0007283;GO:0008270;GO:0010494;GO:0017148;GO:0017148;GO:0017148;GO:0030154;GO:0046872;GO:0048471;GO:0048471;GO:0048471;GO:0048477;GO:0048477;GO:0048477;GO:0051726;GO:1900153;GO:1900153;GO:2001234;GO:0003723;GO:…	K18761	-	S;T	0A71Q;1D38S;0DRB9;0UTFI;KOG4602;0VI1F;192SK;1AY62;13V0T	nanos C2HC-type zinc finger 3 [Source:MGI Symbol;Acc:MGI:2675387]	244551	P60324	-	GO:0006417//regulation of translation;GO:0007275//multicellular organism development;GO:0007281//germ cell development;GO:0007281//germ cell development;GO:0007281//germ cell development;GO:0007283//spermatogenesis;GO:0007283//spermatogenesis;GO:0017148//negative regulation of translation;GO:0017148//negative regulation of translation;GO:0017148//negative regulation of translation;GO:0030154//cel…	GO:0000932//P-body;GO:0005634//nucleus;GO:0005634//nucleus;GO:0005634//nucleus;GO:0005737//cytoplasm;GO:0005737//cytoplasm;GO:0005737//cytoplasm;GO:0010494//cytoplasmic stress granule;GO:0048471//perinuclear region of cytoplasm;GO:0048471//perinuclear region of cytoplasm;GO:0048471//perinuclear region of cytoplasm;GO:0005737//cytoplasm;	GO:0003723//RNA binding;GO:0003723//RNA binding;GO:0003729//mRNA binding;GO:0005515//protein binding;GO:0008270//zinc ion binding;GO:0046872//metal ion binding;GO:0003723//RNA binding;GO:0003723//RNA binding;GO:0008270//zinc ion binding;GO:0046872//metal ion binding;
ENSMUSG00000074141	11.8371	21.4244	2.24989	0.105015	-3.25133	0.0570945	1	7	44465811	44490233	+	4080	Il4i1	GO:0016491;GO:0016491;GO:0055114;GO:0055114;GO:0016491;GO:0016491;GO:0055114;GO:0055114;	K03334	EC:1.4.3.2	Q	0V58Z;0URCZ;0IEXX;18Y7E;13HIM;0A0GZ;1B5CN;0DN43;1CVMZ	interleukin 4 induced 1 [Source:MGI Symbol;Acc:MGI:109552]	100328588	O09046;D3Z4E0	ko00950(Isoquinoline alkaloid biosynthesis);ko00400(Phenylalanine, tyrosine and tryptophan biosynthesis);ko00380(Tryptophan metabolism);ko00360(Phenylalanine metabolism);ko00350(Tyrosine metabolism);ko00280(Valine, leucine and isoleucine degradation);ko00270(Cysteine and methionine metabolism);ko00250(Alanine, aspartate and glutamate metabolism)	GO:0055114//obsolete oxidation-reduction process;GO:0055114//obsolete oxidation-reduction process;GO:0055114//obsolete oxidation-reduction process;GO:0055114//obsolete oxidation-reduction process;	-	GO:0016491//oxidoreductase activity;GO:0016491//oxidoreductase activity;GO:0016491//oxidoreductase activity;GO:0016491//oxidoreductase activity;
ENSMUSG00000020723	7.35509	0.759237	13.9509	18.375	4.19967	0.0575042	1	11	107623183	107685383	-	3575	Cacng4	GO:0005244;GO:0005245;GO:0005245;GO:0005246;GO:0005246;GO:0005246;GO:0005262;GO:0005886;GO:0005891;GO:0006811;GO:0006816;GO:0006816;GO:0009986;GO:0009986;GO:0014069;GO:0014069;GO:0016020;GO:0016020;GO:0016021;GO:0016021;GO:0016247;GO:0019226;GO:0019226;GO:0032281;GO:0032281;GO:0032281;GO:0032281;GO:0034765;GO:0035255;GO:0035255;GO:0036477;GO:0042220;GO:0042220;GO:0044297;GO:0044297;GO:0051968;GO:…	K04869	-	P	0IJYN;09UGU;1CQG5;0UH82;0DFSM;0V5G5;18TAV;1ASW7;13J6T	calcium channel, voltage-dependent, gamma subunit 4 [Source:MGI Symbol;Acc:MGI:1859167]	54377	Q9JJV4;A2AAU2	ko05414(Dilated cardiomyopathy);ko05412(Arrhythmogenic right ventricular cardiomyopathy);ko05410(Hypertrophic cardiomyopathy);ko04921(Oxytocin signaling pathway);ko04261(Adrenergic signaling in cardiomyocytes);ko04260(Cardiac muscle contraction);ko04010(MAPK signaling pathway)	GO:0006811//ion transport;GO:0006816//calcium ion transport;GO:0006816//calcium ion transport;GO:0019226//transmission of nerve impulse;GO:0019226//transmission of nerve impulse;GO:0034765//regulation of ion transmembrane transport;GO:0042220//response to cocaine;GO:0042220//response to cocaine;GO:0051968//positive regulation of synaptic transmission, glutamatergic;GO:0070588//calcium ion transme…	GO:0005886//plasma membrane;GO:0005891//voltage-gated calcium channel complex;GO:0009986//cell surface;GO:0009986//cell surface;GO:0014069//postsynaptic density;GO:0014069//postsynaptic density;GO:0016020//membrane;GO:0016020//membrane;GO:0016021//integral component of membrane;GO:0016021//integral component of membrane;GO:0032281//AMPA glutamate receptor complex;GO:0032281//AMPA glutamate recept…	GO:0005244//voltage-gated ion channel activity;GO:0005245//voltage-gated calcium channel activity;GO:0005245//voltage-gated calcium channel activity;GO:0005246//calcium channel regulator activity;GO:0005246//calcium channel regulator activity;GO:0005246//calcium channel regulator activity;GO:0005262//calcium channel activity;GO:0016247//channel regulator activity;GO:0035255//ionotropic glutamate …
ENSMUSG00000020758	738.377	994.216	482.538	0.485345	-1.04292	0.058143	1	11	115865535	115899238	+	7015	Itgb4	GO:0007154;GO:0007155;GO:0007160;GO:0007229;GO:0007229;GO:0008305;GO:0016020;GO:0016021;GO:0016021;GO:0031581;GO:0048870;GO:0007154;GO:0007155;GO:0007160;GO:0007229;GO:0007229;GO:0008305;GO:0016020;GO:0016021;GO:0016021;GO:0031581;GO:0048870;GO:0001664;GO:0001664;GO:0005178;GO:0005515;GO:0005604;GO:0005730;GO:0005730;GO:0005737;GO:0005886;GO:0005886;GO:0005886;GO:0005925;GO:0005938;GO:0006914;GO:…	K06525	-	W	1B4QP;0V83P;1CT6U;0UKTX;KOG1226;12X7X;18X0T;09X54;0DIG6	integrin beta 4 [Source:MGI Symbol;Acc:MGI:96613]	192897	A2A864	ko05414(Dilated cardiomyopathy);ko05412(Arrhythmogenic right ventricular cardiomyopathy);ko05410(Hypertrophic cardiomyopathy);ko05165(Human papillomavirus infection);ko04810(Regulation of actin cytoskeleton);ko04512(ECM-receptor interaction);ko04510(Focal adhesion);ko04151(PI3K-Akt signaling pathway)	GO:0007154//cell communication;GO:0007155//cell adhesion;GO:0007160//cell-matrix adhesion;GO:0007229//integrin-mediated signaling pathway;GO:0007229//integrin-mediated signaling pathway;GO:0031581//hemidesmosome assembly;GO:0048870//cell motility;GO:0007154//cell communication;GO:0007155//cell adhesion;GO:0007160//cell-matrix adhesion;GO:0007229//integrin-mediated signaling pathway;GO:0007229//in…	GO:0008305//integrin complex;GO:0016020//membrane;GO:0016021//integral component of membrane;GO:0016021//integral component of membrane;GO:0008305//integrin complex;GO:0016020//membrane;GO:0016021//integral component of membrane;GO:0016021//integral component of membrane;GO:0005604//basement membrane;GO:0005730//nucleolus;GO:0005730//nucleolus;GO:0005737//cytoplasm;GO:0005886//plasma membrane;GO:…	GO:0001664//G protein-coupled receptor binding;GO:0001664//G protein-coupled receptor binding;GO:0005178//integrin binding;GO:0005515//protein binding;GO:0031994//insulin-like growth factor I binding;GO:0031994//insulin-like growth factor I binding;GO:0031994//insulin-like growth factor I binding;GO:0038132//neuregulin binding;GO:0038132//neuregulin binding;GO:0038132//neuregulin binding;GO:00016…
ENSMUSG00000090698	121.368	41.5213	201.215	4.84606	2.27681	0.0589665	1	6	134958681	134963799	+	3567	Apold1	GO:0001525;GO:0001525;GO:0001666;GO:0005576;GO:0005654;GO:0005829;GO:0006869;GO:0008289;GO:0008289;GO:0016020;GO:0016021;GO:0042118;GO:0042157;GO:0045601;GO:0045601;	-	-	T;U	0UQ5F;0DM2F;19529;0IWGQ;13QAQ;0VAG4;1AVX0;09ZJ5;1CVXG	apolipoprotein L domain containing 1 [Source:MGI Symbol;Acc:MGI:2685921]	381823	E9Q0X2	-	GO:0001525//angiogenesis;GO:0001525//angiogenesis;GO:0001666//response to hypoxia;GO:0006869//lipid transport;GO:0042118//endothelial cell activation;GO:0042157//lipoprotein metabolic process;GO:0045601//regulation of endothelial cell differentiation;GO:0045601//regulation of endothelial cell differentiation;	GO:0005576//extracellular region;GO:0005654//nucleoplasm;GO:0005829//cytosol;GO:0016020//membrane;GO:0016021//integral component of membrane;	GO:0008289//lipid binding;GO:0008289//lipid binding;
ENSMUSG00000031723	140.657	91.8414	189.473	2.06305	1.04478	0.0592966	1	8	110292524	110300683	+	1892	Txnl4b	GO:0000398;GO:0000398;GO:0003674;GO:0005634;GO:0005634;GO:0005654;GO:0005654;GO:0005681;GO:0005682;GO:0005829;GO:0005829;GO:0006397;GO:0007049;GO:0008284;GO:0008380;GO:0046540;GO:0046540;GO:0000398;GO:0000398;GO:0003674;GO:0005634;GO:0005634;GO:0005654;GO:0005681;GO:0005682;GO:0005829;GO:0006397;GO:0007049;GO:0008284;GO:0008380;GO:0046540;GO:0046540;	-	-	A;D	0UN42;09ZXJ;1AXFA;0VAU6;0DMGF;1CWBT;13Q7A;18SDT;KOG3414	thioredoxin-like 4B [Source:MGI Symbol;Acc:MGI:2443724]	234723	Q8BUH1	-	GO:0000398//mRNA splicing, via spliceosome;GO:0000398//mRNA splicing, via spliceosome;GO:0006397//mRNA processing;GO:0007049//cell cycle;GO:0008284//positive regulation of cell population proliferation;GO:0008380//RNA splicing;GO:0000398//mRNA splicing, via spliceosome;GO:0000398//mRNA splicing, via spliceosome;GO:0006397//mRNA processing;GO:0007049//cell cycle;GO:0008284//positive regulation of …	GO:0005634//nucleus;GO:0005634//nucleus;GO:0005654//nucleoplasm;GO:0005654//nucleoplasm;GO:0005681//spliceosomal complex;GO:0005682//U5 snRNP;GO:0005829//cytosol;GO:0005829//cytosol;GO:0046540//U4/U6 x U5 tri-snRNP complex;GO:0046540//U4/U6 x U5 tri-snRNP complex;GO:0005634//nucleus;GO:0005634//nucleus;GO:0005654//nucleoplasm;GO:0005681//spliceosomal complex;GO:0005682//U5 snRNP;GO:0005829//cytos…	GO:0003674//molecular_function;GO:0003674//molecular_function;
ENSMUSG00000022844	256.647	347.018	166.276	0.479158	-1.06143	0.0610385	1	16	35217682	35311243	-	2771	Pdia5	GO:0003756;GO:0005783;GO:0005788;GO:0015037;GO:0015037;GO:0016853;GO:0018215;GO:0055114;	K09583	EC:5.3.4.1	O	1B4PB;0DN72;KOG0191;0UG41;0A0JS;13JZ6;0VBG4;1CX3N;18SI9	protein disulfide isomerase associated 5 [Source:MGI Symbol;Acc:MGI:1919849]	72599	Q921X9	-	GO:0018215//protein phosphopantetheinylation;GO:0055114//obsolete oxidation-reduction process;	GO:0005783//endoplasmic reticulum;GO:0005788//endoplasmic reticulum lumen;	GO:0003756//protein disulfide isomerase activity;GO:0015037//protein-disulfide reductase activity;GO:0015037//protein-disulfide reductase activity;GO:0016853//isomerase activity;
ENSMUSG00000021294	153.99	206.717	101.263	0.489865	-1.02955	0.0624678	1	12	112112642	112148181	+	6918	Kif26a	GO:0000166;GO:0001560;GO:0005515;GO:0005515;GO:0005524;GO:0005524;GO:0005737;GO:0005856;GO:0005871;GO:0005874;GO:0005874;GO:0008017;GO:0008017;GO:0008017;GO:0009968;GO:0048484;	K10404	-	Z	0UQ5C;18TEA;1CVJP;0DKR6;1AU64;12RT9;KOG4280;0V91R;09Y49	kinesin family member 26A [Source:MGI Symbol;Acc:MGI:2447072]	668303	Q52KG5	-	GO:0001560//regulation of cell growth by extracellular stimulus;GO:0009968//negative regulation of signal transduction;GO:0048484//enteric nervous system development;	GO:0005737//cytoplasm;GO:0005856//cytoskeleton;GO:0005871//kinesin complex;GO:0005874//microtubule;GO:0005874//microtubule;	GO:0000166//nucleotide binding;GO:0005515//protein binding;GO:0005515//protein binding;GO:0005524//ATP binding;GO:0005524//ATP binding;GO:0008017//microtubule binding;GO:0008017//microtubule binding;GO:0008017//microtubule binding;
ENSMUSG00000027377	213.687	274.183	153.191	0.558719	-0.839805	0.0644012	1	2	127546306	127571852	-	2006	Mall	GO:0000139;GO:0000139;GO:0005886;GO:0005886;GO:0016020;GO:0016020;GO:0016021;GO:0016021;GO:0019911;GO:0030136;GO:0030136;GO:0031410;GO:0031410;GO:0042552;GO:0045121;GO:0045121;	-	-	U	0DTW1;1B5RN;13SCZ;1D2XZ;1939F;0A70B;0VHUB;0UV6F;0IWII	mal, T cell differentiation protein-like [Source:MGI Symbol;Acc:MGI:2385152]	228576	Q91X49	-	GO:0042552//myelination;	GO:0000139//Golgi membrane;GO:0000139//Golgi membrane;GO:0005886//plasma membrane;GO:0005886//plasma membrane;GO:0016020//membrane;GO:0016020//membrane;GO:0016021//integral component of membrane;GO:0016021//integral component of membrane;GO:0030136//clathrin-coated vesicle;GO:0030136//clathrin-coated vesicle;GO:0031410//cytoplasmic vesicle;GO:0031410//cytoplasmic vesicle;GO:0045121//membrane raft…	GO:0019911//structural constituent of myelin sheath;
ENSMUSG00000018570	35.613	55.7764	15.4496	0.276991	-1.85209	0.0647568	1	11	69788178	69791813	-	2368	2810408A11Rik	GO:0004864;GO:0004864;GO:0009966;GO:0032515;GO:0043666;GO:0043666;GO:0004864;GO:0004864;GO:0009966;GO:0032515;GO:0043666;GO:0043666;GO:0004864;GO:0004864;GO:0009966;GO:0032515;GO:0043666;GO:0043666;GO:0004864;GO:0004864;GO:0009966;GO:0032515;GO:0043666;GO:0043666;GO:0004864;GO:0004864;GO:0009966;GO:0032515;GO:0043666;GO:0043666;GO:0004864;GO:0004864;GO:0009966;GO:0032515;GO:0043666;GO:0043666;GO:…	-	-	O;T	0DP4F;0V5AG;0USGM;0A1GR;18SQE;KOG4041;1CW2Z;12Z51;1B3AY	RIKEN cDNA 2810408A11 gene [Source:MGI Symbol;Acc:MGI:1917669]	70419	B1AR42	-	GO:0009966//regulation of signal transduction;GO:0032515//negative regulation of phosphoprotein phosphatase activity;GO:0043666//regulation of phosphoprotein phosphatase activity;GO:0043666//regulation of phosphoprotein phosphatase activity;GO:0009966//regulation of signal transduction;GO:0032515//negative regulation of phosphoprotein phosphatase activity;GO:0043666//regulation of phosphoprotein …	-	GO:0004864//protein phosphatase inhibitor activity;GO:0004864//protein phosphatase inhibitor activity;GO:0004864//protein phosphatase inhibitor activity;GO:0004864//protein phosphatase inhibitor activity;GO:0004864//protein phosphatase inhibitor activity;GO:0004864//protein phosphatase inhibitor activity;GO:0004864//protein phosphatase inhibitor activity;GO:0004864//protein phosphatase inhibitor …
ENSMUSG00000059791	204.66	261.879	147.441	0.563011	-0.828764	0.0649207	1	17	36172210	36176294	+	1466	Nrm	GO:0003674;GO:0005634;GO:0005635;GO:0005635;GO:0005635;GO:0005637;GO:0005637;GO:0005652;GO:0008150;GO:0016020;GO:0016021;GO:0031965;GO:0031965;GO:0031965;GO:0005637;GO:0016020;GO:0016021;	-	-	S	0DKZA;1B1YE;1CX2N;1917C;0IVGT;0UNT8;0V9PR;13MHZ;0A49I	nurim (nuclear envelope membrane protein) [Source:MGI Symbol;Acc:MGI:2146855]	106582	Q8VC65	-	GO:0008150//biological_process;	GO:0005634//nucleus;GO:0005635//nuclear envelope;GO:0005635//nuclear envelope;GO:0005635//nuclear envelope;GO:0005637//nuclear inner membrane;GO:0005637//nuclear inner membrane;GO:0005652//nuclear lamina;GO:0016020//membrane;GO:0016021//integral component of membrane;GO:0031965//nuclear membrane;GO:0031965//nuclear membrane;GO:0031965//nuclear membrane;GO:0005637//nuclear inner membrane;GO:001602…	GO:0003674//molecular_function;
ENSMUSG00000024042	732.526	533.699	931.353	1.74509	0.803302	0.0661416	1	17	32063224	32074778	-	5133	Sik1	GO:0000122;GO:0000122;GO:0000166;GO:0000287;GO:0000287;GO:0002028;GO:0002028;GO:0002028;GO:0004672;GO:0004674;GO:0004674;GO:0004674;GO:0004674;GO:0004674;GO:0005515;GO:0005524;GO:0005524;GO:0005634;GO:0005634;GO:0005634;GO:0005634;GO:0005737;GO:0005737;GO:0005829;GO:0005829;GO:0006468;GO:0006468;GO:0006468;GO:0006468;GO:0006468;GO:0007049;GO:0007275;GO:0007346;GO:0008140;GO:0010830;GO:0010868;GO:…	K19008	EC:2.7.11.1	T;B	KOG0586;0DKMS;191W0;1CVG4;0UTU5;1AV3K;09Z5M;0V4ER;12NJJ	salt inducible kinase 1 [Source:MGI Symbol;Acc:MGI:104754]	17691	Q60670	ko04922(Glucagon signaling pathway)	GO:0000122//negative regulation of transcription by RNA polymerase II;GO:0000122//negative regulation of transcription by RNA polymerase II;GO:0002028//regulation of sodium ion transport;GO:0002028//regulation of sodium ion transport;GO:0002028//regulation of sodium ion transport;GO:0006468//protein phosphorylation;GO:0006468//protein phosphorylation;GO:0006468//protein phosphorylation;GO:0006468…	GO:0005634//nucleus;GO:0005634//nucleus;GO:0005634//nucleus;GO:0005634//nucleus;GO:0005737//cytoplasm;GO:0005737//cytoplasm;GO:0005829//cytosol;GO:0005829//cytosol;	GO:0000166//nucleotide binding;GO:0000287//magnesium ion binding;GO:0000287//magnesium ion binding;GO:0004672//protein kinase activity;GO:0004674//protein serine/threonine kinase activity;GO:0004674//protein serine/threonine kinase activity;GO:0004674//protein serine/threonine kinase activity;GO:0004674//protein serine/threonine kinase activity;GO:0004674//protein serine/threonine kinase activity…
ENSMUSG00000042477	3.94076	0	7.88152	Inf	Inf	0.0664468	1	4	126609799	126630033	-	2085	Tfap2e	GO:0000977;GO:0000978;GO:0000981;GO:0001228;GO:0003677;GO:0003677;GO:0003700;GO:0005515;GO:0005634;GO:0005634;GO:0005634;GO:0005634;GO:0006355;GO:0006357;GO:0042127;GO:0045944;GO:0048856;GO:1990837;GO:1990837;	K09179	-	K	0USHB;KOG3811;1CQV5;1ATJ5;12NZG;18T44;0DERM;0V4DR;09TEJ	transcription factor AP-2, epsilon [Source:MGI Symbol;Acc:MGI:2679630]	332937	Q6VUP9	-	GO:0006355//regulation of transcription, DNA-templated;GO:0006357//regulation of transcription by RNA polymerase II;GO:0042127//regulation of cell population proliferation;GO:0045944//positive regulation of transcription by RNA polymerase II;GO:0048856//anatomical structure development;	GO:0005634//nucleus;GO:0005634//nucleus;GO:0005634//nucleus;GO:0005634//nucleus;	GO:0000977//RNA polymerase II transcription regulatory region sequence-specific DNA binding;GO:0000978//RNA polymerase II cis-regulatory region sequence-specific DNA binding;GO:0000981//DNA-binding transcription factor activity, RNA polymerase II-specific;GO:0001228//DNA-binding transcription activator activity, RNA polymerase II-specific;GO:0003677//DNA binding;GO:0003677//DNA binding;GO:0003700…
ENSMUSG00000044362	4.2618	8.52361	0	0	-Inf	0.0667418	1	7	90075785	90077877	+	2093	Ccdc89	GO:0005515;GO:0005515;GO:0005634;GO:0005634;GO:0005737;GO:0008150;	-	-	S	1AW07;18S8N;1CSV0;0V7SP;13MF9;0IHI9;0UKHE;0DI4M;09WUQ	coiled-coil domain containing 89 [Source:MGI Symbol;Acc:MGI:1917304]	70054	Q9DA73	-	GO:0008150//biological_process;	GO:0005634//nucleus;GO:0005634//nucleus;GO:0005737//cytoplasm;	GO:0005515//protein binding;GO:0005515//protein binding;
ENSMUSG00000037991	5.64535	0	11.2907	Inf	Inf	0.0669604	1	16	10652923	10710830	+	4495	Rmi2	GO:0003674;GO:0003677;GO:0005634;GO:0005829;GO:0005829;GO:0006260;GO:0006281;GO:0016607;GO:0016607;GO:0033045;GO:0033045;GO:0043007;GO:2000042;GO:0003674;GO:0003677;GO:0005634;GO:0005829;GO:0005829;GO:0006260;GO:0006281;GO:0016607;GO:0016607;GO:0033045;GO:0033045;GO:0043007;GO:2000042;	K15365	-	S;L	0A6XH;0VHRT;0DTW4;13RGI;0IXR6;1D387;1B5IN;0UV36;1962U	RecQ mediated genome instability 2 [Source:MGI Symbol;Acc:MGI:2685383]	223970	Q3UPE3	ko03460(Fanconi anemia pathway)	GO:0006260//DNA replication;GO:0006281//DNA repair;GO:0033045//regulation of sister chromatid segregation;GO:0033045//regulation of sister chromatid segregation;GO:0043007//maintenance of rDNA;GO:2000042//negative regulation of double-strand break repair via homologous recombination;GO:0006260//DNA replication;GO:0006281//DNA repair;GO:0033045//regulation of sister chromatid segregation;GO:003304…	GO:0005634//nucleus;GO:0005829//cytosol;GO:0005829//cytosol;GO:0016607//nuclear speck;GO:0016607//nuclear speck;GO:0005634//nucleus;GO:0005829//cytosol;GO:0005829//cytosol;GO:0016607//nuclear speck;GO:0016607//nuclear speck;	GO:0003674//molecular_function;GO:0003677//DNA binding;GO:0003674//molecular_function;GO:0003677//DNA binding;
ENSMUSG00000015468	664.107	846.098	482.116	0.569812	-0.811442	0.0670212	1	17	34783242	34807477	+	8061	Notch4	GO:0000122;GO:0001569;GO:0001763;GO:0001837;GO:0001886;GO:0001944;GO:0005112;GO:0005112;GO:0005509;GO:0005515;GO:0005515;GO:0005634;GO:0005654;GO:0005783;GO:0005829;GO:0005886;GO:0005886;GO:0006355;GO:0007219;GO:0007219;GO:0007275;GO:0007275;GO:0008593;GO:0009986;GO:0009986;GO:0016020;GO:0016021;GO:0016021;GO:0030154;GO:0030154;GO:0030879;GO:0031410;GO:0032880;GO:0038023;GO:0045446;GO:0045602;GO:…	K20996	-	T	190VJ;09VTG;1CQKV;0V6S8;1AT25;13IPB;0UHF9;0IR7G;0DFXH	notch 4 [Source:MGI Symbol;Acc:MGI:107471]	18132	P31695	ko05224(Breast cancer);ko05206(MicroRNAs in cancer);ko05200(Pathways in cancer);ko05165(Human papillomavirus infection);ko04919(Thyroid hormone signaling pathway);ko04330(Notch signaling pathway);ko04320(Dorso-ventral axis formation);ko01522(Endocrine resistance)	GO:0000122//negative regulation of transcription by RNA polymerase II;GO:0001569//branching involved in blood vessel morphogenesis;GO:0001763//morphogenesis of a branching structure;GO:0001837//epithelial to mesenchymal transition;GO:0001886//endothelial cell morphogenesis;GO:0001944//vasculature development;GO:0006355//regulation of transcription, DNA-templated;GO:0007219//Notch signaling pathwa…	GO:0005634//nucleus;GO:0005654//nucleoplasm;GO:0005783//endoplasmic reticulum;GO:0005829//cytosol;GO:0005886//plasma membrane;GO:0005886//plasma membrane;GO:0009986//cell surface;GO:0009986//cell surface;GO:0016020//membrane;GO:0016021//integral component of membrane;GO:0016021//integral component of membrane;GO:0031410//cytoplasmic vesicle;GO:0016021//integral component of membrane;GO:0016021//i…	GO:0005112//Notch binding;GO:0005112//Notch binding;GO:0005509//calcium ion binding;GO:0005515//protein binding;GO:0005515//protein binding;GO:0038023//signaling receptor activity;GO:0005509//calcium ion binding;
ENSMUSG00000089687	8.08167	0	16.1633	Inf	Inf	0.0670787	1	4	132029508	132030696	-	761	Rab42	GO:0000139;GO:0000166;GO:0003924;GO:0005525;GO:0005525;GO:0005794;GO:0016020;	K07929	-	U	KOG0091;1AWIF;13P85;09YKE;0V9I4;195JW;0UNX8;1CUUN;0DK0S	RAB42, member RAS oncogene family [Source:MGI Symbol;Acc:MGI:2441753]	242681	Q0PD08	-	-	GO:0000139//Golgi membrane;GO:0005794//Golgi apparatus;GO:0016020//membrane;	GO:0000166//nucleotide binding;GO:0003924//GTPase activity;GO:0005525//GTP binding;GO:0005525//GTP binding;
ENSMUSG00000025504	25.714	40.5611	10.8668	0.267911	-1.90017	0.0677828	1	7	140918793	140942933	+	5377	Eps8l2	GO:0001726;GO:0003779;GO:0003779;GO:0005085;GO:0005085;GO:0005737;GO:0005829;GO:0005886;GO:0005886;GO:0007266;GO:0007266;GO:0007605;GO:0016601;GO:0032420;GO:0032421;GO:0032426;GO:0032587;GO:0032587;GO:0032991;GO:0035023;GO:0035023;GO:0042995;GO:0050790;GO:0051015;GO:1900029;GO:1900029;	K17277	-	T	18WBJ;0DPE4;0URN2;1B4P3;KOG3557;09ZSB;1CYBY;12N51;0VANQ	EPS8-like 2 [Source:MGI Symbol;Acc:MGI:2138828]	98845	Q99K30	-	GO:0007266//Rho protein signal transduction;GO:0007266//Rho protein signal transduction;GO:0007605//sensory perception of sound;GO:0016601//Rac protein signal transduction;GO:0035023//regulation of Rho protein signal transduction;GO:0035023//regulation of Rho protein signal transduction;GO:0050790//regulation of catalytic activity;GO:1900029//positive regulation of ruffle assembly;GO:1900029//pos…	GO:0001726//ruffle;GO:0005737//cytoplasm;GO:0005829//cytosol;GO:0005886//plasma membrane;GO:0005886//plasma membrane;GO:0032420//stereocilium;GO:0032421//stereocilium bundle;GO:0032426//stereocilium tip;GO:0032587//ruffle membrane;GO:0032587//ruffle membrane;GO:0032991//protein-containing complex;GO:0042995//cell projection;	GO:0003779//actin binding;GO:0003779//actin binding;GO:0005085//guanyl-nucleotide exchange factor activity;GO:0005085//guanyl-nucleotide exchange factor activity;GO:0051015//actin filament binding;
ENSMUSG00000019852	41.1614	22.888	59.4349	2.59677	1.37672	0.0682649	1	10	18457587	18619697	-	14579	Arfgef3	GO:0005085;GO:0010923;GO:0010923;GO:0010923;GO:0016020;GO:0016021;GO:0030036;GO:0030133;GO:0030658;GO:0031410;GO:0032012;GO:0005085;GO:0032012;GO:0050790;	K17572	-	U	1CWY2;1B2G0;18U7Y;0V4BC;0USMC;KOG1846;0DN1S;0A0EV;12N5U	ARFGEF family member 3 [Source:MGI Symbol;Acc:MGI:106387]	215821	Q3UGY8	-	GO:0010923//negative regulation of phosphatase activity;GO:0010923//negative regulation of phosphatase activity;GO:0010923//negative regulation of phosphatase activity;GO:0030036//actin cytoskeleton organization;GO:0032012//regulation of ARF protein signal transduction;GO:0032012//regulation of ARF protein signal transduction;GO:0050790//regulation of catalytic activity;	GO:0016020//membrane;GO:0016021//integral component of membrane;GO:0030133//transport vesicle;GO:0030658//transport vesicle membrane;GO:0031410//cytoplasmic vesicle;	GO:0005085//guanyl-nucleotide exchange factor activity;GO:0005085//guanyl-nucleotide exchange factor activity;
ENSMUSG00000021678	52.3688	77.7832	26.9543	0.346532	-1.52894	0.0691667	1	13	95648240	95661735	-	2741	F2rl1	GO:0001965;GO:0002286;GO:0002376;GO:0002690;GO:0002690;GO:0002720;GO:0002720;GO:0002720;GO:0003104;GO:0003104;GO:0003104;GO:0004930;GO:0004930;GO:0004930;GO:0004930;GO:0004930;GO:0005769;GO:0005769;GO:0005886;GO:0005886;GO:0005886;GO:0005887;GO:0005887;GO:0005887;GO:0006954;GO:0007165;GO:0007186;GO:0007186;GO:0007186;GO:0007186;GO:0007204;GO:0007204;GO:0007204;GO:0007596;GO:0010804;GO:0010804;GO:…	K04234	-	T	1AT52;0UP7N;1CQ23;18TQ1;09YVG;0IGEM;12SCP;0V9T9;0DFCD	coagulation factor II (thrombin) receptor-like 1 [Source:MGI Symbol;Acc:MGI:101910]	14063	P55086;Q3TU81	ko05143(African trypanosomiasis);ko04750(Inflammatory mediator regulation of TRP channels);ko04080(Neuroactive ligand-receptor interaction)	GO:0002286//T cell activation involved in immune response;GO:0002376//immune system process;GO:0002690//positive regulation of leukocyte chemotaxis;GO:0002690//positive regulation of leukocyte chemotaxis;GO:0002720//positive regulation of cytokine production involved in immune response;GO:0002720//positive regulation of cytokine production involved in immune response;GO:0002720//positive regulati…	GO:0005769//early endosome;GO:0005769//early endosome;GO:0005886//plasma membrane;GO:0005886//plasma membrane;GO:0005886//plasma membrane;GO:0005887//integral component of plasma membrane;GO:0005887//integral component of plasma membrane;GO:0005887//integral component of plasma membrane;GO:0016020//membrane;GO:0016021//integral component of membrane;GO:0016021//integral component of membrane;GO:0…	GO:0001965//G-protein alpha-subunit binding;GO:0004930//G protein-coupled receptor activity;GO:0004930//G protein-coupled receptor activity;GO:0004930//G protein-coupled receptor activity;GO:0004930//G protein-coupled receptor activity;GO:0004930//G protein-coupled receptor activity;GO:0015057//thrombin-activated receptor activity;GO:0031681//G-protein beta-subunit binding;GO:0032795//heterotrime…
ENSMUSG00000074923	15.8834	26.008	5.75887	0.221427	-2.1751	0.0714412	1	2	118493784	118528501	+	5211	Pak6	GO:0000166;GO:0001650;GO:0001650;GO:0004672;GO:0004674;GO:0004674;GO:0004674;GO:0005524;GO:0005524;GO:0005634;GO:0005654;GO:0005654;GO:0005737;GO:0005737;GO:0006468;GO:0007165;GO:0007612;GO:0007613;GO:0007626;GO:0016301;GO:0016310;GO:0016740;GO:0030054;GO:0030054;GO:0031098;GO:0032147;GO:0106310;GO:0106311;GO:0140058;GO:1990138;GO:0000166;GO:0001650;GO:0004672;GO:0004674;GO:0004674;GO:0004674;GO:…	K05735	EC:2.7.11.1	T	0V61E;12NMX;1AXDQ;1CYYQ;18ZM2;09VM6;KOG0578;0UMJV;0DGWN	p21 (RAC1) activated kinase 6 [Source:MGI Symbol;Acc:MGI:2679420]	214230	Q3ULB5	ko05211(Renal cell carcinoma);ko05170(Human immunodeficiency virus 1 infection);ko04810(Regulation of actin cytoskeleton);ko04660(T cell receptor signaling pathway);ko04510(Focal adhesion);ko04360(Axon guidance);ko04014(Ras signaling pathway);ko04012(ErbB signaling pathway)	GO:0006468//protein phosphorylation;GO:0007165//signal transduction;GO:0007612//learning;GO:0007613//memory;GO:0007626//locomotory behavior;GO:0016310//phosphorylation;GO:0031098//stress-activated protein kinase signaling cascade;GO:0032147//activation of protein kinase activity;GO:0140058//neuron projection arborization;GO:1990138//neuron projection extension;GO:0006468//protein phosphorylation;…	GO:0001650//fibrillar center;GO:0001650//fibrillar center;GO:0005634//nucleus;GO:0005654//nucleoplasm;GO:0005654//nucleoplasm;GO:0005737//cytoplasm;GO:0005737//cytoplasm;GO:0030054//cell junction;GO:0030054//cell junction;GO:0001650//fibrillar center;GO:0005634//nucleus;GO:0005654//nucleoplasm;GO:0005737//cytoplasm;GO:0005737//cytoplasm;GO:0030054//cell junction;	GO:0000166//nucleotide binding;GO:0004672//protein kinase activity;GO:0004674//protein serine/threonine kinase activity;GO:0004674//protein serine/threonine kinase activity;GO:0004674//protein serine/threonine kinase activity;GO:0005524//ATP binding;GO:0005524//ATP binding;GO:0016301//kinase activity;GO:0016740//transferase activity;GO:0106310//protein serine kinase activity;GO:0106311//protein s…
ENSMUSG00000079261	7.02603	13.2549	0.79718	0.0601424	-4.05547	0.0718769	1	14	46616871	46621065	+	861	Gm15217	GO:0003674;GO:0005575;GO:0008150;GO:0016020;GO:0016021;GO:0003674;GO:0005575;GO:0008150;	-	-	-	-	predicted gene 15217 [Source:MGI Symbol;Acc:MGI:3705233]	-	-	-	GO:0008150//biological_process;GO:0008150//biological_process;	GO:0005575//cellular_component;GO:0016020//membrane;GO:0016021//integral component of membrane;GO:0005575//cellular_component;	GO:0003674//molecular_function;GO:0003674//molecular_function;
ENSMUSG00000039741	199.122	237.915	160.329	0.673892	-0.569411	0.0721242	1	11	120123773	120183122	+	11118	Bahcc1	GO:0003682;GO:0003682;GO:0003682;	-	-	K	1DGKQ;0WJM1;0IUIU;197IT;0B6US;0E9SI;13GTU;1BBNI;0V412	BAH domain and coiled-coil containing 1 [Source:MGI Symbol;Acc:MGI:2679272]	268515	Q3UHR0	-	-	-	GO:0003682//chromatin binding;GO:0003682//chromatin binding;GO:0003682//chromatin binding;
ENSMUSG00000030494	70.4598	91.7891	49.1305	0.535255	-0.901703	0.0727164	1	7	35033595	35091714	+	6304	Rhpn2	GO:0003674;GO:0005737;GO:0007165;GO:0008150;GO:0048471;GO:0003674;GO:0005737;GO:0007165;GO:0008150;GO:0048471;	-	-	Z;S;T;L	0UKFY;0DEET;18XQP;1AXTA;12R0X;09T3Q;1CP4H;0V42G;KOG2220	rhophilin, Rho GTPase binding protein 2 [Source:MGI Symbol;Acc:MGI:1289234]	52428	Q8BWR8	-	GO:0007165//signal transduction;GO:0008150//biological_process;GO:0007165//signal transduction;GO:0008150//biological_process;	GO:0005737//cytoplasm;GO:0048471//perinuclear region of cytoplasm;GO:0005737//cytoplasm;GO:0048471//perinuclear region of cytoplasm;	GO:0003674//molecular_function;GO:0003674//molecular_function;
ENSMUSG00000090215	4.16961	0	8.33922	Inf	Inf	0.0748068	1	7	103978678	103986116	+	1850	Trim34b	GO:0000209;GO:0005654;GO:0005737;GO:0005829;GO:0008270;GO:0010468;GO:0010508;GO:0016567;GO:0019901;GO:0032880;GO:0042803;GO:0043123;GO:0045087;GO:0046596;GO:0046872;GO:0051092;GO:0061630;GO:0000209;GO:0005654;GO:0005737;GO:0005829;GO:0008270;GO:0010468;GO:0010508;GO:0016567;GO:0019901;GO:0032880;GO:0042803;GO:0043123;GO:0045087;GO:0046596;GO:0046872;GO:0051092;GO:0061630;	K11999	-	O	KOG2177;1AUBY;18SY8;0DQWN;13NFE;1D0YZ;0A2I9;0UJIK;0VFG6	tripartite motif-containing 34B [Source:MGI Symbol;Acc:MGI:4821264]	434218	K7N6K2	-	GO:0000209//protein polyubiquitination;GO:0010468//regulation of gene expression;GO:0010508//positive regulation of autophagy;GO:0016567//protein ubiquitination;GO:0032880//regulation of protein localization;GO:0043123//positive regulation of I-kappaB kinase/NF-kappaB signaling;GO:0045087//innate immune response;GO:0046596//regulation of viral entry into host cell;GO:0051092//positive regulation …	GO:0005654//nucleoplasm;GO:0005737//cytoplasm;GO:0005829//cytosol;GO:0005654//nucleoplasm;GO:0005737//cytoplasm;GO:0005829//cytosol;	GO:0008270//zinc ion binding;GO:0019901//protein kinase binding;GO:0042803//protein homodimerization activity;GO:0046872//metal ion binding;GO:0061630//ubiquitin protein ligase activity;GO:0008270//zinc ion binding;GO:0019901//protein kinase binding;GO:0042803//protein homodimerization activity;GO:0046872//metal ion binding;GO:0061630//ubiquitin protein ligase activity;
ENSMUSG00000071604	147.461	194.852	100.07	0.513569	-0.961369	0.0749826	1	19	23950114	24008383	-	2886	Fam189a2	GO:0016020;GO:0016021;GO:0016021;	-	-	S	0V9CP;09YES;0DJV4;0UNPU;12RC1;192HI;0IEGD;1CUNB;1AY6G	family with sequence similarity 189, member A2 [Source:MGI Symbol;Acc:MGI:2685813]	381217	Q4FZH1;E9QP68	-	-	GO:0016020//membrane;GO:0016021//integral component of membrane;GO:0016021//integral component of membrane;	-
ENSMUSG00000024421	76.0672	103.297	48.8373	0.472786	-1.08074	0.0768757	1	18	12466876	12716070	+	10745	Lama3	GO:0001738;GO:0005102;GO:0005178;GO:0005201;GO:0005201;GO:0005576;GO:0005576;GO:0005604;GO:0005604;GO:0005604;GO:0005608;GO:0005610;GO:0005610;GO:0005783;GO:0005783;GO:0005912;GO:0007155;GO:0007155;GO:0007229;GO:0007411;GO:0009887;GO:0009888;GO:0016477;GO:0030056;GO:0030155;GO:0030334;GO:0031581;GO:0035987;GO:0045995;GO:0062023;GO:0098609;GO:0098609;GO:0001738;GO:0005102;GO:0005178;GO:0005201;GO:…	K06240	-	W	12R2U;09V1Y;1AW06;18WXW;0V61M;0DJ6H;0UKHA;KOG1836;1CTYD	laminin, alpha 3 [Source:MGI Symbol;Acc:MGI:99909]	16774	Q61789	ko05222(Small cell lung cancer);ko05200(Pathways in cancer);ko05165(Human papillomavirus infection);ko05146(Amoebiasis);ko05145(Toxoplasmosis);ko04512(ECM-receptor interaction);ko04510(Focal adhesion);ko04151(PI3K-Akt signaling pathway)	GO:0001738//morphogenesis of a polarized epithelium;GO:0007155//cell adhesion;GO:0007155//cell adhesion;GO:0007229//integrin-mediated signaling pathway;GO:0007411//axon guidance;GO:0009887//animal organ morphogenesis;GO:0009888//tissue development;GO:0016477//cell migration;GO:0030155//regulation of cell adhesion;GO:0030334//regulation of cell migration;GO:0031581//hemidesmosome assembly;GO:00359…	GO:0005576//extracellular region;GO:0005576//extracellular region;GO:0005604//basement membrane;GO:0005604//basement membrane;GO:0005604//basement membrane;GO:0005608//laminin-3 complex;GO:0005610//laminin-5 complex;GO:0005610//laminin-5 complex;GO:0005783//endoplasmic reticulum;GO:0005783//endoplasmic reticulum;GO:0005912//adherens junction;GO:0030056//hemidesmosome;GO:0062023//collagen-containi…	GO:0005102//signaling receptor binding;GO:0005178//integrin binding;GO:0005201//extracellular matrix structural constituent;GO:0005201//extracellular matrix structural constituent;GO:0005102//signaling receptor binding;GO:0005178//integrin binding;GO:0005201//extracellular matrix structural constituent;GO:0005201//extracellular matrix structural constituent;
ENSMUSG00000032028	27.3976	43.1001	11.6951	0.271348	-1.88178	0.0779328	1	9	48229306	48264754	-	4102	Nxpe2	GO:0016020;GO:0016021;GO:0016020;GO:0016021;GO:0016020;GO:0016021;	-	-	S	1CYRG;0A27H;0UPCB;0V4XX;0DF8A;0IF0E;1AY94;191HM;12NFD	neurexophilin and PC-esterase domain family, member 2 [Source:MGI Symbol;Acc:MGI:1925502]	78252	Q3U095;A0A0R4J0E5	-	-	GO:0016020//membrane;GO:0016021//integral component of membrane;GO:0016020//membrane;GO:0016021//integral component of membrane;GO:0016020//membrane;GO:0016021//integral component of membrane;	-
ENSMUSG00000040543	104.48	127.421	81.5397	0.639925	-0.644026	0.0780914	1	11	71938354	72026604	-	9815	Pitpnm3	GO:0004620;GO:0005509;GO:0005509;GO:0005737;GO:0008289;GO:0012505;GO:0016020;GO:0030134;GO:0030971;GO:0030971;GO:0042995;GO:0042995;GO:0044297;GO:0044297;GO:0046872;GO:0046872;GO:0004620;GO:0005509;GO:0005737;GO:0008289;GO:0012505;GO:0016020;GO:0030134;GO:0030971;GO:0042995;GO:0044297;GO:0046872;GO:0046872;	K24069	-	T;I	1B1B0;12NIU;0UQK6;KOG3668;0V544;09U50;1CS31;0DHCT;18Z51	PITPNM family member 3 [Source:MGI Symbol;Acc:MGI:2685726]	327958	Q3UHE1	-	-	GO:0005737//cytoplasm;GO:0012505//endomembrane system;GO:0016020//membrane;GO:0030134//COPII-coated ER to Golgi transport vesicle;GO:0042995//cell projection;GO:0042995//cell projection;GO:0044297//cell body;GO:0044297//cell body;GO:0005737//cytoplasm;GO:0012505//endomembrane system;GO:0016020//membrane;GO:0030134//COPII-coated ER to Golgi transport vesicle;GO:0042995//cell projection;GO:0044297/…	GO:0004620//phospholipase activity;GO:0005509//calcium ion binding;GO:0005509//calcium ion binding;GO:0008289//lipid binding;GO:0030971//receptor tyrosine kinase binding;GO:0030971//receptor tyrosine kinase binding;GO:0046872//metal ion binding;GO:0046872//metal ion binding;GO:0004620//phospholipase activity;GO:0005509//calcium ion binding;GO:0008289//lipid binding;GO:0030971//receptor tyrosine k…
ENSMUSG00000041794	148.839	199.315	98.3627	0.493504	-1.01887	0.0791057	1	9	120130579	120303907	+	5537	Myrip	GO:0006886;GO:0000145;GO:0001750;GO:0003779;GO:0003779;GO:0003779;GO:0005515;GO:0005515;GO:0005737;GO:0006886;GO:0015629;GO:0016324;GO:0017022;GO:0017022;GO:0030050;GO:0030133;GO:0030667;GO:0030864;GO:0031045;GO:0031045;GO:0031267;GO:0031267;GO:0031410;GO:0032024;GO:0032024;GO:0042470;GO:0045202;GO:0045202;GO:0046872;GO:0048471;GO:0048471;GO:0051018;GO:0051018;	K22237	-	Z	1CYRC;0IHBX;1AUFR;191AH;0VCZQ;0UUDW;0DPS8;13KEJ;0A248	myosin VIIA and Rab interacting protein [Source:MGI Symbol;Acc:MGI:2384407]	245049	Q8K3I4	-	GO:0006886//intracellular protein transport;GO:0006886//intracellular protein transport;GO:0030050//vesicle transport along actin filament;GO:0032024//positive regulation of insulin secretion;GO:0032024//positive regulation of insulin secretion;	GO:0000145//exocyst;GO:0001750//photoreceptor outer segment;GO:0005737//cytoplasm;GO:0015629//actin cytoskeleton;GO:0016324//apical plasma membrane;GO:0030133//transport vesicle;GO:0030667//secretory granule membrane;GO:0030864//cortical actin cytoskeleton;GO:0031045//dense core granule;GO:0031045//dense core granule;GO:0031410//cytoplasmic vesicle;GO:0042470//melanosome;GO:0045202//synapse;GO:00…	GO:0003779//actin binding;GO:0003779//actin binding;GO:0003779//actin binding;GO:0005515//protein binding;GO:0005515//protein binding;GO:0017022//myosin binding;GO:0017022//myosin binding;GO:0031267//small GTPase binding;GO:0031267//small GTPase binding;GO:0046872//metal ion binding;GO:0051018//protein kinase A binding;GO:0051018//protein kinase A binding;
ENSMUSG00000070498	3.9682	7.9364	0	0	-Inf	0.0791237	1	5	125608838	125869647	+	8238	Tmem132b	GO:0003674;GO:0008150;GO:0003674;GO:0008150;GO:0016020;GO:0016021;	K17599	-	S	KOG4789;0UGUU;12SAS;1B2ZT;19454;1CSR8;0DI0I;09WQT;0V7K0	transmembrane protein 132B [Source:MGI Symbol;Acc:MGI:3609245]	208151	F7BAB2	-	GO:0008150//biological_process;GO:0008150//biological_process;	GO:0016020//membrane;GO:0016021//integral component of membrane;	GO:0003674//molecular_function;GO:0003674//molecular_function;
ENSMUSG00000035606	14.132	24.2279	4.03607	0.166588	-2.58565	0.0795089	1	9	102382949	102423438	+	5879	Ky	-	K24456	EC:3.4.-.-	D	0UQZT;1CZYU;18ZJI;KOG4575;0VF5J;0DR9W;13IWY;0A4AX;1B24R	kyphoscoliosis peptidase [Source:MGI Symbol;Acc:MGI:96709]	16716	F8VQF8	-	-	-	-
ENSMUSG00000024402	5.89093	0	11.7819	Inf	Inf	0.0806525	1	17	35422141	35424327	-	1383	Lta	GO:0001666;GO:0002876;GO:0002925;GO:0005125;GO:0005164;GO:0005164;GO:0005515;GO:0005576;GO:0005615;GO:0005615;GO:0005615;GO:0005886;GO:0006954;GO:0006955;GO:0006959;GO:0007165;GO:0007584;GO:0008284;GO:0009987;GO:0016020;GO:0016020;GO:0032496;GO:0032729;GO:0042493;GO:0043065;GO:0043065;GO:0048147;GO:0048147;GO:0048535;GO:0050830;GO:0060252;GO:0060252;	K05468	-	W	0IWT9;1CV49;13Q9A;0DKAA;1AWAV;09YV9;0UMTG;0V9T1;1938X	lymphotoxin A [Source:MGI Symbol;Acc:MGI:104797]	16992	P09225;Q542S2	ko05168(Herpes simplex virus 1 infection);ko05166(Human T-cell leukemia virus 1 infection);ko04940(Type I diabetes mellitus);ko04668(TNF signaling pathway);ko04064(NF-kappa B signaling pathway);ko04061(Viral protein interaction with cytokine and cytokine receptor);ko04060(Cytokine-cytokine receptor interaction)	GO:0001666//response to hypoxia;GO:0002876//positive regulation of chronic inflammatory response to antigenic stimulus;GO:0002925//positive regulation of humoral immune response mediated by circulating immunoglobulin;GO:0006954//inflammatory response;GO:0006955//immune response;GO:0006959//humoral immune response;GO:0007165//signal transduction;GO:0007584//response to nutrient;GO:0008284//positiv…	GO:0005576//extracellular region;GO:0005615//extracellular space;GO:0005615//extracellular space;GO:0005615//extracellular space;GO:0005886//plasma membrane;GO:0016020//membrane;GO:0016020//membrane;	GO:0005125//cytokine activity;GO:0005164//tumor necrosis factor receptor binding;GO:0005164//tumor necrosis factor receptor binding;GO:0005515//protein binding;
ENSMUSG00000025927	11.2739	1.94961	20.5983	10.5653	3.40127	0.0809363	1	1	19279138	19308800	+	6338	Tfap2b	GO:0000122;GO:0000122;GO:0000977;GO:0000978;GO:0000978;GO:0000978;GO:0000981;GO:0000981;GO:0000981;GO:0000987;GO:0000987;GO:0001228;GO:0001228;GO:0001228;GO:0001822;GO:0003091;GO:0003677;GO:0003682;GO:0003682;GO:0003700;GO:0003700;GO:0003700;GO:0003700;GO:0003700;GO:0005515;GO:0005634;GO:0005634;GO:0005634;GO:0005634;GO:0005634;GO:0005634;GO:0006006;GO:0006006;GO:0006006;GO:0006355;GO:0006357;GO:…	K09176	-	K	18YC6;0UHTE;KOG3811;1CQV5;12NZG;1ATHI;0DERM;0V4DR;09TEJ	transcription factor AP-2 beta [Source:MGI Symbol;Acc:MGI:104672]	21419	Q61313	-	GO:0000122//negative regulation of transcription by RNA polymerase II;GO:0000122//negative regulation of transcription by RNA polymerase II;GO:0001822//kidney development;GO:0003091//renal water homeostasis;GO:0006006//glucose metabolic process;GO:0006006//glucose metabolic process;GO:0006006//glucose metabolic process;GO:0006355//regulation of transcription, DNA-templated;GO:0006357//regulation …	GO:0005634//nucleus;GO:0005634//nucleus;GO:0005634//nucleus;GO:0005634//nucleus;GO:0005634//nucleus;GO:0005634//nucleus;GO:0005634//nucleus;GO:0005634//nucleus;GO:0005634//nucleus;GO:0005634//nucleus;	GO:0000977//RNA polymerase II transcription regulatory region sequence-specific DNA binding;GO:0000978//RNA polymerase II cis-regulatory region sequence-specific DNA binding;GO:0000978//RNA polymerase II cis-regulatory region sequence-specific DNA binding;GO:0000978//RNA polymerase II cis-regulatory region sequence-specific DNA binding;GO:0000981//DNA-binding transcription factor activity, RNA po…
ENSMUSG00000036225	92.2288	63.2236	121.234	1.91754	0.939259	0.0820362	1	18	15101742	15284503	-	7917	Kctd1	GO:0003714;GO:0003714;GO:0005634;GO:0005634;GO:0005634;GO:0005654;GO:0005730;GO:0005829;GO:0008134;GO:0008134;GO:0034451;GO:0042802;GO:0045171;GO:0045892;GO:0045892;GO:0045892;GO:0051260;GO:0051260;GO:0051260;	K21754	-	S;K;G	1AXRG;0V4Y1;18XZK;0DF93;KOG2723;09TZ4;1CPYP;0UR8N;12U04	potassium channel tetramerisation domain containing 1 [Source:MGI Symbol;Acc:MGI:1918269]	106931	Q5M956	-	GO:0045892//negative regulation of transcription, DNA-templated;GO:0045892//negative regulation of transcription, DNA-templated;GO:0045892//negative regulation of transcription, DNA-templated;GO:0051260//protein homooligomerization;GO:0051260//protein homooligomerization;GO:0051260//protein homooligomerization;	GO:0005634//nucleus;GO:0005634//nucleus;GO:0005634//nucleus;GO:0005654//nucleoplasm;GO:0005730//nucleolus;GO:0005829//cytosol;GO:0034451//centriolar satellite;GO:0045171//intercellular bridge;	GO:0003714//transcription corepressor activity;GO:0003714//transcription corepressor activity;GO:0008134//transcription factor binding;GO:0008134//transcription factor binding;GO:0042802//identical protein binding;
ENSMUSG00000040488	4610.06	5296.25	3923.86	0.740875	-0.432697	0.0823061	1	7	27004561	27037117	-	6463	Ltbp4	GO:0001527;GO:0005509;GO:0005515;GO:0005576;GO:0007179;GO:0019838;GO:0030162;GO:0030162;GO:0030162;GO:0031012;GO:0031012;GO:0031012;GO:0046879;GO:0048251;GO:0050431;GO:0050431;GO:0050431;GO:0062023;GO:0062023;GO:0001527;GO:0005201;GO:0005509;GO:0005515;GO:0005576;GO:0007179;GO:0019838;GO:0030162;GO:0030162;GO:0031012;GO:0031012;GO:0046879;GO:0048251;GO:0050431;GO:0050431;GO:0062023;GO:0062023;GO:…	K08023	-	W;T	0E8K7;13DVS;1DFI2;0B4YN;KOG1217;1BB4E;0WHI7;0V3B0	latent transforming growth factor beta binding protein 4 [Source:MGI Symbol;Acc:MGI:1321395]	108075	Q8K4G1	-	GO:0007179//transforming growth factor beta receptor signaling pathway;GO:0030162//regulation of proteolysis;GO:0030162//regulation of proteolysis;GO:0030162//regulation of proteolysis;GO:0046879//hormone secretion;GO:0048251//elastic fiber assembly;GO:0007179//transforming growth factor beta receptor signaling pathway;GO:0030162//regulation of proteolysis;GO:0030162//regulation of proteolysis;GO…	GO:0001527//microfibril;GO:0005576//extracellular region;GO:0031012//extracellular matrix;GO:0031012//extracellular matrix;GO:0031012//extracellular matrix;GO:0062023//collagen-containing extracellular matrix;GO:0062023//collagen-containing extracellular matrix;GO:0001527//microfibril;GO:0005576//extracellular region;GO:0031012//extracellular matrix;GO:0031012//extracellular matrix;GO:0062023//co…	GO:0005509//calcium ion binding;GO:0005515//protein binding;GO:0019838//growth factor binding;GO:0050431//transforming growth factor beta binding;GO:0050431//transforming growth factor beta binding;GO:0050431//transforming growth factor beta binding;GO:0005201//extracellular matrix structural constituent;GO:0005509//calcium ion binding;GO:0005515//protein binding;GO:0019838//growth factor binding…
ENSMUSG00000034324	10.1036	0.143713	20.0636	139.609	7.12525	0.0823113	1	5	127318872	127642857	+	5850	Tmem132c	GO:0016020;GO:0016021;	K17599	-	S	KOG4789;12SAS;18WUW;0UKTE;1CSR8;0DI0I;09WQT;0V7K0;1B0D7	transmembrane protein 132C [Source:MGI Symbol;Acc:MGI:2443061]	208213	Q8CEF9;E9QP73	-	-	GO:0016020//membrane;GO:0016021//integral component of membrane;	-
ENSMUSG00000038155	29.5206	13.4557	45.5856	3.38783	1.76036	0.0827901	1	19	4090285	4096023	-	1113	Gstp2	GO:0004364;GO:0004364;GO:0004364;GO:0004364;GO:0004602;GO:0005504;GO:0005634;GO:0005737;GO:0005739;GO:0005829;GO:0005829;GO:0005886;GO:0006749;GO:0006749;GO:0006749;GO:0016740;GO:0019901;GO:0035730;GO:0035731;GO:0097057;GO:0098869;GO:0004364;GO:0004364;GO:0006749;GO:0004364;GO:0004364;GO:0006749;GO:0006749;	K23790	EC:2.5.1.18	O	13P23;1AZJ4;18WPI;1D230;KOG1695;0VFXY;0UPD8;0A5E1;0DK8F	glutathione S-transferase, pi 2 [Source:MGI Symbol;Acc:MGI:95864]	14869	P46425	ko05418(Fluid shear stress and atherosclerosis);ko05225(Hepatocellular carcinoma);ko05215(Prostate cancer);ko05204(Chemical carcinogenesis - DNA adducts);ko05200(Pathways in cancer);ko01524(Platinum drug resistance);ko00983(Drug metabolism - other enzymes);ko00982(Drug metabolism - cytochrome P450);ko00980(Metabolism of xenobiotics by cytochrome P450);ko00480(Glutathione metabolism)	GO:0006749//glutathione metabolic process;GO:0006749//glutathione metabolic process;GO:0006749//glutathione metabolic process;GO:0098869//cellular oxidant detoxification;GO:0006749//glutathione metabolic process;GO:0006749//glutathione metabolic process;GO:0006749//glutathione metabolic process;	GO:0005634//nucleus;GO:0005737//cytoplasm;GO:0005739//mitochondrion;GO:0005829//cytosol;GO:0005829//cytosol;GO:0005886//plasma membrane;GO:0097057//TRAF2-GSTP1 complex;	GO:0004364//glutathione transferase activity;GO:0004364//glutathione transferase activity;GO:0004364//glutathione transferase activity;GO:0004364//glutathione transferase activity;GO:0004602//glutathione peroxidase activity;GO:0005504//fatty acid binding;GO:0016740//transferase activity;GO:0019901//protein kinase binding;GO:0035730//S-nitrosoglutathione binding;GO:0035731//dinitrosyl-iron complex…
ENSMUSG00000058192	133.632	168.385	98.8793	0.587221	-0.768024	0.0850656	1	9	20492587	20516705	+	13778	Zfp846	GO:0000978;GO:0000981;GO:0005634;GO:0006355;GO:0006357;GO:0046872;GO:0000978;GO:0000981;GO:0005634;GO:0006355;GO:0006357;GO:0000978;GO:0000981;GO:0005634;GO:0006355;GO:0006357;GO:0046872;	-	-	K	KOG1721	zinc finger protein 846 [Source:MGI Symbol;Acc:MGI:1924012]	244721	G3X996;Q8BIQ2	-	GO:0006355//regulation of transcription, DNA-templated;GO:0006357//regulation of transcription by RNA polymerase II;GO:0006355//regulation of transcription, DNA-templated;GO:0006357//regulation of transcription by RNA polymerase II;GO:0006355//regulation of transcription, DNA-templated;GO:0006357//regulation of transcription by RNA polymerase II;	GO:0005634//nucleus;GO:0005634//nucleus;GO:0005634//nucleus;	GO:0000978//RNA polymerase II cis-regulatory region sequence-specific DNA binding;GO:0000981//DNA-binding transcription factor activity, RNA polymerase II-specific;GO:0046872//metal ion binding;GO:0000978//RNA polymerase II cis-regulatory region sequence-specific DNA binding;GO:0000981//DNA-binding transcription factor activity, RNA polymerase II-specific;GO:0000978//RNA polymerase II cis-regulat…
ENSMUSG00000031930	3600.16	4000.21	3200.1	0.799981	-0.321962	0.0852482	1	8	108162997	108285227	+	8871	Wwp2	GO:0000122;GO:0000122;GO:0000122;GO:0000209;GO:0001085;GO:0001085;GO:0004842;GO:0004842;GO:0004842;GO:0005515;GO:0005576;GO:0005634;GO:0005634;GO:0005634;GO:0005737;GO:0005737;GO:0006511;GO:0006858;GO:0008134;GO:0010629;GO:0016567;GO:0016567;GO:0016567;GO:0016567;GO:0016740;GO:0016874;GO:0032410;GO:0034765;GO:0034765;GO:0042391;GO:0043161;GO:0043161;GO:0043161;GO:0043433;GO:0045732;GO:0045892;GO:…	K05630	EC:2.3.2.26	O	18Y22;1CPJG;KOG0940;09T7I;0UFF4;1ARBY;0V46G;12NJ4;0DEVW	WW domain containing E3 ubiquitin protein ligase 2 [Source:MGI Symbol;Acc:MGI:1914144]	66894	Q9DBH0;I3RSH5	ko04120(Ubiquitin mediated proteolysis)	GO:0000122//negative regulation of transcription by RNA polymerase II;GO:0000122//negative regulation of transcription by RNA polymerase II;GO:0000122//negative regulation of transcription by RNA polymerase II;GO:0000209//protein polyubiquitination;GO:0006511//ubiquitin-dependent protein catabolic process;GO:0006858//extracellular transport;GO:0010629//negative regulation of gene expression;GO:00…	GO:0005576//extracellular region;GO:0005634//nucleus;GO:0005634//nucleus;GO:0005634//nucleus;GO:0005737//cytoplasm;GO:0005737//cytoplasm;	GO:0001085//RNA polymerase II-specific DNA-binding transcription factor binding;GO:0001085//RNA polymerase II-specific DNA-binding transcription factor binding;GO:0004842//ubiquitin-protein transferase activity;GO:0004842//ubiquitin-protein transferase activity;GO:0004842//ubiquitin-protein transferase activity;GO:0005515//protein binding;GO:0008134//transcription factor binding;GO:0016740//trans…
ENSMUSG00000034220	263.148	204.815	321.481	1.56962	0.650412	0.0858012	1	1	92759367	92788501	+	5159	Gpc1	GO:0005507;GO:0005507;GO:0005507;GO:0005576;GO:0005576;GO:0005615;GO:0005654;GO:0005654;GO:0005768;GO:0005796;GO:0005829;GO:0005829;GO:0005886;GO:0005886;GO:0005886;GO:0009966;GO:0009986;GO:0014037;GO:0014037;GO:0016020;GO:0016477;GO:0017134;GO:0017134;GO:0030200;GO:0030200;GO:0030200;GO:0031012;GO:0031225;GO:0032288;GO:0032288;GO:0040037;GO:0040037;GO:0043025;GO:0043236;GO:0045121;GO:0045121;GO:…	K08107	-	W;T	0V4EI;1CPG7;12N7G;18W46;0UQ75;1AZXR;09TFF;0DESG;KOG3821	glypican 1 [Source:MGI Symbol;Acc:MGI:1194891]	14733	Q9QZF2;Q3U379	ko05418(Fluid shear stress and atherosclerosis);ko05205(Proteoglycans in cancer)	GO:0009966//regulation of signal transduction;GO:0014037//Schwann cell differentiation;GO:0014037//Schwann cell differentiation;GO:0016477//cell migration;GO:0030200//heparan sulfate proteoglycan catabolic process;GO:0030200//heparan sulfate proteoglycan catabolic process;GO:0030200//heparan sulfate proteoglycan catabolic process;GO:0032288//myelin assembly;GO:0032288//myelin assembly;GO:0040037/…	GO:0005576//extracellular region;GO:0005576//extracellular region;GO:0005615//extracellular space;GO:0005654//nucleoplasm;GO:0005654//nucleoplasm;GO:0005768//endosome;GO:0005796//Golgi lumen;GO:0005829//cytosol;GO:0005829//cytosol;GO:0005886//plasma membrane;GO:0005886//plasma membrane;GO:0005886//plasma membrane;GO:0009986//cell surface;GO:0016020//membrane;GO:0031012//extracellular matrix;GO:00…	GO:0005507//copper ion binding;GO:0005507//copper ion binding;GO:0005507//copper ion binding;GO:0017134//fibroblast growth factor binding;GO:0017134//fibroblast growth factor binding;GO:0043236//laminin binding;GO:0070052//collagen V binding;
ENSMUSG00000034845	2061.18	2609.84	1512.52	0.579547	-0.787001	0.0863645	1	8	71950409	71964396	-	1987	Plvap	GO:0000165;GO:0002693;GO:0005901;GO:0005901;GO:0009986;GO:0016021;GO:0033209;GO:0042802;	K17309	-	S;U	0A2Z2;1ASKY;0UHQB;18SYK;1CXHX;13MIB;0DQKU;0VDU7;0IJNT	plasmalemma vesicle associated protein [Source:MGI Symbol;Acc:MGI:1890497]	84094	Q91VC4;G3X924	-	GO:0000165//MAPK cascade;GO:0002693//positive regulation of cellular extravasation;GO:0033209//tumor necrosis factor-mediated signaling pathway;	GO:0005901//caveola;GO:0005901//caveola;GO:0009986//cell surface;GO:0016021//integral component of membrane;	GO:0042802//identical protein binding;
ENSMUSG00000042359	47.0745	17.8739	76.275	4.26739	2.09335	0.087704	1	2	76236852	76430991	+	10063	Osbpl6	GO:0005634;GO:0005635;GO:0005737;GO:0005768;GO:0005783;GO:0005789;GO:0005789;GO:0005829;GO:0005829;GO:0005829;GO:0005886;GO:0005886;GO:0005886;GO:0006869;GO:0008289;GO:0008289;GO:0010008;GO:0015248;GO:0015485;GO:0015918;GO:0016020;GO:0016020;GO:0031901;GO:0031965;GO:0032374;GO:0032934;GO:0043231;GO:0097038;GO:0097038;GO:0005789;GO:0005829;GO:0005886;GO:0006869;GO:0008289;GO:0008289;GO:0031901;GO:…	K20463	-	T	0UKBM;0V51S;0DJ92;194EC;12Q34;KOG1737;1CU13;09XWE;1B2U0	oxysterol binding protein-like 6 [Source:MGI Symbol;Acc:MGI:2139014]	99031	Q8BXR9	-	GO:0006869//lipid transport;GO:0015918//sterol transport;GO:0032374//regulation of cholesterol transport;GO:0006869//lipid transport;GO:0032374//regulation of cholesterol transport;GO:0006869//lipid transport;GO:0015918//sterol transport;GO:0032374//regulation of cholesterol transport;GO:0006869//lipid transport;	GO:0005634//nucleus;GO:0005635//nuclear envelope;GO:0005737//cytoplasm;GO:0005768//endosome;GO:0005783//endoplasmic reticulum;GO:0005789//endoplasmic reticulum membrane;GO:0005789//endoplasmic reticulum membrane;GO:0005829//cytosol;GO:0005829//cytosol;GO:0005829//cytosol;GO:0005886//plasma membrane;GO:0005886//plasma membrane;GO:0005886//plasma membrane;GO:0010008//endosome membrane;GO:0016020//m…	GO:0008289//lipid binding;GO:0008289//lipid binding;GO:0015248//sterol transporter activity;GO:0015485//cholesterol binding;GO:0032934//sterol binding;GO:0008289//lipid binding;GO:0008289//lipid binding;GO:0008289//lipid binding;GO:0008289//lipid binding;GO:0015248//sterol transporter activity;GO:0015485//cholesterol binding;GO:0032934//sterol binding;GO:0008289//lipid binding;
ENSMUSG00000032452	8.71231	15.9739	1.45077	0.0908213	-3.46083	0.08795	1	9	97326448	97915234	-	5691	Clstn2	GO:0000139;GO:0005509;GO:0005783;GO:0005789;GO:0005794;GO:0005886;GO:0007155;GO:0007156;GO:0009986;GO:0009986;GO:0014069;GO:0016020;GO:0016020;GO:0016021;GO:0030054;GO:0030425;GO:0042995;GO:0045202;GO:0045211;GO:0045211;GO:0050806;GO:0050806;GO:0051965;GO:0051965;GO:0098794;GO:0098978;GO:0099061;GO:0000139;GO:0005509;GO:0005783;GO:0005789;GO:0005794;GO:0005886;GO:0007155;GO:0007156;GO:0009986;GO:…	K22660	-	W	18VG6;0VA5J;KOG1834;0URF1;1B2B2;12RTG;09Z88;0DEKR;1CPAN	calsyntenin 2 [Source:MGI Symbol;Acc:MGI:1929897]	64085	Q9ER65	-	GO:0007155//cell adhesion;GO:0007156//homophilic cell adhesion via plasma membrane adhesion molecules;GO:0050806//positive regulation of synaptic transmission;GO:0050806//positive regulation of synaptic transmission;GO:0051965//positive regulation of synapse assembly;GO:0051965//positive regulation of synapse assembly;GO:0007155//cell adhesion;GO:0007156//homophilic cell adhesion via plasma membr…	GO:0000139//Golgi membrane;GO:0005783//endoplasmic reticulum;GO:0005789//endoplasmic reticulum membrane;GO:0005794//Golgi apparatus;GO:0005886//plasma membrane;GO:0009986//cell surface;GO:0009986//cell surface;GO:0014069//postsynaptic density;GO:0016020//membrane;GO:0016020//membrane;GO:0016021//integral component of membrane;GO:0030054//cell junction;GO:0030425//dendrite;GO:0042995//cell project…	GO:0005509//calcium ion binding;GO:0005509//calcium ion binding;
ENSMUSG00000055003	9.36167	16.8581	1.86527	0.110646	-3.17598	0.088948	1	6	119292094	119307727	-	4102	Lrtm2	GO:0007411;GO:0008201;GO:0016020;GO:0016021;GO:0048495;GO:0050919;GO:0051965;GO:0007411;GO:0008201;GO:0016020;GO:0016021;GO:0048495;GO:0050919;GO:0051965;GO:0007411;GO:0008201;GO:0016020;GO:0016021;GO:0048495;GO:0050919;GO:0051965;	-	-	T	KOG0619;0DNXQ;0VC5S;190ZU;13KU4;1CXV6;1B023;0A1A0;0US9S	leucine-rich repeats and transmembrane domains 2 [Source:MGI Symbol;Acc:MGI:2141485]	211187	Q8BGX3	-	GO:0007411//axon guidance;GO:0050919//negative chemotaxis;GO:0051965//positive regulation of synapse assembly;GO:0007411//axon guidance;GO:0050919//negative chemotaxis;GO:0051965//positive regulation of synapse assembly;GO:0007411//axon guidance;GO:0050919//negative chemotaxis;GO:0051965//positive regulation of synapse assembly;	GO:0016020//membrane;GO:0016021//integral component of membrane;GO:0016020//membrane;GO:0016021//integral component of membrane;GO:0016020//membrane;GO:0016021//integral component of membrane;	GO:0008201//heparin binding;GO:0048495//Roundabout binding;GO:0008201//heparin binding;GO:0048495//Roundabout binding;GO:0008201//heparin binding;GO:0048495//Roundabout binding;
ENSMUSG00000027412	192.567	245.104	140.031	0.571312	-0.80765	0.0892197	1	2	160722590	160747922	+	3694	Lpin3	GO:0003713;GO:0005634;GO:0005634;GO:0005634;GO:0006629;GO:0006631;GO:0008195;GO:0008195;GO:0008195;GO:0009062;GO:0016311;GO:0016787;GO:0019432;GO:0032869;GO:0044255;GO:0045944;GO:0008195;GO:0016311;GO:0016787;GO:0003713;GO:0005634;GO:0005634;GO:0005634;GO:0006629;GO:0006631;GO:0008195;GO:0008195;GO:0008195;GO:0009062;GO:0016311;GO:0016787;GO:0019432;GO:0032869;GO:0044255;GO:0045944;GO:0008195;GO:…	K15728	EC:3.1.3.4	N;I	0V77W;0DHIV;1AX8H;KOG2116;1CS92;18SVN;09W9K;0UQB5;12PNV	lipin 3 [Source:MGI Symbol;Acc:MGI:1891342]	64899	Q99PI4;Q149B0	ko04936(Alcoholic liver disease);ko04150(mTOR signaling pathway);ko00564(Glycerophospholipid metabolism);ko00561(Glycerolipid metabolism)	GO:0006629//lipid metabolic process;GO:0006631//fatty acid metabolic process;GO:0009062//fatty acid catabolic process;GO:0016311//dephosphorylation;GO:0019432//triglyceride biosynthetic process;GO:0032869//cellular response to insulin stimulus;GO:0044255//cellular lipid metabolic process;GO:0045944//positive regulation of transcription by RNA polymerase II;GO:0016311//dephosphorylation;GO:0006629…	GO:0005634//nucleus;GO:0005634//nucleus;GO:0005634//nucleus;GO:0005634//nucleus;GO:0005634//nucleus;GO:0005634//nucleus;	GO:0003713//transcription coactivator activity;GO:0008195//phosphatidate phosphatase activity;GO:0008195//phosphatidate phosphatase activity;GO:0008195//phosphatidate phosphatase activity;GO:0016787//hydrolase activity;GO:0008195//phosphatidate phosphatase activity;GO:0016787//hydrolase activity;GO:0003713//transcription coactivator activity;GO:0008195//phosphatidate phosphatase activity;GO:00081…
ENSMUSG00000020154	1276.67	1589.75	963.58	0.606119	-0.722326	0.0894169	1	10	116111428	116225440	+	13333	Ptprb	GO:0004721;GO:0004725;GO:0004725;GO:0006470;GO:0016020;GO:0016021;GO:0016311;GO:0016311;GO:0016787;GO:0016791;GO:0035335;GO:0043235;GO:0045296;GO:0001525;GO:0001525;GO:0004721;GO:0004725;GO:0004725;GO:0005515;GO:0006470;GO:0016020;GO:0016021;GO:0016311;GO:0016311;GO:0016311;GO:0016787;GO:0016791;GO:0043235;GO:0043235;GO:0045296;GO:0045296;GO:1990264;GO:1990264;	K05694	EC:3.1.3.48	T	1AT4K;1CSI4;0DHTQ;12NH8;KOG0791;0UNYI;09U1T;0V50R;18WAF	protein tyrosine phosphatase, receptor type, B [Source:MGI Symbol;Acc:MGI:97809]	19263	B2RU80	ko04520(Adherens junction)	GO:0006470//protein dephosphorylation;GO:0016311//dephosphorylation;GO:0016311//dephosphorylation;GO:0035335//peptidyl-tyrosine dephosphorylation;GO:0001525//angiogenesis;GO:0001525//angiogenesis;GO:0006470//protein dephosphorylation;GO:0016311//dephosphorylation;GO:0016311//dephosphorylation;GO:0016311//dephosphorylation;GO:1990264//peptidyl-tyrosine dephosphorylation involved in inactivation of…	GO:0016020//membrane;GO:0016021//integral component of membrane;GO:0043235//receptor complex;GO:0016020//membrane;GO:0016021//integral component of membrane;GO:0043235//receptor complex;GO:0043235//receptor complex;	GO:0004721//phosphoprotein phosphatase activity;GO:0004725//protein tyrosine phosphatase activity;GO:0004725//protein tyrosine phosphatase activity;GO:0016787//hydrolase activity;GO:0016791//phosphatase activity;GO:0045296//cadherin binding;GO:0004721//phosphoprotein phosphatase activity;GO:0004725//protein tyrosine phosphatase activity;GO:0004725//protein tyrosine phosphatase activity;GO:0005515…
ENSMUSG00000034853	349.168	441.641	256.695	0.58123	-0.782818	0.0895524	1	4	106601752	106662195	-	6056	Acot11	GO:0005737;GO:0005737;GO:0005739;GO:0005759;GO:0005759;GO:0005829;GO:0005829;GO:0006629;GO:0006631;GO:0006631;GO:0006637;GO:0008289;GO:0009266;GO:0009409;GO:0016290;GO:0016290;GO:0016787;GO:0016790;GO:0035556;GO:0036042;GO:0047617;GO:0047617;GO:0047617;GO:0052689;GO:0052816;GO:0052816;GO:0102991;GO:0120163;GO:0005829;GO:0006631;GO:0008289;GO:0016787;GO:0016790;GO:0052689;GO:0006631;GO:0016790;GO:…	K12417	EC:3.1.2.-	I	18TNH;KOG2763;09YAC;0V97T;1AUA0;0DEY2;1CUGR;0UIT9;12RBZ	acyl-CoA thioesterase 11 [Source:MGI Symbol;Acc:MGI:1913736]	329910	Q8VHQ9;Q543P6	-	GO:0006629//lipid metabolic process;GO:0006631//fatty acid metabolic process;GO:0006631//fatty acid metabolic process;GO:0006637//acyl-CoA metabolic process;GO:0009266//response to temperature stimulus;GO:0009409//response to cold;GO:0035556//intracellular signal transduction;GO:0120163//negative regulation of cold-induced thermogenesis;GO:0006631//fatty acid metabolic process;GO:0006631//fatty a…	GO:0005737//cytoplasm;GO:0005737//cytoplasm;GO:0005739//mitochondrion;GO:0005759//mitochondrial matrix;GO:0005759//mitochondrial matrix;GO:0005829//cytosol;GO:0005829//cytosol;GO:0005829//cytosol;	GO:0008289//lipid binding;GO:0016290//palmitoyl-CoA hydrolase activity;GO:0016290//palmitoyl-CoA hydrolase activity;GO:0016787//hydrolase activity;GO:0016790//thiolester hydrolase activity;GO:0036042//long-chain fatty acyl-CoA binding;GO:0047617//acyl-CoA hydrolase activity;GO:0047617//acyl-CoA hydrolase activity;GO:0047617//acyl-CoA hydrolase activity;GO:0052689//carboxylic ester hydrolase activ…
ENSMUSG00000051920	18.5157	8.56962	28.4619	3.32125	1.73173	0.0897401	1	15	42884190	43034222	-	5112	Rspo2	GO:0001649;GO:0005102;GO:0005576;GO:0005576;GO:0007275;GO:0008201;GO:0008201;GO:0009986;GO:0016055;GO:0030177;GO:0030177;GO:0030282;GO:0035115;GO:0035116;GO:0042489;GO:0050896;GO:0060173;GO:0060437;GO:0060441;GO:0060535;GO:0071542;GO:0090263;GO:0001649;GO:0005102;GO:0005102;GO:0005576;GO:0005576;GO:0007275;GO:0008201;GO:0008201;GO:0009986;GO:0016055;GO:0030177;GO:0030177;GO:0030177;GO:0030282;GO:…	K23097	-	W	1B9SU;14SWS;0V0TK;0AZSD;0E5AM;0WC8P;1DCAN;0KCR4	R-spondin 2 [Source:MGI Symbol;Acc:MGI:1922667]	239405	Q8BFU0	ko04310(Wnt signaling pathway)	GO:0001649//osteoblast differentiation;GO:0007275//multicellular organism development;GO:0016055//Wnt signaling pathway;GO:0030177//positive regulation of Wnt signaling pathway;GO:0030177//positive regulation of Wnt signaling pathway;GO:0030282//bone mineralization;GO:0035115//embryonic forelimb morphogenesis;GO:0035116//embryonic hindlimb morphogenesis;GO:0042489//negative regulation of odontoge…	GO:0005576//extracellular region;GO:0005576//extracellular region;GO:0009986//cell surface;GO:0005576//extracellular region;GO:0005576//extracellular region;GO:0009986//cell surface;	GO:0005102//signaling receptor binding;GO:0008201//heparin binding;GO:0008201//heparin binding;GO:0005102//signaling receptor binding;GO:0005102//signaling receptor binding;GO:0008201//heparin binding;GO:0008201//heparin binding;
ENSMUSG00000027395	179.564	233.212	125.917	0.539923	-0.889173	0.0905089	1	2	128942915	128968514	+	5805	Polr1b	GO:0003677;GO:0003899;GO:0003899;GO:0003899;GO:0003899;GO:0005515;GO:0005634;GO:0005634;GO:0005634;GO:0005654;GO:0005694;GO:0005730;GO:0005730;GO:0005730;GO:0005736;GO:0005736;GO:0005829;GO:0005829;GO:0006351;GO:0007566;GO:0009303;GO:0016740;GO:0016779;GO:0017126;GO:0032549;GO:0046872;GO:0003677;GO:0003899;GO:0003899;GO:0005634;GO:0006351;GO:0016740;GO:0016779;GO:0032549;	K03002	EC:2.7.7.6	K	1ATH0;0UHXC;0V5YF;0DG82;18Z8G;KOG0216;09UYJ;12NJH;1CPXB	polymerase (RNA) I polypeptide B [Source:MGI Symbol;Acc:MGI:108014]	20017	P70700	ko03020(RNA polymerase)	GO:0006351//transcription, DNA-templated;GO:0007566//embryo implantation;GO:0009303//rRNA transcription;GO:0017126//nucleologenesis;GO:0006351//transcription, DNA-templated;	GO:0005634//nucleus;GO:0005634//nucleus;GO:0005634//nucleus;GO:0005654//nucleoplasm;GO:0005694//chromosome;GO:0005730//nucleolus;GO:0005730//nucleolus;GO:0005730//nucleolus;GO:0005736//RNA polymerase I complex;GO:0005736//RNA polymerase I complex;GO:0005829//cytosol;GO:0005829//cytosol;GO:0005634//nucleus;	GO:0003677//DNA binding;GO:0003899//DNA-directed 5'-3' RNA polymerase activity;GO:0003899//DNA-directed 5'-3' RNA polymerase activity;GO:0003899//DNA-directed 5'-3' RNA polymerase activity;GO:0003899//DNA-directed 5'-3' RNA polymerase activity;GO:0005515//protein binding;GO:0016740//transferase activity;GO:0016779//nucleotidyltransferase activity;GO:0032549//ribonucleoside binding;GO:0046872//met…
ENSMUSG00000074682	50.1685	68.4716	31.8654	0.465381	-1.10352	0.0905656	1	2	152253875	152256947	-	3073	Zcchc3	GO:0002218;GO:0002218;GO:0002218;GO:0002218;GO:0002376;GO:0003676;GO:0003677;GO:0003690;GO:0003690;GO:0003690;GO:0003690;GO:0003723;GO:0003723;GO:0005737;GO:0005737;GO:0005737;GO:0008270;GO:0009597;GO:0009597;GO:0009597;GO:0032481;GO:0045087;GO:0046872;GO:0051607;GO:0071360;GO:0071360;GO:0071360;GO:1900246;GO:1900246;GO:1900246;	-	-	O	0B6TT;0E9S1;0V40T;1DGK9;0IUGY;1BBNA;197IM;0WJJX;13GSM	zinc finger, CCHC domain containing 3 [Source:MGI Symbol;Acc:MGI:1915167]	67917	Q8BPK2	-	GO:0002218//activation of innate immune response;GO:0002218//activation of innate immune response;GO:0002218//activation of innate immune response;GO:0002218//activation of innate immune response;GO:0002376//immune system process;GO:0009597//detection of virus;GO:0009597//detection of virus;GO:0009597//detection of virus;GO:0032481//positive regulation of type I interferon production;GO:0045087//…	GO:0005737//cytoplasm;GO:0005737//cytoplasm;GO:0005737//cytoplasm;	GO:0003676//nucleic acid binding;GO:0003677//DNA binding;GO:0003690//double-stranded DNA binding;GO:0003690//double-stranded DNA binding;GO:0003690//double-stranded DNA binding;GO:0003690//double-stranded DNA binding;GO:0003723//RNA binding;GO:0003723//RNA binding;GO:0008270//zinc ion binding;GO:0046872//metal ion binding;
ENSMUSG00000024552	3.68237	7.36473	0	0	-Inf	0.0913149	1	18	78189363	78640157	-	5171	Slc14a2	GO:0005886;GO:0015204;GO:0016020;GO:0016021;GO:0016021;GO:0071918;GO:0005886;GO:0015204;GO:0016020;GO:0016021;GO:0016021;GO:0050839;GO:0071918;GO:0005886;GO:0015204;GO:0016020;GO:0016021;GO:0016021;GO:0071918;GO:0005886;GO:0015204;GO:0016020;GO:0016021;GO:0016021;GO:0071918;GO:0005886;GO:0015204;GO:0016020;GO:0016021;GO:0016021;GO:0071918;	K08716	-	P	0V6H3;1CVA5;18UXF;13HJI;1AZB2;0A2FI;0IEWG;0UJY3;0DKG4	solute carrier family 14 (urea transporter), member 2 [Source:MGI Symbol;Acc:MGI:1351653]	27411	Q8R4T9;A0A494BAL3	-	GO:0071918//urea transmembrane transport;GO:0071918//urea transmembrane transport;GO:0071918//urea transmembrane transport;GO:0071918//urea transmembrane transport;GO:0071918//urea transmembrane transport;	GO:0005886//plasma membrane;GO:0016020//membrane;GO:0016021//integral component of membrane;GO:0016021//integral component of membrane;GO:0005886//plasma membrane;GO:0016020//membrane;GO:0016021//integral component of membrane;GO:0016021//integral component of membrane;GO:0005886//plasma membrane;GO:0016020//membrane;GO:0016021//integral component of membrane;GO:0016021//integral component of mem…	GO:0015204//urea transmembrane transporter activity;GO:0015204//urea transmembrane transporter activity;GO:0050839//cell adhesion molecule binding;GO:0015204//urea transmembrane transporter activity;GO:0015204//urea transmembrane transporter activity;GO:0015204//urea transmembrane transporter activity;
ENSMUSG00000028776	1253.53	1513.29	993.771	0.656698	-0.606699	0.0918998	1	4	130058247	130068915	-	4358	Tinagl1	GO:0005201;GO:0005576;GO:0005615;GO:0005615;GO:0005737;GO:0005764;GO:0006508;GO:0008234;GO:0043236;GO:0062023;GO:0005201;GO:0005576;GO:0005615;GO:0005615;GO:0005737;GO:0005764;GO:0006508;GO:0008234;GO:0043236;GO:0062023;GO:0006508;GO:0008234;GO:0005201;GO:0005576;GO:0005615;GO:0005615;GO:0005737;GO:0005764;GO:0006508;GO:0008234;GO:0043236;GO:0062023;	-	-	O	1CVQS;1B1XA;KOG1544;190NX;0V9EG;12R6P;09YGP;0URXC;0DKVM	tubulointerstitial nephritis antigen-like 1 [Source:MGI Symbol;Acc:MGI:2137617]	94242	Q99JR5	-	GO:0006508//proteolysis;GO:0006508//proteolysis;GO:0006508//proteolysis;GO:0006508//proteolysis;	GO:0005576//extracellular region;GO:0005615//extracellular space;GO:0005615//extracellular space;GO:0005737//cytoplasm;GO:0005764//lysosome;GO:0062023//collagen-containing extracellular matrix;GO:0005576//extracellular region;GO:0005615//extracellular space;GO:0005615//extracellular space;GO:0005737//cytoplasm;GO:0005764//lysosome;GO:0062023//collagen-containing extracellular matrix;GO:0005576//e…	GO:0005201//extracellular matrix structural constituent;GO:0008234//cysteine-type peptidase activity;GO:0043236//laminin binding;GO:0005201//extracellular matrix structural constituent;GO:0008234//cysteine-type peptidase activity;GO:0043236//laminin binding;GO:0008234//cysteine-type peptidase activity;GO:0005201//extracellular matrix structural constituent;GO:0008234//cysteine-type peptidase acti…
ENSMUSG00000051439	756.106	603.514	908.698	1.50568	0.590413	0.09253	1	18	36858120	36859851	-	1732	Cd14	GO:0001530;GO:0001530;GO:0001530;GO:0001819;GO:0001819;GO:0002237;GO:0002376;GO:0005576;GO:0005615;GO:0005615;GO:0005794;GO:0005794;GO:0005794;GO:0005886;GO:0005886;GO:0005886;GO:0006898;GO:0006954;GO:0006954;GO:0006954;GO:0006954;GO:0009408;GO:0009617;GO:0009617;GO:0009897;GO:0009897;GO:0009897;GO:0009986;GO:0009986;GO:0016020;GO:0031225;GO:0031362;GO:0031362;GO:0031362;GO:0031663;GO:0031663;GO:…	K04391	-	T;W	18TM4;13RSN;0UIW7;09VP7;0V6N2;0DGXI;1B430;0IXG9;1CRMT	CD14 antigen [Source:MGI Symbol;Acc:MGI:88318]	12475	P10810;Q4FJP7;Q3UE54;Q3UB18	ko05417(Lipid and atherosclerosis);ko05221(Acute myeloid leukemia);ko05202(Transcriptional misregulation in cancer);ko05152(Tuberculosis);ko05146(Amoebiasis);ko05134(Legionellosis);ko05133(Pertussis);ko05132(Salmonella infection);ko05131(Shigellosis);ko04936(Alcoholic liver disease);ko04640(Hematopoietic cell lineage);ko04620(Toll-like receptor signaling pathway);ko04145(Phagosome);ko04064(NF-kap…	GO:0001819//positive regulation of cytokine production;GO:0001819//positive regulation of cytokine production;GO:0002237//response to molecule of bacterial origin;GO:0002376//immune system process;GO:0006898//receptor-mediated endocytosis;GO:0006954//inflammatory response;GO:0006954//inflammatory response;GO:0006954//inflammatory response;GO:0006954//inflammatory response;GO:0009408//response to …	GO:0005576//extracellular region;GO:0005615//extracellular space;GO:0005615//extracellular space;GO:0005794//Golgi apparatus;GO:0005794//Golgi apparatus;GO:0005794//Golgi apparatus;GO:0005886//plasma membrane;GO:0005886//plasma membrane;GO:0005886//plasma membrane;GO:0009897//external side of plasma membrane;GO:0009897//external side of plasma membrane;GO:0009897//external side of plasma membrane…	GO:0001530//lipopolysaccharide binding;GO:0001530//lipopolysaccharide binding;GO:0001530//lipopolysaccharide binding;GO:0070891//lipoteichoic acid binding;GO:0070891//lipoteichoic acid binding;GO:0071723//lipopeptide binding;GO:0071723//lipopeptide binding;
ENSMUSG00000090958	1158.04	1403.89	912.188	0.649758	-0.622026	0.093155	1	7	98138490	98151388	+	4688	Lrrc32	GO:0001818;GO:0005615;GO:0005654;GO:0005654;GO:0005886;GO:0007179;GO:0007179;GO:0007179;GO:0009986;GO:0009986;GO:0009986;GO:0010628;GO:0016020;GO:0016021;GO:0019838;GO:0031012;GO:0046007;GO:0050431;GO:0050431;GO:0050431;GO:0062009;GO:1901388;GO:1901388;GO:1901398;GO:0001818;GO:0005615;GO:0005654;GO:0005886;GO:0007179;GO:0007179;GO:0009986;GO:0009986;GO:0010628;GO:0016020;GO:0016021;GO:0019838;GO:…	-	-	T	KOG0619;0DRHD;09UNZ;0UU3V;1AXUQ;13JGM;18ZWW;1D0PS;0VEXK	leucine rich repeat containing 32 [Source:MGI Symbol;Acc:MGI:93882]	434215	G3XA59	-	GO:0001818//negative regulation of cytokine production;GO:0007179//transforming growth factor beta receptor signaling pathway;GO:0007179//transforming growth factor beta receptor signaling pathway;GO:0007179//transforming growth factor beta receptor signaling pathway;GO:0010628//positive regulation of gene expression;GO:0046007//negative regulation of activated T cell proliferation;GO:0062009//se…	GO:0005615//extracellular space;GO:0005654//nucleoplasm;GO:0005654//nucleoplasm;GO:0005886//plasma membrane;GO:0009986//cell surface;GO:0009986//cell surface;GO:0009986//cell surface;GO:0016020//membrane;GO:0016021//integral component of membrane;GO:0031012//extracellular matrix;GO:0005615//extracellular space;GO:0005654//nucleoplasm;GO:0005886//plasma membrane;GO:0009986//cell surface;GO:0009986…	GO:0019838//growth factor binding;GO:0050431//transforming growth factor beta binding;GO:0050431//transforming growth factor beta binding;GO:0050431//transforming growth factor beta binding;GO:0019838//growth factor binding;GO:0050431//transforming growth factor beta binding;GO:0050431//transforming growth factor beta binding;
ENSMUSG00000030043	4.44972	0.287425	8.61202	29.9627	4.90509	0.0934681	1	6	82379315	82537085	+	6491	Tacr1	GO:0002118;GO:0002687;GO:0003051;GO:0004930;GO:0004930;GO:0004995;GO:0004995;GO:0005737;GO:0005886;GO:0005886;GO:0005886;GO:0005886;GO:0005886;GO:0007165;GO:0007186;GO:0007186;GO:0007204;GO:0007204;GO:0007217;GO:0007217;GO:0007611;GO:0007616;GO:0008217;GO:0008306;GO:0009408;GO:0009725;GO:0009986;GO:0010193;GO:0010634;GO:0010996;GO:0014070;GO:0014910;GO:0016020;GO:0016021;GO:0016021;GO:0016496;GO:…	K04222	-	W;T	0V9SD;09YUG;1AVUY;1CVUE;0UQ23;12QF9;0DK98;KOG4219;18WTI	tachykinin receptor 1 [Source:MGI Symbol;Acc:MGI:98475]	21336	P30548	ko04080(Neuroactive ligand-receptor interaction);ko04020(Calcium signaling pathway)	GO:0002118//aggressive behavior;GO:0002687//positive regulation of leukocyte migration;GO:0003051//angiotensin-mediated drinking behavior;GO:0007165//signal transduction;GO:0007186//G protein-coupled receptor signaling pathway;GO:0007186//G protein-coupled receptor signaling pathway;GO:0007204//positive regulation of cytosolic calcium ion concentration;GO:0007204//positive regulation of cytosolic…	GO:0005737//cytoplasm;GO:0005886//plasma membrane;GO:0005886//plasma membrane;GO:0005886//plasma membrane;GO:0005886//plasma membrane;GO:0005886//plasma membrane;GO:0009986//cell surface;GO:0016020//membrane;GO:0016021//integral component of membrane;GO:0016021//integral component of membrane;GO:0030425//dendrite;GO:0036126//sperm flagellum;GO:0036126//sperm flagellum;GO:0044297//cell body;GO:006…	GO:0004930//G protein-coupled receptor activity;GO:0004930//G protein-coupled receptor activity;GO:0004995//tachykinin receptor activity;GO:0004995//tachykinin receptor activity;GO:0016496//substance P receptor activity;GO:0016496//substance P receptor activity;GO:0016496//substance P receptor activity;GO:0004930//G protein-coupled receptor activity;GO:0004930//G protein-coupled receptor activity…
ENSMUSG00000021186	3388.25	4120.59	2655.91	0.644545	-0.633647	0.0939025	1	12	101712824	101785314	-	6911	Fbln5	GO:0000122;GO:0005178;GO:0005509;GO:0005515;GO:0005576;GO:0005576;GO:0005615;GO:0005615;GO:0005615;GO:0007155;GO:0008022;GO:0016525;GO:0030023;GO:0030198;GO:0033690;GO:0034394;GO:0042803;GO:0042803;GO:0045944;GO:0046903;GO:0048251;GO:0048251;GO:0048251;GO:0048251;GO:0048251;GO:0062023;GO:0062023;GO:0071953;GO:0098867;GO:2000121;GO:0001558;GO:0005509;GO:0005615;GO:0005615;GO:0048251;	K17340	-	W;T	1DFIT;1BB4Y;13DWS;197A2;0B4ZH;0WHJ4;0E8M0;0IR76;0V3BK	fibulin 5 [Source:MGI Symbol;Acc:MGI:1346091]	23876	Q9WVH9	-	GO:0000122//negative regulation of transcription by RNA polymerase II;GO:0007155//cell adhesion;GO:0016525//negative regulation of angiogenesis;GO:0030198//extracellular matrix organization;GO:0033690//positive regulation of osteoblast proliferation;GO:0034394//protein localization to cell surface;GO:0045944//positive regulation of transcription by RNA polymerase II;GO:0046903//secretion;GO:00482…	GO:0005576//extracellular region;GO:0005576//extracellular region;GO:0005615//extracellular space;GO:0005615//extracellular space;GO:0005615//extracellular space;GO:0062023//collagen-containing extracellular matrix;GO:0062023//collagen-containing extracellular matrix;GO:0071953//elastic fiber;GO:0005615//extracellular space;GO:0005615//extracellular space;	GO:0005178//integrin binding;GO:0005509//calcium ion binding;GO:0005515//protein binding;GO:0008022//protein C-terminus binding;GO:0030023//extracellular matrix constituent conferring elasticity;GO:0042803//protein homodimerization activity;GO:0042803//protein homodimerization activity;GO:0005509//calcium ion binding;
ENSMUSG00000070643	656.957	836.633	477.281	0.570478	-0.809756	0.0940644	1	1	133310041	133352115	-	4312	Sox13	GO:0003677;GO:0005634;GO:0005634;GO:0006355;GO:0043565;GO:0000122;GO:0000122;GO:0000976;GO:0000976;GO:0000977;GO:0000978;GO:0000981;GO:0001217;GO:0001227;GO:0001227;GO:0003677;GO:0003677;GO:0003677;GO:0003714;GO:0005515;GO:0005634;GO:0005634;GO:0005634;GO:0005654;GO:0005654;GO:0005737;GO:0005737;GO:0005737;GO:0006355;GO:0006355;GO:0006357;GO:0021529;GO:0030154;GO:0042492;GO:0042802;GO:0042802;GO:…	K09269	-	K	0UQDB;0DF40;18V9C;KOG0528;13IQN;0V4SZ;1CPTU;1B1V9;09TTP	SRY (sex determining region Y)-box 13 [Source:MGI Symbol;Acc:MGI:98361]	20668	Q04891	-	GO:0006355//regulation of transcription, DNA-templated;GO:0000122//negative regulation of transcription by RNA polymerase II;GO:0000122//negative regulation of transcription by RNA polymerase II;GO:0006355//regulation of transcription, DNA-templated;GO:0006355//regulation of transcription, DNA-templated;GO:0006357//regulation of transcription by RNA polymerase II;GO:0021529//spinal cord oligodend…	GO:0005634//nucleus;GO:0005634//nucleus;GO:0005634//nucleus;GO:0005634//nucleus;GO:0005634//nucleus;GO:0005654//nucleoplasm;GO:0005654//nucleoplasm;GO:0005737//cytoplasm;GO:0005737//cytoplasm;GO:0005737//cytoplasm;GO:0005634//nucleus;GO:0005634//nucleus;GO:0005634//nucleus;GO:0005654//nucleoplasm;GO:0005737//cytoplasm;GO:0005737//cytoplasm;	GO:0003677//DNA binding;GO:0043565//sequence-specific DNA binding;GO:0000976//transcription cis-regulatory region binding;GO:0000976//transcription cis-regulatory region binding;GO:0000977//RNA polymerase II transcription regulatory region sequence-specific DNA binding;GO:0000978//RNA polymerase II cis-regulatory region sequence-specific DNA binding;GO:0000981//DNA-binding transcription factor ac…
ENSMUSG00000021259	17.7982	28.8066	6.78978	0.235702	-2.08496	0.0949049	1	12	108300640	108328493	+	3287	Cyp46a1	GO:0004497;GO:0005506;GO:0005783;GO:0005789;GO:0006629;GO:0006707;GO:0006707;GO:0006707;GO:0006707;GO:0006707;GO:0006707;GO:0006805;GO:0006805;GO:0006805;GO:0008202;GO:0008203;GO:0008207;GO:0008395;GO:0008395;GO:0008395;GO:0016020;GO:0016021;GO:0016491;GO:0016705;GO:0020037;GO:0020037;GO:0020037;GO:0020037;GO:0020037;GO:0030054;GO:0030425;GO:0031090;GO:0033781;GO:0033781;GO:0033781;GO:0033781;GO:…	K07440	EC:1.14.14.25	Q	0URT0;0VBSS;1CVUI;18VFA;0A25K;1B1SV;KOG0157;13DCZ;0DJ7P	cytochrome P450, family 46, subfamily a, polypeptide 1 [Source:MGI Symbol;Acc:MGI:1341877]	13116	Q9WVK8;Q3US73	ko00120(Primary bile acid biosynthesis)	GO:0006629//lipid metabolic process;GO:0006707//cholesterol catabolic process;GO:0006707//cholesterol catabolic process;GO:0006707//cholesterol catabolic process;GO:0006707//cholesterol catabolic process;GO:0006707//cholesterol catabolic process;GO:0006707//cholesterol catabolic process;GO:0006805//xenobiotic metabolic process;GO:0006805//xenobiotic metabolic process;GO:0006805//xenobiotic metabo…	GO:0005783//endoplasmic reticulum;GO:0005789//endoplasmic reticulum membrane;GO:0016020//membrane;GO:0016021//integral component of membrane;GO:0030054//cell junction;GO:0030425//dendrite;GO:0031090//organelle membrane;GO:0042995//cell projection;GO:0043231//intracellular membrane-bounded organelle;GO:0045202//synapse;GO:0098793//presynapse;GO:0098794//postsynapse;	GO:0004497//monooxygenase activity;GO:0005506//iron ion binding;GO:0008395//steroid hydroxylase activity;GO:0008395//steroid hydroxylase activity;GO:0008395//steroid hydroxylase activity;GO:0016491//oxidoreductase activity;GO:0016705//oxidoreductase activity, acting on paired donors, with incorporation or reduction of molecular oxygen;GO:0020037//heme binding;GO:0020037//heme binding;GO:0020037//…
ENSMUSG00000048772	39.6734	61.1847	18.1621	0.29684	-1.75224	0.0952588	1	4	117109148	117125779	+	1713	Tmem53	GO:0003674;GO:0008150;GO:0016020;GO:0016021;GO:0016020;GO:0016021;GO:0003674;GO:0008150;GO:0016020;GO:0016021;GO:0003674;GO:0008150;GO:0016020;GO:0016021;	-	-	S;M	1CUXD;0DK3N;KOG2521;1AZT8;0V9M0;12RC0;09YPB;0UP0E;18VNF	transmembrane protein 53 [Source:MGI Symbol;Acc:MGI:1916027]	68777	Q9D0Z3	-	GO:0008150//biological_process;GO:0008150//biological_process;GO:0008150//biological_process;	GO:0016020//membrane;GO:0016021//integral component of membrane;GO:0016020//membrane;GO:0016021//integral component of membrane;GO:0016020//membrane;GO:0016021//integral component of membrane;GO:0016020//membrane;GO:0016021//integral component of membrane;	GO:0003674//molecular_function;GO:0003674//molecular_function;GO:0003674//molecular_function;
ENSMUSG00000019894	13.2298	1.4778	24.9818	16.9048	4.07936	0.0954169	1	10	103203644	103255238	+	7752	Slc6a15	GO:0003333;GO:0005298;GO:0005298;GO:0005886;GO:0005887;GO:0006811;GO:0006814;GO:0006836;GO:0006865;GO:0015293;GO:0015804;GO:0015804;GO:0015820;GO:0015820;GO:0015824;GO:0016020;GO:0016021;GO:0016021;GO:0035725;GO:1903825;GO:0015293;GO:0016020;GO:0016021;GO:0016021;GO:0055085;GO:0003333;GO:0005298;GO:0005298;GO:0005886;GO:0005887;GO:0006811;GO:0006814;GO:0006836;GO:0006865;GO:0015293;GO:0015804;GO:…	K05048	-	P	KOG3659;12NMW;09TC8;0DEPH;18W87;0V4BE;1CPD9;1AV77;0UGAH	solute carrier family 6 (neurotransmitter transporter), member 15 [Source:MGI Symbol;Acc:MGI:2143484]	103098	Q8BG16	-	GO:0003333//amino acid transmembrane transport;GO:0006811//ion transport;GO:0006814//sodium ion transport;GO:0006836//neurotransmitter transport;GO:0006865//amino acid transport;GO:0015804//neutral amino acid transport;GO:0015804//neutral amino acid transport;GO:0015820//leucine transport;GO:0015820//leucine transport;GO:0015824//proline transport;GO:0035725//sodium ion transmembrane transport;GO…	GO:0005886//plasma membrane;GO:0005887//integral component of plasma membrane;GO:0016020//membrane;GO:0016021//integral component of membrane;GO:0016021//integral component of membrane;GO:0016020//membrane;GO:0016021//integral component of membrane;GO:0016021//integral component of membrane;GO:0005886//plasma membrane;GO:0005887//integral component of plasma membrane;GO:0016020//membrane;GO:00160…	GO:0005298//proline:sodium symporter activity;GO:0005298//proline:sodium symporter activity;GO:0015293//symporter activity;GO:0015293//symporter activity;GO:0005298//proline:sodium symporter activity;GO:0005298//proline:sodium symporter activity;GO:0015293//symporter activity;
ENSMUSG00000039221	63.7115	38.8101	88.6128	2.28324	1.19108	0.0956761	1	3	28859585	28861573	+	1989	Rpl22l1	GO:0002181;GO:0003723;GO:0003735;GO:0003735;GO:0005840;GO:0005840;GO:0006412;GO:0002181;GO:0003723;GO:0003735;GO:0003735;GO:0005840;GO:0005840;GO:0006412;GO:0003735;GO:0005840;GO:0005840;GO:0006412;	K02891	-	J	1D3JV;0A7EY;193D2;KOG3434;1B5WN;0VI9F;0DU7V;13UU4;0UVM2	ribosomal protein L22 like 1 [Source:MGI Symbol;Acc:MGI:1915278]	68028	Q9D7S7;Q0VBA4	ko05171(Coronavirus disease - COVID-19);ko03010(Ribosome)	GO:0002181//cytoplasmic translation;GO:0006412//translation;GO:0002181//cytoplasmic translation;GO:0006412//translation;GO:0006412//translation;	GO:0005840//ribosome;GO:0005840//ribosome;GO:0005840//ribosome;GO:0005840//ribosome;GO:0005840//ribosome;GO:0005840//ribosome;	GO:0003723//RNA binding;GO:0003735//structural constituent of ribosome;GO:0003735//structural constituent of ribosome;GO:0003723//RNA binding;GO:0003735//structural constituent of ribosome;GO:0003735//structural constituent of ribosome;GO:0003735//structural constituent of ribosome;
ENSMUSG00000038663	4.42383	0.471811	8.37585	17.7525	4.14995	0.0970433	1	7	81183056	81216692	-	3985	Fsd2	GO:0005515;GO:0005634;GO:0005737;GO:0008150;GO:0016529;GO:0048471;	K24490	-	O	KOG2177;1CSPM;1ARUB;13EX4;0V7MY;09WPD;18UNH;0DHYZ;0URUN	fibronectin type III and SPRY domain containing 2 [Source:MGI Symbol;Acc:MGI:2444310]	244091	Q8BZ52;Q8C1E6	-	GO:0008150//biological_process;	GO:0005634//nucleus;GO:0005737//cytoplasm;GO:0016529//sarcoplasmic reticulum;GO:0048471//perinuclear region of cytoplasm;	GO:0005515//protein binding;
ENSMUSG00000028176	4.96326	0	9.92652	Inf	Inf	0.0987092	1	3	157788528	158267858	-	9816	Lrrc7	-	K24055	-	S;T	0V0ZH;0KCZ0;0WCG7;0E5H1;1B9WZ;1DCGZ;14T4V;0AZZW;196RI	leucine rich repeat containing 7 [Source:MGI Symbol;Acc:MGI:2676665]	242274	Q80TE7;A0A0G2JDT9	-	-	-	-
ENSMUSG00000051359	38.7978	18.5238	59.0717	3.18896	1.67308	0.0987419	1	15	37366419	37792814	-	8581	Ncald	GO:0003073;GO:0003779;GO:0003779;GO:0005509;GO:0005829;GO:0005829;GO:0015631;GO:0019722;GO:0030276;GO:0043014;GO:0043014;GO:0046872;GO:0003073;GO:0003779;GO:0005509;GO:0005829;GO:0015631;GO:0019722;GO:0030276;GO:0043014;GO:0046872;GO:0003073;GO:0003779;GO:0005509;GO:0005829;GO:0015631;GO:0019722;GO:0030276;GO:0043014;GO:0046872;GO:0003073;GO:0003779;GO:0005509;GO:0005829;GO:0015631;GO:0019722;GO:…	K19695	-	T	0V4X1;0DF85;KOG0044;1CPXR;1B4B2;0UUM7;13HK6;09TY1;18S1X	neurocalcin delta [Source:MGI Symbol;Acc:MGI:1196326]	52589	Q91X97	ko04740(Olfactory transduction)	GO:0003073//regulation of systemic arterial blood pressure;GO:0019722//calcium-mediated signaling;GO:0003073//regulation of systemic arterial blood pressure;GO:0019722//calcium-mediated signaling;GO:0003073//regulation of systemic arterial blood pressure;GO:0019722//calcium-mediated signaling;GO:0003073//regulation of systemic arterial blood pressure;GO:0019722//calcium-mediated signaling;GO:0003…	GO:0005829//cytosol;GO:0005829//cytosol;GO:0005829//cytosol;GO:0005829//cytosol;GO:0005829//cytosol;GO:0005829//cytosol;	GO:0003779//actin binding;GO:0003779//actin binding;GO:0005509//calcium ion binding;GO:0015631//tubulin binding;GO:0030276//clathrin binding;GO:0043014//alpha-tubulin binding;GO:0043014//alpha-tubulin binding;GO:0046872//metal ion binding;GO:0003779//actin binding;GO:0005509//calcium ion binding;GO:0015631//tubulin binding;GO:0030276//clathrin binding;GO:0043014//alpha-tubulin binding;GO:0046872/…
ENSMUSG00000028988	147.085	100.217	193.954	1.93534	0.952584	0.0988308	1	4	149602693	149650894	+	2792	Ctnnbip1	GO:0000122;GO:0000122;GO:0001658;GO:0002528;GO:0002528;GO:0005515;GO:0005634;GO:0005634;GO:0005634;GO:0005634;GO:0005737;GO:0005737;GO:0005737;GO:0005829;GO:0005829;GO:0005829;GO:0008013;GO:0008013;GO:0008013;GO:0008013;GO:0009952;GO:0016055;GO:0016055;GO:0030178;GO:0030178;GO:0030178;GO:0030877;GO:0030877;GO:0030877;GO:0031333;GO:0032091;GO:0032091;GO:0043392;GO:0043433;GO:0043433;GO:0043433;GO:…	K04493	-	T;K	0VKMA;193M3;0DUWJ;0IYM5;0UVPF;13SJN;0A802;1B66R;1D47G	catenin beta interacting protein 1 [Source:MGI Symbol;Acc:MGI:1915756]	67087	Q9JJN6	ko04310(Wnt signaling pathway)	GO:0000122//negative regulation of transcription by RNA polymerase II;GO:0000122//negative regulation of transcription by RNA polymerase II;GO:0001658//branching involved in ureteric bud morphogenesis;GO:0002528//regulation of vascular permeability involved in acute inflammatory response;GO:0002528//regulation of vascular permeability involved in acute inflammatory response;GO:0009952//anterior/p…	GO:0005634//nucleus;GO:0005634//nucleus;GO:0005634//nucleus;GO:0005634//nucleus;GO:0005737//cytoplasm;GO:0005737//cytoplasm;GO:0005737//cytoplasm;GO:0005829//cytosol;GO:0005829//cytosol;GO:0005829//cytosol;GO:0030877//beta-catenin destruction complex;GO:0030877//beta-catenin destruction complex;GO:0030877//beta-catenin destruction complex;GO:0005634//nucleus;GO:0005634//nucleus;GO:0005634//nucleu…	GO:0005515//protein binding;GO:0008013//beta-catenin binding;GO:0008013//beta-catenin binding;GO:0008013//beta-catenin binding;GO:0008013//beta-catenin binding;GO:0070016//armadillo repeat domain binding;GO:0070016//armadillo repeat domain binding;GO:0005515//protein binding;GO:0008013//beta-catenin binding;GO:0008013//beta-catenin binding;GO:0008013//beta-catenin binding;GO:0070016//armadillo re…
ENSMUSG00000027656	1778.98	2100.18	1457.78	0.694121	-0.526741	0.0989821	1	2	163662781	163675066	+	1924	Ccn5	GO:0005520;GO:0005576;GO:0005576;GO:0005615;GO:0005634;GO:0007165;	K23089	-	W	0UQBN;1ARH3;09ZPA;13QCA;18UM1;0DM73;0VAK1;1CW27;0IWPW	cellular communication network factor 5 [Source:MGI Symbol;Acc:MGI:1328326]	22403	Q9Z0G4;A2AHD1	-	GO:0007165//signal transduction;	GO:0005576//extracellular region;GO:0005576//extracellular region;GO:0005615//extracellular space;GO:0005634//nucleus;	GO:0005520//insulin-like growth factor binding;
ENSMUSG00000048442	34.2563	42.5906	25.9221	0.608635	-0.71635	0.0993954	1	11	115790792	115797095	+	1649	Smim5	GO:0003674;GO:0008150;GO:0016020;GO:0016021;GO:0003674;GO:0008150;GO:0016020;GO:0016021;GO:0016020;GO:0016021;	-	-	-	-	small integral membrane protein 5 [Source:MGI Symbol;Acc:MGI:1913778]	66528	Q8BT42	-	GO:0008150//biological_process;GO:0008150//biological_process;	GO:0016020//membrane;GO:0016021//integral component of membrane;GO:0016020//membrane;GO:0016021//integral component of membrane;GO:0016020//membrane;GO:0016021//integral component of membrane;	GO:0003674//molecular_function;GO:0003674//molecular_function;
ENSMUSG00000031075	377.579	479.316	275.842	0.57549	-0.797138	0.100257	1	7	144142286	144305711	-	6322	Ano1	GO:0005886;GO:0005886;GO:0016020;GO:0016021;GO:0034605;GO:0035774;GO:0046983;GO:0098655;GO:1902476;GO:0005102;GO:0005227;GO:0005229;GO:0005229;GO:0005254;GO:0005654;GO:0005886;GO:0005886;GO:0005886;GO:0005886;GO:0006812;GO:0006821;GO:0006821;GO:0015111;GO:0015111;GO:0015705;GO:0015705;GO:0016020;GO:0016021;GO:0016324;GO:0034605;GO:0035774;GO:0035774;GO:0045121;GO:0046983;GO:1901653;GO:1902476;GO:…	K19496	-	P;U	09WBZ;1CUPC;KOG2514;0V7AE;0UNR2;18W4T;0DJW1;12SW7;1ARCY	anoctamin 1, calcium activated chloride channel [Source:MGI Symbol;Acc:MGI:2142149]	101772	Q8BHY3;A0A0A0MQF2	-	GO:0034605//cellular response to heat;GO:0035774//positive regulation of insulin secretion involved in cellular response to glucose stimulus;GO:0098655//cation transmembrane transport;GO:1902476//chloride transmembrane transport;GO:0006812//cation transport;GO:0006821//chloride transport;GO:0006821//chloride transport;GO:0015705//iodide transport;GO:0015705//iodide transport;GO:0034605//cellular …	GO:0005886//plasma membrane;GO:0005886//plasma membrane;GO:0016020//membrane;GO:0016021//integral component of membrane;GO:0005654//nucleoplasm;GO:0005886//plasma membrane;GO:0005886//plasma membrane;GO:0005886//plasma membrane;GO:0005886//plasma membrane;GO:0016020//membrane;GO:0016021//integral component of membrane;GO:0016324//apical plasma membrane;GO:0045121//membrane raft;GO:0005886//plasma…	GO:0046983//protein dimerization activity;GO:0005102//signaling receptor binding;GO:0005227//calcium activated cation channel activity;GO:0005229//intracellular calcium activated chloride channel activity;GO:0005229//intracellular calcium activated chloride channel activity;GO:0005254//chloride channel activity;GO:0015111//iodide transmembrane transporter activity;GO:0015111//iodide transmembrane…
ENSMUSG00000001656	3.594	7.18801	0	0	-Inf	0.100313	1	15	102862862	102866143	+	2021	Hoxc11	GO:0000978;GO:0000978;GO:0000981;GO:0000981;GO:0001228;GO:0001501;GO:0001656;GO:0001759;GO:0003677;GO:0003677;GO:0005634;GO:0005634;GO:0005654;GO:0005654;GO:0005829;GO:0005829;GO:0006355;GO:0006357;GO:0007275;GO:0009952;GO:0009954;GO:0042733;GO:0045944;GO:0048856;GO:0060272;GO:1990837;	K09296	-	K	13F8W;1CQ9M;KOG0487;1AV9Z;18XNY;0DFJW;09UA6;0UJT4;0V59D	homeobox C11 [Source:MGI Symbol;Acc:MGI:96193]	109663	P31313	-	GO:0001501//skeletal system development;GO:0001656//metanephros development;GO:0001759//organ induction;GO:0006355//regulation of transcription, DNA-templated;GO:0006357//regulation of transcription by RNA polymerase II;GO:0007275//multicellular organism development;GO:0009952//anterior/posterior pattern specification;GO:0009954//proximal/distal pattern formation;GO:0042733//embryonic digit morph…	GO:0005634//nucleus;GO:0005634//nucleus;GO:0005654//nucleoplasm;GO:0005654//nucleoplasm;GO:0005829//cytosol;GO:0005829//cytosol;	GO:0000978//RNA polymerase II cis-regulatory region sequence-specific DNA binding;GO:0000978//RNA polymerase II cis-regulatory region sequence-specific DNA binding;GO:0000981//DNA-binding transcription factor activity, RNA polymerase II-specific;GO:0000981//DNA-binding transcription factor activity, RNA polymerase II-specific;GO:0001228//DNA-binding transcription activator activity, RNA polymeras…
ENSMUSG00000028456	382.414	467.925	296.903	0.63451	-0.656286	0.100408	1	4	43058953	43264871	+	22746	Unc13b	GO:0005509;GO:0005543;GO:0006887;GO:0007268;GO:0016020;GO:0019992;GO:0035556;GO:0045202;GO:0046872;GO:0001566;GO:0005509;GO:0005516;GO:0005516;GO:0005543;GO:0005737;GO:0005794;GO:0005794;GO:0005829;GO:0005886;GO:0005886;GO:0005886;GO:0006887;GO:0007268;GO:0007268;GO:0007528;GO:0007528;GO:0010808;GO:0010808;GO:0016020;GO:0016020;GO:0016079;GO:0016081;GO:0016081;GO:0016082;GO:0016082;GO:0016082;GO:…	K15293	-	T;U	09YIK;0DMR5;KOG1011;0UPR1;12SKK;1CWKR;1AZDM;18Y5Q;0V9P0	unc-13 homolog B [Source:MGI Symbol;Acc:MGI:1342278]	22249	Q9Z1N9	ko04721(Synaptic vesicle cycle)	GO:0006887//exocytosis;GO:0007268//chemical synaptic transmission;GO:0035556//intracellular signal transduction;GO:0006887//exocytosis;GO:0007268//chemical synaptic transmission;GO:0007268//chemical synaptic transmission;GO:0007528//neuromuscular junction development;GO:0007528//neuromuscular junction development;GO:0010808//positive regulation of synaptic vesicle priming;GO:0010808//positive reg…	GO:0016020//membrane;GO:0045202//synapse;GO:0005737//cytoplasm;GO:0005794//Golgi apparatus;GO:0005794//Golgi apparatus;GO:0005829//cytosol;GO:0005886//plasma membrane;GO:0005886//plasma membrane;GO:0005886//plasma membrane;GO:0016020//membrane;GO:0016020//membrane;GO:0030054//cell junction;GO:0030672//synaptic vesicle membrane;GO:0031594//neuromuscular junction;GO:0031594//neuromuscular junction;…	GO:0005509//calcium ion binding;GO:0005543//phospholipid binding;GO:0019992//diacylglycerol binding;GO:0046872//metal ion binding;GO:0001566//non-kinase phorbol ester receptor activity;GO:0005509//calcium ion binding;GO:0005516//calmodulin binding;GO:0005516//calmodulin binding;GO:0005543//phospholipid binding;GO:0017075//syntaxin-1 binding;GO:0017075//syntaxin-1 binding;GO:0019905//syntaxin bind…
ENSMUSG00000052609	1027.56	1216.3	838.809	0.689639	-0.536087	0.101112	1	12	76577665	76627262	+	11727	Plekhg3	GO:0005085;GO:0005085;GO:0005575;GO:0050790;GO:0005085;GO:0005085;GO:0005575;GO:0050790;GO:0005085;GO:0050790;	K23859	-	T	1909Z;12PE9;09VAB;0V69K;0DGIP;1CR8G;KOG3518;0UICI;1B05A	pleckstrin homology domain containing, family G (with RhoGef domain) member 3 [Source:MGI Symbol;Acc:MGI:2388284]	263406	Q4VAC9	-	GO:0050790//regulation of catalytic activity;GO:0050790//regulation of catalytic activity;GO:0050790//regulation of catalytic activity;	GO:0005575//cellular_component;GO:0005575//cellular_component;	GO:0005085//guanyl-nucleotide exchange factor activity;GO:0005085//guanyl-nucleotide exchange factor activity;GO:0005085//guanyl-nucleotide exchange factor activity;GO:0005085//guanyl-nucleotide exchange factor activity;GO:0005085//guanyl-nucleotide exchange factor activity;
ENSMUSG00000003032	718.559	527.95	909.168	1.72207	0.784145	0.101603	1	4	55527143	55532466	-	3049	Klf4	GO:0000122;GO:0000122;GO:0000785;GO:0000785;GO:0000785;GO:0000785;GO:0000791;GO:0000976;GO:0000976;GO:0000976;GO:0000978;GO:0000978;GO:0000981;GO:0000981;GO:0000987;GO:0000987;GO:0001010;GO:0001085;GO:0001085;GO:0001085;GO:0001221;GO:0001221;GO:0001228;GO:0001228;GO:0001228;GO:0001228;GO:0003677;GO:0003677;GO:0003690;GO:0003690;GO:0003700;GO:0003700;GO:0005515;GO:0005515;GO:0005515;GO:0005634;GO:…	K17846	-	K	13SHE;0VDN4;1CZNX;0A4BQ;KOG1721;0DFNB;1928N;0UJII;1AT8R	Kruppel-like factor 4 (gut) [Source:MGI Symbol;Acc:MGI:1342287]	16600	Q60793;F2YID5	ko05207(Chemical carcinogenesis - receptor activation);ko04550(Signaling pathways regulating pluripotency of stem cells)	GO:0000122//negative regulation of transcription by RNA polymerase II;GO:0000122//negative regulation of transcription by RNA polymerase II;GO:0006351//transcription, DNA-templated;GO:0006357//regulation of transcription by RNA polymerase II;GO:0006357//regulation of transcription by RNA polymerase II;GO:0008285//negative regulation of cell population proliferation;GO:0009913//epidermal cell diff…	GO:0000785//chromatin;GO:0000785//chromatin;GO:0000785//chromatin;GO:0000785//chromatin;GO:0000791//euchromatin;GO:0005634//nucleus;GO:0005634//nucleus;GO:0005634//nucleus;GO:0005654//nucleoplasm;GO:0005654//nucleoplasm;GO:0005654//nucleoplasm;GO:0005667//transcription regulator complex;GO:0005667//transcription regulator complex;GO:0005667//transcription regulator complex;GO:0005737//cytoplasm;	GO:0000976//transcription cis-regulatory region binding;GO:0000976//transcription cis-regulatory region binding;GO:0000976//transcription cis-regulatory region binding;GO:0000978//RNA polymerase II cis-regulatory region sequence-specific DNA binding;GO:0000978//RNA polymerase II cis-regulatory region sequence-specific DNA binding;GO:0000981//DNA-binding transcription factor activity, RNA polymera…
ENSMUSG00000057715	13.3093	5.69248	20.9261	3.6761	1.87818	0.103276	1	1	11484329	12046125	+	9183	A830018L16Rik	GO:0003674;GO:0005575;GO:0008150;GO:0003674;GO:0005575;GO:0008150;GO:0003674;GO:0005575;GO:0008150;GO:0003674;GO:0005575;GO:0008150;	-	-	S;T	12QMQ;1927U;1B076;1CS5I;0DHFD;0UIGV;0IFD0;09W64;0V74D	RIKEN cDNA A830018L16 gene [Source:MGI Symbol;Acc:MGI:2444149]	320492	Q8BZJ8	-	GO:0008150//biological_process;GO:0008150//biological_process;GO:0008150//biological_process;GO:0008150//biological_process;	GO:0005575//cellular_component;GO:0005575//cellular_component;GO:0005575//cellular_component;GO:0005575//cellular_component;	GO:0003674//molecular_function;GO:0003674//molecular_function;GO:0003674//molecular_function;GO:0003674//molecular_function;
ENSMUSG00000044037	675.394	880.279	470.509	0.5345	-0.903739	0.1033	1	9	110708938	110729598	+	5883	Als2cl	GO:0007032;GO:0042802;	-	-	Z;S;D;E;U	0UM8V;09U11;1CZUH;18XN8;0V4ZS;12SNE;0DQR5;KOG0231;1AWR2	ALS2 C-terminal like [Source:MGI Symbol;Acc:MGI:2447532]	235633	Q60I26;A0A0R4J1X4	-	GO:0007032//endosome organization;	-	GO:0042802//identical protein binding;
ENSMUSG00000027175	104.289	74.9944	133.583	1.78125	0.832887	0.104037	1	2	104487633	104542514	-	6877	Tcp11l1	GO:0003674;GO:0005874;GO:0005874;GO:0007165;GO:0003674;GO:0005874;GO:0007165;	-	-	Z;T	0DHA4;18WPM;09U6Y;1CS00;0V562;1ATKU;KOG1981;12NJX;0UGAU	t-complex 11 like 1 [Source:MGI Symbol;Acc:MGI:2444263]	320554	Q8BTG3	-	GO:0007165//signal transduction;GO:0007165//signal transduction;	GO:0005874//microtubule;GO:0005874//microtubule;GO:0005874//microtubule;	GO:0003674//molecular_function;GO:0003674//molecular_function;
ENSMUSG00000025608	711.406	847.536	575.275	0.678762	-0.559022	0.104623	1	6	31496423	31540916	-	5488	Podxl	GO:0001726;GO:0005737;GO:0005886;GO:0005886;GO:0005902;GO:0007155;GO:0007162;GO:0007162;GO:0016020;GO:0016021;GO:0016324;GO:0016324;GO:0016324;GO:0016477;GO:0016477;GO:0016477;GO:0022407;GO:0022408;GO:0022408;GO:0030027;GO:0030175;GO:0030335;GO:0031528;GO:0031528;GO:0032534;GO:0032534;GO:0033634;GO:0033634;GO:0036057;GO:0036057;GO:0042995;GO:0044297;GO:0045121;GO:0050900;GO:0072015;GO:0072175;	K06817	-	W;T	0VEEP;13KVV;0UK0H;192BW;0DF9E;0A3JI;0IFKB;1B1N5;1CPZ0	podocalyxin-like [Source:MGI Symbol;Acc:MGI:1351317]	27205	Q9R0M4;Q791G4	ko05132(Salmonella infection)	GO:0007155//cell adhesion;GO:0007162//negative regulation of cell adhesion;GO:0007162//negative regulation of cell adhesion;GO:0016477//cell migration;GO:0016477//cell migration;GO:0016477//cell migration;GO:0022407//regulation of cell-cell adhesion;GO:0022408//negative regulation of cell-cell adhesion;GO:0022408//negative regulation of cell-cell adhesion;GO:0030335//positive regulation of cell m…	GO:0001726//ruffle;GO:0005737//cytoplasm;GO:0005886//plasma membrane;GO:0005886//plasma membrane;GO:0005902//microvillus;GO:0016020//membrane;GO:0016021//integral component of membrane;GO:0016324//apical plasma membrane;GO:0016324//apical plasma membrane;GO:0016324//apical plasma membrane;GO:0030027//lamellipodium;GO:0030175//filopodium;GO:0031528//microvillus membrane;GO:0031528//microvillus mem…	-
ENSMUSG00000020717	4650.14	5696.81	3603.47	0.632542	-0.660768	0.104811	1	11	106545043	106641454	-	6228	Pecam1	GO:0001525;GO:0001726;GO:0001886;GO:0001934;GO:0002687;GO:0002693;GO:0004888;GO:0005515;GO:0005615;GO:0005737;GO:0005886;GO:0005886;GO:0005887;GO:0005911;GO:0006909;GO:0007155;GO:0007155;GO:0007156;GO:0007159;GO:0007166;GO:0007266;GO:0009897;GO:0009897;GO:0009986;GO:0016020;GO:0016020;GO:0016021;GO:0019903;GO:0030054;GO:0030334;GO:0030335;GO:0030485;GO:0030837;GO:0032991;GO:0034260;GO:0035696;GO:…	K06471	-	T;W	18SPF;0II37;09YD9;1AY4E;0UNMM;1CUK9;12NX0;0V9AV;0DJT4	platelet/endothelial cell adhesion molecule 1 [Source:MGI Symbol;Acc:MGI:97537]	18613	Q08481	ko05418(Fluid shear stress and atherosclerosis);ko05144(Malaria);ko04670(Leukocyte transendothelial migration);ko04514(Cell adhesion molecules)	GO:0001525//angiogenesis;GO:0001886//endothelial cell morphogenesis;GO:0001934//positive regulation of protein phosphorylation;GO:0002687//positive regulation of leukocyte migration;GO:0002693//positive regulation of cellular extravasation;GO:0006909//phagocytosis;GO:0007155//cell adhesion;GO:0007155//cell adhesion;GO:0007156//homophilic cell adhesion via plasma membrane adhesion molecules;GO:000…	GO:0001726//ruffle;GO:0005615//extracellular space;GO:0005737//cytoplasm;GO:0005886//plasma membrane;GO:0005886//plasma membrane;GO:0005887//integral component of plasma membrane;GO:0005911//cell-cell junction;GO:0009897//external side of plasma membrane;GO:0009897//external side of plasma membrane;GO:0009986//cell surface;GO:0016020//membrane;GO:0016020//membrane;GO:0016021//integral component o…	GO:0004888//transmembrane signaling receptor activity;GO:0005515//protein binding;GO:0019903//protein phosphatase binding;GO:0042803//protein homodimerization activity;GO:0004888//transmembrane signaling receptor activity;GO:0005515//protein binding;GO:0019903//protein phosphatase binding;GO:0042803//protein homodimerization activity;GO:0004888//transmembrane signaling receptor activity;GO:000551…
ENSMUSG00000025278	1584.01	1944.85	1223.18	0.628931	-0.669025	0.10642	1	14	14518185	14651816	-	9198	Flnb	GO:0001725;GO:0003334;GO:0003382;GO:0003779;GO:0003779;GO:0005515;GO:0005634;GO:0005634;GO:0005737;GO:0005737;GO:0005829;GO:0005856;GO:0005886;GO:0005903;GO:0005925;GO:0005938;GO:0007519;GO:0030018;GO:0030036;GO:0030036;GO:0030154;GO:0042802;GO:0043005;GO:0043005;GO:0043025;GO:0043025;GO:0045335;GO:0071346;	K04437	-	Z	0V4XN;0UM1B;KOG0518;1AWHC;18XE3;0DIHA;09TYR;1CT7V;12NFR	filamin, beta [Source:MGI Symbol;Acc:MGI:2446089]	286940	Q80X90	ko05205(Proteoglycans in cancer);ko05132(Salmonella infection);ko04510(Focal adhesion);ko04010(MAPK signaling pathway)	GO:0003334//keratinocyte development;GO:0003382//epithelial cell morphogenesis;GO:0007519//skeletal muscle tissue development;GO:0030036//actin cytoskeleton organization;GO:0030036//actin cytoskeleton organization;GO:0030154//cell differentiation;GO:0071346//cellular response to interferon-gamma;	GO:0001725//stress fiber;GO:0005634//nucleus;GO:0005634//nucleus;GO:0005737//cytoplasm;GO:0005737//cytoplasm;GO:0005829//cytosol;GO:0005856//cytoskeleton;GO:0005886//plasma membrane;GO:0005903//brush border;GO:0005925//focal adhesion;GO:0005938//cell cortex;GO:0030018//Z disc;GO:0043005//neuron projection;GO:0043005//neuron projection;GO:0043025//neuronal cell body;GO:0043025//neuronal cell body;…	GO:0003779//actin binding;GO:0003779//actin binding;GO:0005515//protein binding;GO:0042802//identical protein binding;
ENSMUSG00000034471	682.511	861.532	503.491	0.584414	-0.774937	0.106732	1	11	115690009	115704465	-	5177	Caskin2	GO:0003674;GO:0005737;GO:0016020;	K21952	-	T	1CUQ4;0UNRY;KOG0507;1AWDI;0DJWP;KOG4384;0V9E9;13C0G;09YGF;18Y19	CASK-interacting protein 2 [Source:MGI Symbol;Acc:MGI:2157062]	140721	Q8VHK1	-	-	GO:0005737//cytoplasm;GO:0016020//membrane;	GO:0003674//molecular_function;
ENSMUSG00000026358	1709.86	1158.1	2261.61	1.95286	0.965586	0.107179	1	1	144118034	144124980	-	6947	Rgs1	GO:0001965;GO:0001965;GO:0005096;GO:0005096;GO:0005096;GO:0005096;GO:0005737;GO:0005829;GO:0005829;GO:0005829;GO:0005886;GO:0005886;GO:0007165;GO:0007165;GO:0007165;GO:0007186;GO:0007186;GO:0007186;GO:0008277;GO:0009617;GO:0009968;GO:0016020;GO:0031234;GO:0031234;GO:0031234;GO:0043547;GO:0043547;GO:0043547;GO:0061737;GO:0061737;GO:0061737;GO:0005096;GO:0008277;GO:0043547;GO:0005096;GO:0005829;GO:…	K16449	-	T	0UM7T;09ZMP;1CW0J;0DM5F;18WUY;0VAIC;1AVWH;KOG3589;12TYG	regulator of G-protein signaling 1 [Source:MGI Symbol;Acc:MGI:1354694]	50778	Q9JL25	-	GO:0007165//signal transduction;GO:0007165//signal transduction;GO:0007165//signal transduction;GO:0007186//G protein-coupled receptor signaling pathway;GO:0007186//G protein-coupled receptor signaling pathway;GO:0007186//G protein-coupled receptor signaling pathway;GO:0008277//regulation of G protein-coupled receptor signaling pathway;GO:0009617//response to bacterium;GO:0009968//negative regula…	GO:0005737//cytoplasm;GO:0005829//cytosol;GO:0005829//cytosol;GO:0005829//cytosol;GO:0005886//plasma membrane;GO:0005886//plasma membrane;GO:0016020//membrane;GO:0031234//extrinsic component of cytoplasmic side of plasma membrane;GO:0031234//extrinsic component of cytoplasmic side of plasma membrane;GO:0031234//extrinsic component of cytoplasmic side of plasma membrane;GO:0005829//cytosol;GO:0005…	GO:0001965//G-protein alpha-subunit binding;GO:0001965//G-protein alpha-subunit binding;GO:0005096//GTPase activator activity;GO:0005096//GTPase activator activity;GO:0005096//GTPase activator activity;GO:0005096//GTPase activator activity;GO:0005096//GTPase activator activity;GO:0005096//GTPase activator activity;
ENSMUSG00000036206	144.678	194.115	95.2419	0.490648	-1.02724	0.107457	1	1	88998137	89082790	+	5112	Sh3bp4	GO:0005092;GO:0005092;GO:0005092;GO:0005634;GO:0005737;GO:0005737;GO:0005737;GO:0005737;GO:0005905;GO:0006897;GO:0008285;GO:0008285;GO:0008285;GO:0010508;GO:0010508;GO:0010508;GO:0016020;GO:0030136;GO:0030308;GO:0030308;GO:0030308;GO:0031267;GO:0031267;GO:0031410;GO:0032007;GO:0032007;GO:0032007;GO:0032007;GO:0034260;GO:0034260;GO:0034260;GO:0042802;GO:0042802;GO:0050790;GO:0050790;GO:0050790;GO:…	K20066	-	T;U	12P27;09V12;0DGAE;1B1K0;191T7;0IEE9;0UI0H;0V60P;1CQZU	SH3-domain binding protein 4 [Source:MGI Symbol;Acc:MGI:2138297]	98402	Q921I6	-	GO:0006897//endocytosis;GO:0008285//negative regulation of cell population proliferation;GO:0008285//negative regulation of cell population proliferation;GO:0008285//negative regulation of cell population proliferation;GO:0010508//positive regulation of autophagy;GO:0010508//positive regulation of autophagy;GO:0010508//positive regulation of autophagy;GO:0030308//negative regulation of cell growt…	GO:0005634//nucleus;GO:0005737//cytoplasm;GO:0005737//cytoplasm;GO:0005737//cytoplasm;GO:0005737//cytoplasm;GO:0005905//clathrin-coated pit;GO:0016020//membrane;GO:0030136//clathrin-coated vesicle;GO:0031410//cytoplasmic vesicle;	GO:0005092//GDP-dissociation inhibitor activity;GO:0005092//GDP-dissociation inhibitor activity;GO:0005092//GDP-dissociation inhibitor activity;GO:0031267//small GTPase binding;GO:0031267//small GTPase binding;GO:0042802//identical protein binding;GO:0042802//identical protein binding;
ENSMUSG00000060284	3.64965	0.143713	7.15558	49.7909	5.63781	0.107477	1	15	102265041	102275617	-	3398	Sp7	GO:0000785;GO:0000978;GO:0000978;GO:0000981;GO:0001228;GO:0001228;GO:0001649;GO:0001649;GO:0003677;GO:0003677;GO:0005515;GO:0005515;GO:0005634;GO:0005634;GO:0005634;GO:0005654;GO:0005737;GO:0005737;GO:0006357;GO:0006357;GO:0017151;GO:0045944;GO:0045944;GO:0045944;GO:0045944;GO:0046872;GO:0060218;GO:0060218;GO:2000738;GO:2000738;	K09197	-	K	1AZBU;1CTB2;0V642;0UPRU;12P43;18UHI;KOG1721;09V4D;0DIK9	Sp7 transcription factor 7 [Source:MGI Symbol;Acc:MGI:2153568]	170574	Q8VI67;Q2KHK9	-	GO:0001649//osteoblast differentiation;GO:0001649//osteoblast differentiation;GO:0006357//regulation of transcription by RNA polymerase II;GO:0006357//regulation of transcription by RNA polymerase II;GO:0045944//positive regulation of transcription by RNA polymerase II;GO:0045944//positive regulation of transcription by RNA polymerase II;GO:0045944//positive regulation of transcription by RNA pol…	GO:0000785//chromatin;GO:0005634//nucleus;GO:0005634//nucleus;GO:0005634//nucleus;GO:0005654//nucleoplasm;GO:0005737//cytoplasm;GO:0005737//cytoplasm;	GO:0000978//RNA polymerase II cis-regulatory region sequence-specific DNA binding;GO:0000978//RNA polymerase II cis-regulatory region sequence-specific DNA binding;GO:0000981//DNA-binding transcription factor activity, RNA polymerase II-specific;GO:0001228//DNA-binding transcription activator activity, RNA polymerase II-specific;GO:0001228//DNA-binding transcription activator activity, RNA polyme…
ENSMUSG00000031070	121.237	149.426	93.0483	0.622705	-0.683379	0.107549	1	7	144854565	144863294	+	2214	Mrgprf	GO:0004930;GO:0004930;GO:0004930;GO:0005886;GO:0005886;GO:0005886;GO:0007165;GO:0007186;GO:0007186;GO:0007186;GO:0016020;GO:0016021;GO:0016021;GO:0031965;GO:0031965;	K08394	-	T	1CX8N;0IJRZ;0DNBK;0UQXC;1B50T;190CM;13IG1;0A0QA;0VBKG	MAS-related GPR, member F [Source:MGI Symbol;Acc:MGI:2384823]	211577	Q8VCJ6	-	GO:0007165//signal transduction;GO:0007186//G protein-coupled receptor signaling pathway;GO:0007186//G protein-coupled receptor signaling pathway;GO:0007186//G protein-coupled receptor signaling pathway;	GO:0005886//plasma membrane;GO:0005886//plasma membrane;GO:0005886//plasma membrane;GO:0016020//membrane;GO:0016021//integral component of membrane;GO:0016021//integral component of membrane;GO:0031965//nuclear membrane;GO:0031965//nuclear membrane;	GO:0004930//G protein-coupled receptor activity;GO:0004930//G protein-coupled receptor activity;GO:0004930//G protein-coupled receptor activity;
ENSMUSG00000062694	39.9053	54.4908	25.3199	0.464664	-1.10574	0.108091	1	6	112436466	112449833	+	1157	Cav3	GO:0000139;GO:0001778;GO:0002027;GO:0002027;GO:0005246;GO:0005246;GO:0005515;GO:0005515;GO:0005515;GO:0005737;GO:0005737;GO:0005783;GO:0005783;GO:0005794;GO:0005886;GO:0005886;GO:0005886;GO:0005886;GO:0005886;GO:0005887;GO:0005901;GO:0005901;GO:0005901;GO:0005901;GO:0005901;GO:0005901;GO:0005925;GO:0006469;GO:0006641;GO:0006897;GO:0007009;GO:0007015;GO:0007204;GO:0007204;GO:0007520;GO:0008016;GO:…	K12959	-	P	0DR4D;0IXSQ;0UQSY;0VEC9;13RHR;0A3HE;1D09H;18YM8;1AW9Y	caveolin 3 [Source:MGI Symbol;Acc:MGI:107570]	12391	P51637	ko05418(Fluid shear stress and atherosclerosis);ko05205(Proteoglycans in cancer);ko05100(Bacterial invasion of epithelial cells);ko05020(Prion disease);ko04510(Focal adhesion);ko04144(Endocytosis)	GO:0001778//plasma membrane repair;GO:0002027//regulation of heart rate;GO:0002027//regulation of heart rate;GO:0006469//negative regulation of protein kinase activity;GO:0006641//triglyceride metabolic process;GO:0006897//endocytosis;GO:0007009//plasma membrane organization;GO:0007015//actin filament organization;GO:0007204//positive regulation of cytosolic calcium ion concentration;GO:0007204//…	GO:0000139//Golgi membrane;GO:0005737//cytoplasm;GO:0005737//cytoplasm;GO:0005783//endoplasmic reticulum;GO:0005783//endoplasmic reticulum;GO:0005794//Golgi apparatus;GO:0005886//plasma membrane;GO:0005886//plasma membrane;GO:0005886//plasma membrane;GO:0005886//plasma membrane;GO:0005886//plasma membrane;GO:0005887//integral component of plasma membrane;GO:0005901//caveola;GO:0005901//caveola;GO…	GO:0005246//calcium channel regulator activity;GO:0005246//calcium channel regulator activity;GO:0005515//protein binding;GO:0005515//protein binding;GO:0005515//protein binding;GO:0008022//protein C-terminus binding;GO:0008022//protein C-terminus binding;GO:0017080//sodium channel regulator activity;GO:0017080//sodium channel regulator activity;GO:0019870//potassium channel inhibitor activity;GO…
ENSMUSG00000032036	22.4792	9.01843	35.94	3.98517	1.99464	0.108198	1	9	34397190	34948012	+	6454	Kirrel3	GO:0001764;GO:0002121;GO:0005515;GO:0005576;GO:0005886;GO:0005886;GO:0005887;GO:0005911;GO:0007155;GO:0007156;GO:0007416;GO:0007416;GO:0008021;GO:0016020;GO:0016021;GO:0021740;GO:0021766;GO:0030097;GO:0030165;GO:0030424;GO:0030424;GO:0030425;GO:0042995;GO:0043198;GO:0048812;GO:0050839;GO:0072102;GO:0098609;GO:0016020;GO:0016021;GO:0016020;GO:0016021;GO:0016020;GO:0016021;GO:0016020;GO:0016021;GO:…	-	-	T	0DEUY;12RIJ;18VGA;1AX72;1CPIP;KOG3510;0V4H5;0UKIB;09TI8	kirre like nephrin family adhesion molecule 3 [Source:MGI Symbol;Acc:MGI:1914953]	67703	Q8BR86	-	GO:0001764//neuron migration;GO:0002121//inter-male aggressive behavior;GO:0007155//cell adhesion;GO:0007156//homophilic cell adhesion via plasma membrane adhesion molecules;GO:0007416//synapse assembly;GO:0007416//synapse assembly;GO:0021740//principal sensory nucleus of trigeminal nerve development;GO:0021766//hippocampus development;GO:0030097//hemopoiesis;GO:0048812//neuron projection morphog…	GO:0005576//extracellular region;GO:0005886//plasma membrane;GO:0005886//plasma membrane;GO:0005887//integral component of plasma membrane;GO:0005911//cell-cell junction;GO:0008021//synaptic vesicle;GO:0016020//membrane;GO:0016021//integral component of membrane;GO:0030424//axon;GO:0030424//axon;GO:0030425//dendrite;GO:0042995//cell projection;GO:0043198//dendritic shaft;GO:0016020//membrane;GO:0…	GO:0005515//protein binding;GO:0030165//PDZ domain binding;GO:0050839//cell adhesion molecule binding;GO:0005515//protein binding;GO:0030165//PDZ domain binding;GO:0050839//cell adhesion molecule binding;
ENSMUSG00000020937	266.163	325.63	206.695	0.634752	-0.655734	0.108531	1	11	102961130	102992484	-	3393	Plcd3	GO:0001525;GO:0004435;GO:0004435;GO:0006629;GO:0006629;GO:0007165;GO:0007165;GO:0008081;GO:0016042;GO:0016787;GO:0035556;GO:0042127;GO:0001525;GO:0001525;GO:0004435;GO:0004435;GO:0004435;GO:0005737;GO:0005829;GO:0005829;GO:0006629;GO:0006629;GO:0007165;GO:0007165;GO:0008081;GO:0016020;GO:0016020;GO:0016020;GO:0016042;GO:0016787;GO:0032154;GO:0035556;GO:0042127;GO:0042127;GO:0046872;GO:0048015;GO:…	K05857	EC:3.1.4.11	I	18Y6K;1CSA2;0UJSG;12NH2;1B273;0V5XZ;0DHJQ;KOG0169;09WAD	phospholipase C, delta 3 [Source:MGI Symbol;Acc:MGI:107451]	72469	Q8K2J0	ko05131(Shigellosis);ko04933(AGE-RAGE signaling pathway in diabetic complications);ko04919(Thyroid hormone signaling pathway);ko04070(Phosphatidylinositol signaling system);ko04020(Calcium signaling pathway);ko00562(Inositol phosphate metabolism)	GO:0001525//angiogenesis;GO:0006629//lipid metabolic process;GO:0006629//lipid metabolic process;GO:0007165//signal transduction;GO:0007165//signal transduction;GO:0016042//lipid catabolic process;GO:0035556//intracellular signal transduction;GO:0042127//regulation of cell population proliferation;GO:0001525//angiogenesis;GO:0001525//angiogenesis;GO:0006629//lipid metabolic process;GO:0006629//li…	GO:0005737//cytoplasm;GO:0005829//cytosol;GO:0005829//cytosol;GO:0016020//membrane;GO:0016020//membrane;GO:0016020//membrane;GO:0032154//cleavage furrow;	GO:0004435//phosphatidylinositol phospholipase C activity;GO:0004435//phosphatidylinositol phospholipase C activity;GO:0008081//phosphoric diester hydrolase activity;GO:0016787//hydrolase activity;GO:0004435//phosphatidylinositol phospholipase C activity;GO:0004435//phosphatidylinositol phospholipase C activity;GO:0004435//phosphatidylinositol phospholipase C activity;GO:0008081//phosphoric diest…
ENSMUSG00000037347	29.4464	13.9255	44.9673	3.22914	1.69115	0.108762	1	X	19925799	19963760	+	2206	Chst7	GO:0000139;GO:0000139;GO:0001517;GO:0001517;GO:0001517;GO:0005794;GO:0005802;GO:0005975;GO:0005975;GO:0006044;GO:0006044;GO:0006044;GO:0006790;GO:0006790;GO:0006790;GO:0008146;GO:0008459;GO:0008459;GO:0008459;GO:0008459;GO:0016020;GO:0016021;GO:0016740;GO:0030206;GO:0030206;GO:0030206;	K04743	EC:2.8.2.17	O;G	0VCFY;0A1KD;0IIA6;0DP8I;1CY3R;0UNU1;1B0J4;12S9S;18T7I	carbohydrate (N-acetylglucosamino) sulfotransferase 7 [Source:MGI Symbol;Acc:MGI:1891767]	60322	Q9EP78	ko00532(Glycosaminoglycan biosynthesis - chondroitin sulfate / dermatan sulfate)	GO:0005975//carbohydrate metabolic process;GO:0005975//carbohydrate metabolic process;GO:0006044//N-acetylglucosamine metabolic process;GO:0006044//N-acetylglucosamine metabolic process;GO:0006044//N-acetylglucosamine metabolic process;GO:0006790//sulfur compound metabolic process;GO:0006790//sulfur compound metabolic process;GO:0006790//sulfur compound metabolic process;GO:0030206//chondroitin s…	GO:0000139//Golgi membrane;GO:0000139//Golgi membrane;GO:0005794//Golgi apparatus;GO:0005802//trans-Golgi network;GO:0016020//membrane;GO:0016021//integral component of membrane;	GO:0001517//N-acetylglucosamine 6-O-sulfotransferase activity;GO:0001517//N-acetylglucosamine 6-O-sulfotransferase activity;GO:0001517//N-acetylglucosamine 6-O-sulfotransferase activity;GO:0008146//sulfotransferase activity;GO:0008459//chondroitin 6-sulfotransferase activity;GO:0008459//chondroitin 6-sulfotransferase activity;GO:0008459//chondroitin 6-sulfotransferase activity;GO:0008459//chondro…
ENSMUSG00000042644	530.944	676.466	385.422	0.569759	-0.811576	0.108889	1	17	27276278	27341197	+	9019	Itpr3	GO:0000822;GO:0005216;GO:0005220;GO:0005220;GO:0005220;GO:0005220;GO:0005220;GO:0005262;GO:0005262;GO:0005509;GO:0005509;GO:0005515;GO:0005515;GO:0005515;GO:0005634;GO:0005635;GO:0005640;GO:0005654;GO:0005730;GO:0005737;GO:0005783;GO:0005783;GO:0005783;GO:0005789;GO:0005789;GO:0005789;GO:0005789;GO:0005886;GO:0005886;GO:0005886;GO:0005887;GO:0005887;GO:0005903;GO:0006811;GO:0006811;GO:0006816;GO:…	K04960	-	T;P	0UJ9M;0V8IA;0DIY2;195CW;1CTPH;12QKW;09XKF;1B4HH;KOG3533	inositol 1,4,5-triphosphate receptor 3 [Source:MGI Symbol;Acc:MGI:96624]	16440	P70227	ko05205(Proteoglycans in cancer);ko05170(Human immunodeficiency virus 1 infection);ko05167(Kaposi sarcoma-associated herpesvirus infection);ko05163(Human cytomegalovirus infection);ko05131(Shigellosis);ko05022(Pathways of neurodegeneration - multiple diseases);ko05020(Prion disease);ko05017(Spinocerebellar ataxia);ko05014(Amyotrophic lateral sclerosis);ko05012(Parkinson disease);ko05010(Alzheimer…	GO:0006811//ion transport;GO:0006811//ion transport;GO:0006816//calcium ion transport;GO:0006816//calcium ion transport;GO:0006816//calcium ion transport;GO:0007186//G protein-coupled receptor signaling pathway;GO:0007204//positive regulation of cytosolic calcium ion concentration;GO:0007613//memory;GO:0048016//inositol phosphate-mediated signaling;GO:0050913//sensory perception of bitter taste;G…	GO:0005634//nucleus;GO:0005635//nuclear envelope;GO:0005640//nuclear outer membrane;GO:0005654//nucleoplasm;GO:0005730//nucleolus;GO:0005737//cytoplasm;GO:0005783//endoplasmic reticulum;GO:0005783//endoplasmic reticulum;GO:0005783//endoplasmic reticulum;GO:0005789//endoplasmic reticulum membrane;GO:0005789//endoplasmic reticulum membrane;GO:0005789//endoplasmic reticulum membrane;GO:0005789//endo…	GO:0000822//inositol hexakisphosphate binding;GO:0005216//ion channel activity;GO:0005220//inositol 1,4,5-trisphosphate-sensitive calcium-release channel activity;GO:0005220//inositol 1,4,5-trisphosphate-sensitive calcium-release channel activity;GO:0005220//inositol 1,4,5-trisphosphate-sensitive calcium-release channel activity;GO:0005220//inositol 1,4,5-trisphosphate-sensitive calcium-release c…
ENSMUSG00000040938	31.9491	49.1693	14.7289	0.299555	-1.73911	0.110331	1	11	70103578	70107243	+	2554	Slc16a11	GO:0005783;GO:0005789;GO:0005789;GO:0005789;GO:0005886;GO:0005886;GO:0005886;GO:0005887;GO:0006629;GO:0006629;GO:0006629;GO:0008028;GO:0015293;GO:0015718;GO:0016020;GO:0016021;GO:0016021;GO:0022857;GO:0050833;GO:0050833;GO:0055085;GO:1901475;GO:0005783;GO:0005789;GO:0005789;GO:0005886;GO:0005886;GO:0005887;GO:0006629;GO:0006629;GO:0008028;GO:0015293;GO:0015718;GO:0016020;GO:0016021;GO:0016021;GO:…	K08188	-	P;G	1D11A;0A48S;0VF3G;191EG;0UGRU;13PF4;0DRT6;1AUCG;KOG2504	solute carrier family 16 (monocarboxylic acid transporters), member 11 [Source:MGI Symbol;Acc:MGI:2663709]	216867	Q5NC32;Q9JJC0	-	GO:0006629//lipid metabolic process;GO:0006629//lipid metabolic process;GO:0006629//lipid metabolic process;GO:0015718//monocarboxylic acid transport;GO:0055085//transmembrane transport;GO:1901475//pyruvate transmembrane transport;GO:0006629//lipid metabolic process;GO:0006629//lipid metabolic process;GO:0015718//monocarboxylic acid transport;GO:0055085//transmembrane transport;GO:1901475//pyruva…	GO:0005783//endoplasmic reticulum;GO:0005789//endoplasmic reticulum membrane;GO:0005789//endoplasmic reticulum membrane;GO:0005789//endoplasmic reticulum membrane;GO:0005886//plasma membrane;GO:0005886//plasma membrane;GO:0005886//plasma membrane;GO:0005887//integral component of plasma membrane;GO:0016020//membrane;GO:0016021//integral component of membrane;GO:0016021//integral component of memb…	GO:0008028//monocarboxylic acid transmembrane transporter activity;GO:0015293//symporter activity;GO:0022857//transmembrane transporter activity;GO:0050833//pyruvate transmembrane transporter activity;GO:0050833//pyruvate transmembrane transporter activity;GO:0008028//monocarboxylic acid transmembrane transporter activity;GO:0015293//symporter activity;GO:0022857//transmembrane transporter activi…
ENSMUSG00000064288	2.84518	0	5.69035	Inf	Inf	0.110491	1	13	21934364	21934675	-	312	H4c12	GO:0000228;GO:0000786;GO:0000786;GO:0000786;GO:0003677;GO:0003677;GO:0003677;GO:0005515;GO:0005515;GO:0005634;GO:0005634;GO:0005654;GO:0005694;GO:0006334;GO:0006334;GO:0006334;GO:0006335;GO:0006336;GO:0006352;GO:0019904;GO:0032991;GO:0045653;GO:0046982;	K11254	-	B	KOG3467	H4 clustered histone 12 [Source:MGI Symbol;Acc:MGI:2448439]	319160	P62806;B2RTM0	ko05322(Systemic lupus erythematosus);ko05203(Viral carcinogenesis);ko05034(Alcoholism);ko04613(Neutrophil extracellular trap formation)	GO:0006334//nucleosome assembly;GO:0006334//nucleosome assembly;GO:0006334//nucleosome assembly;GO:0006335//DNA replication-dependent chromatin assembly;GO:0006336//DNA replication-independent chromatin assembly;GO:0006352//DNA-templated transcription, initiation;GO:0045653//negative regulation of megakaryocyte differentiation;	GO:0000228//nuclear chromosome;GO:0000786//nucleosome;GO:0000786//nucleosome;GO:0000786//nucleosome;GO:0005634//nucleus;GO:0005634//nucleus;GO:0005654//nucleoplasm;GO:0005694//chromosome;GO:0032991//protein-containing complex;	GO:0003677//DNA binding;GO:0003677//DNA binding;GO:0003677//DNA binding;GO:0005515//protein binding;GO:0005515//protein binding;GO:0019904//protein domain specific binding;GO:0046982//protein heterodimerization activity;
ENSMUSG00000026475	26.7208	18.1347	35.3069	1.94692	0.961197	0.111402	1	1	153616095	153621214	+	2339	Rgs16	GO:0005096;GO:0005096;GO:0005096;GO:0005515;GO:0005737;GO:0005737;GO:0007186;GO:0007186;GO:0009968;GO:0016020;GO:0031224;GO:0043547;GO:0043547;GO:0043547;GO:0045121;	K16449	-	T	190MK;09XEE;0UMCM;1AWEY;13MAC;0V8CH;KOG3589;1CTH4;0DIS1	regulator of G-protein signaling 16 [Source:MGI Symbol;Acc:MGI:108407]	19734	P97428;Q542U0	-	GO:0007186//G protein-coupled receptor signaling pathway;GO:0007186//G protein-coupled receptor signaling pathway;GO:0009968//negative regulation of signal transduction;GO:0043547//positive regulation of GTPase activity;GO:0043547//positive regulation of GTPase activity;GO:0043547//positive regulation of GTPase activity;	GO:0005737//cytoplasm;GO:0005737//cytoplasm;GO:0016020//membrane;GO:0031224//intrinsic component of membrane;GO:0045121//membrane raft;	GO:0005096//GTPase activator activity;GO:0005096//GTPase activator activity;GO:0005096//GTPase activator activity;GO:0005515//protein binding;
ENSMUSG00000039395	51.3457	34.5367	68.1548	1.9734	0.980686	0.11179	1	1	72198601	72251466	-	2284	Mreg	GO:0005515;GO:0005764;GO:0005765;GO:0005886;GO:0008289;GO:0016020;GO:0016324;GO:0030318;GO:0030318;GO:0030659;GO:0031300;GO:0031410;GO:0031902;GO:0032400;GO:0032402;GO:0032402;GO:0032402;GO:0032991;GO:0033162;GO:0035091;GO:0042470;GO:0042470;GO:0042470;GO:0043473;GO:0048066;GO:0072385;GO:0090382;	-	-	S;T	1AZ8F;0DP9Y;1CY7Z;0VCHH;0IHII;12TWK;0UGEC;0A1MR;19397	melanoregulin [Source:MGI Symbol;Acc:MGI:2151839]	381269	Q6NVG5	-	GO:0030318//melanocyte differentiation;GO:0030318//melanocyte differentiation;GO:0032400//melanosome localization;GO:0032402//melanosome transport;GO:0032402//melanosome transport;GO:0032402//melanosome transport;GO:0043473//pigmentation;GO:0048066//developmental pigmentation;GO:0072385//minus-end-directed organelle transport along microtubule;GO:0090382//phagosome maturation;	GO:0005764//lysosome;GO:0005765//lysosomal membrane;GO:0005886//plasma membrane;GO:0016020//membrane;GO:0016324//apical plasma membrane;GO:0030659//cytoplasmic vesicle membrane;GO:0031300//intrinsic component of organelle membrane;GO:0031410//cytoplasmic vesicle;GO:0031902//late endosome membrane;GO:0032991//protein-containing complex;GO:0033162//melanosome membrane;GO:0042470//melanosome;GO:0042…	GO:0005515//protein binding;GO:0008289//lipid binding;GO:0035091//phosphatidylinositol binding;
ENSMUSG00000035509	10.5333	2.11413	18.9524	8.96461	3.16424	0.111956	1	13	56670285	56685711	+	4795	Fbxl21	GO:0000086;GO:0005515;GO:0005515;GO:0005634;GO:0005634;GO:0005737;GO:0005829;GO:0005829;GO:0016567;GO:0019005;GO:0019005;GO:0031146;GO:0043153;GO:0043153;GO:0048511;GO:0051726;	K10287	-	S;O;B	0VEEB;194A3;0DP4Z;1B3CI;1D0J2;0A01B;13HGE;0UGTZ;KOG1947	F-box and leucine-rich repeat protein 21 [Source:MGI Symbol;Acc:MGI:2442921]	213311	Q8BFZ4	-	GO:0000086//G2/M transition of mitotic cell cycle;GO:0016567//protein ubiquitination;GO:0031146//SCF-dependent proteasomal ubiquitin-dependent protein catabolic process;GO:0043153//entrainment of circadian clock by photoperiod;GO:0043153//entrainment of circadian clock by photoperiod;GO:0048511//rhythmic process;GO:0051726//regulation of cell cycle;	GO:0005634//nucleus;GO:0005634//nucleus;GO:0005737//cytoplasm;GO:0005829//cytosol;GO:0005829//cytosol;GO:0019005//SCF ubiquitin ligase complex;GO:0019005//SCF ubiquitin ligase complex;	GO:0005515//protein binding;GO:0005515//protein binding;
ENSMUSG00000026049	32.3129	17.3474	47.2784	2.72539	1.44647	0.112207	1	1	44125773	44141601	-	1926	Tex30	GO:0003674;GO:0008150;GO:0016787;GO:0003674;GO:0008150;GO:0016787;GO:0003674;GO:0008150;GO:0016787;GO:0003674;GO:0008150;GO:0016787;GO:0003674;GO:0008150;GO:0016787;GO:0003674;GO:0008150;GO:0016787;GO:0003674;GO:0008150;GO:0016787;	-	-	S	0E9K9;0V3XJ;0B6HD;197HA;1DGF7;13G7Q;0WJ7Z;1BBJX;0ITSK	testis expressed 30 [Source:MGI Symbol;Acc:MGI:1922873]	75623	Q3TUU5	-	GO:0008150//biological_process;GO:0008150//biological_process;GO:0008150//biological_process;GO:0008150//biological_process;GO:0008150//biological_process;GO:0008150//biological_process;GO:0008150//biological_process;	-	GO:0003674//molecular_function;GO:0016787//hydrolase activity;GO:0003674//molecular_function;GO:0016787//hydrolase activity;GO:0003674//molecular_function;GO:0016787//hydrolase activity;GO:0003674//molecular_function;GO:0016787//hydrolase activity;GO:0003674//molecular_function;GO:0016787//hydrolase activity;GO:0003674//molecular_function;GO:0016787//hydrolase activity;GO:0003674//molecular_funct…
ENSMUSG00000101174	13.0085	22.1736	3.84328	0.173327	-2.52844	0.112422	1	2	74542273	74559504	+	2948	Hoxd4	GO:0000977;GO:0000978;GO:0000981;GO:0000981;GO:0001228;GO:0003677;GO:0003677;GO:0003700;GO:0005634;GO:0005634;GO:0005634;GO:0005654;GO:0005654;GO:0006355;GO:0006357;GO:0007275;GO:0009952;GO:0009952;GO:0030054;GO:0045944;GO:0048704;GO:0048704;GO:0048863;GO:1990837;GO:0000977;GO:0000978;GO:0000981;GO:0000981;GO:0001228;GO:0003677;GO:0003677;GO:0003700;GO:0005634;GO:0005634;GO:0005634;GO:0005654;GO:…	K09304	-	K	KOG0489;192JP;12Q74;0UFXA;1ARRI;0DKXF;1CVSM;0VAC4;09ZF5	homeobox D4 [Source:MGI Symbol;Acc:MGI:96208]	15436	P10628	-	GO:0006355//regulation of transcription, DNA-templated;GO:0006357//regulation of transcription by RNA polymerase II;GO:0007275//multicellular organism development;GO:0009952//anterior/posterior pattern specification;GO:0009952//anterior/posterior pattern specification;GO:0045944//positive regulation of transcription by RNA polymerase II;GO:0048704//embryonic skeletal system morphogenesis;GO:00487…	GO:0005634//nucleus;GO:0005634//nucleus;GO:0005634//nucleus;GO:0005654//nucleoplasm;GO:0005654//nucleoplasm;GO:0030054//cell junction;GO:0005634//nucleus;GO:0005634//nucleus;GO:0005634//nucleus;GO:0005654//nucleoplasm;GO:0005654//nucleoplasm;GO:0030054//cell junction;	GO:0000977//RNA polymerase II transcription regulatory region sequence-specific DNA binding;GO:0000978//RNA polymerase II cis-regulatory region sequence-specific DNA binding;GO:0000981//DNA-binding transcription factor activity, RNA polymerase II-specific;GO:0000981//DNA-binding transcription factor activity, RNA polymerase II-specific;GO:0001228//DNA-binding transcription activator activity, RNA…
ENSMUSG00000051427	201.89	260.155	143.624	0.552072	-0.857071	0.112817	1	11	4091123	4110293	-	5589	Ccdc157	GO:0003674;GO:0005575;GO:0008150;GO:0003674;GO:0005575;GO:0008150;	-	-	S	0VDR6;0IKQF;0DQHV;0A2VR;0UTRT;1CZJZ;13J2U;1904Y;1B3N6	coiled-coil domain containing 157 [Source:MGI Symbol;Acc:MGI:3041210]	216516	Q5SPX1	-	GO:0008150//biological_process;GO:0008150//biological_process;	GO:0005575//cellular_component;GO:0005575//cellular_component;	GO:0003674//molecular_function;GO:0003674//molecular_function;
ENSMUSG00000037887	100.659	68.2874	133.03	1.9481	0.962067	0.113044	1	7	141633227	141649580	-	4870	Dusp8	GO:0000188;GO:0000188;GO:0004721;GO:0004721;GO:0004722;GO:0004725;GO:0004725;GO:0005634;GO:0005737;GO:0005737;GO:0005829;GO:0006470;GO:0006470;GO:0008138;GO:0008330;GO:0016311;GO:0016311;GO:0016787;GO:0016791;GO:0016791;GO:0017017;GO:0017017;GO:0035335;GO:0035970;GO:0051019;GO:0106306;GO:0106307;GO:0000188;GO:0004722;GO:0004725;GO:0006470;GO:0008138;GO:0016311;GO:0017017;GO:0035335;GO:0106306;GO:…	K04459	-	V	0URTK;13117;0DHPX;0V7D4;18VAG;09WEM;KOG1716;1B13K;1CSEB	dual specificity phosphatase 8 [Source:MGI Symbol;Acc:MGI:106626]	18218	O09112;Q7TSZ9	ko04361(Axon regeneration);ko04010(MAPK signaling pathway)	GO:0000188//obsolete inactivation of MAPK activity;GO:0000188//obsolete inactivation of MAPK activity;GO:0006470//protein dephosphorylation;GO:0006470//protein dephosphorylation;GO:0016311//dephosphorylation;GO:0016311//dephosphorylation;GO:0035335//peptidyl-tyrosine dephosphorylation;GO:0035970//peptidyl-threonine dephosphorylation;GO:0000188//obsolete inactivation of MAPK activity;GO:0006470//p…	GO:0005634//nucleus;GO:0005737//cytoplasm;GO:0005737//cytoplasm;GO:0005829//cytosol;	GO:0004721//phosphoprotein phosphatase activity;GO:0004721//phosphoprotein phosphatase activity;GO:0004722//protein serine/threonine phosphatase activity;GO:0004725//protein tyrosine phosphatase activity;GO:0004725//protein tyrosine phosphatase activity;GO:0008138//protein tyrosine/serine/threonine phosphatase activity;GO:0008330//protein tyrosine/threonine phosphatase activity;GO:0016787//hydrol…
ENSMUSG00000035498	3.27209	6.54418	0	0	-Inf	0.113112	1	9	122999889	123045103	-	6765	Cdcp1	GO:0005575;GO:0005886;GO:0008150;GO:0016020;GO:0016021;	K06732	-	U	1AVDM;0V9K2;0UJWK;1CSDD;12SYJ;09YNC;0DHNY;190HG;0IJR2	CUB domain containing protein 1 [Source:MGI Symbol;Acc:MGI:2442010]	109332	Q5U462	-	GO:0008150//biological_process;	GO:0005575//cellular_component;GO:0005886//plasma membrane;GO:0016020//membrane;GO:0016021//integral component of membrane;	-
ENSMUSG00000074934	202.093	153.83	250.356	1.62749	0.70265	0.113387	1	2	113576509	113588991	-	4148	Grem1	GO:0000902;GO:0000902;GO:0001525;GO:0002042;GO:0002092;GO:0002689;GO:0002689;GO:0003257;GO:0003337;GO:0005125;GO:0005576;GO:0005615;GO:0005615;GO:0005615;GO:0005615;GO:0005615;GO:0006915;GO:0007165;GO:0007165;GO:0007171;GO:0007267;GO:0008284;GO:0008284;GO:0009887;GO:0009887;GO:0009954;GO:0009986;GO:0009986;GO:0009986;GO:0010717;GO:0010717;GO:0030199;GO:0030199;GO:0030297;GO:0030308;GO:0030308;GO:…	K23318	-	W;T	09UZ5;0UMW0;0V8S6;1AXZT;0DJ6W;13P42;0IG3Z;18U12;1CTYT	gremlin 1, DAN family BMP antagonist [Source:MGI Symbol;Acc:MGI:1344337]	23892	O70326;Q3TNY7	ko04350(TGF-beta signaling pathway)	GO:0000902//cell morphogenesis;GO:0000902//cell morphogenesis;GO:0001525//angiogenesis;GO:0002042//cell migration involved in sprouting angiogenesis;GO:0002092//positive regulation of receptor internalization;GO:0002689//negative regulation of leukocyte chemotaxis;GO:0002689//negative regulation of leukocyte chemotaxis;GO:0003257//positive regulation of transcription from RNA polymerase II promot…	GO:0005576//extracellular region;GO:0005615//extracellular space;GO:0005615//extracellular space;GO:0005615//extracellular space;GO:0005615//extracellular space;GO:0005615//extracellular space;GO:0009986//cell surface;GO:0009986//cell surface;GO:0009986//cell surface;	GO:0005125//cytokine activity;GO:0030297//transmembrane receptor protein tyrosine kinase activator activity;GO:0036122//BMP binding;GO:0036122//BMP binding;GO:0036122//BMP binding;GO:0036122//BMP binding;GO:0042803//protein homodimerization activity;GO:0042803//protein homodimerization activity;GO:0043184//vascular endothelial growth factor receptor 2 binding;GO:0043395//heparan sulfate proteogly…
ENSMUSG00000026883	543.156	653.552	432.761	0.662167	-0.594734	0.113638	1	2	35448278	35621006	+	8366	Dab2ip	GO:0000122;GO:0000122;GO:0000185;GO:0000185;GO:0001525;GO:0001933;GO:0001933;GO:0002376;GO:0005096;GO:0005096;GO:0005096;GO:0005123;GO:0005515;GO:0005515;GO:0005515;GO:0005737;GO:0005737;GO:0005886;GO:0005886;GO:0006915;GO:0006954;GO:0006986;GO:0007049;GO:0007165;GO:0007252;GO:0007257;GO:0007275;GO:0008285;GO:0008285;GO:0008285;GO:0008625;GO:0010596;GO:0010596;GO:0010633;GO:0010633;GO:0010719;GO:…	K19901	-	T	12RHQ;09Z4W;0URA6;1B2BD;1CVF1;0DKKK;KOG3508;18UBK;0VA22	disabled 2 interacting protein [Source:MGI Symbol;Acc:MGI:1916851]	69601	Q3UHC7;Q52KF5	ko04668(TNF signaling pathway);ko04210(Apoptosis)	GO:0000122//negative regulation of transcription by RNA polymerase II;GO:0000122//negative regulation of transcription by RNA polymerase II;GO:0000185//obsolete activation of MAPKKK activity;GO:0000185//obsolete activation of MAPKKK activity;GO:0001525//angiogenesis;GO:0001933//negative regulation of protein phosphorylation;GO:0001933//negative regulation of protein phosphorylation;GO:0002376//im…	GO:0005737//cytoplasm;GO:0005737//cytoplasm;GO:0005886//plasma membrane;GO:0005886//plasma membrane;GO:0016020//membrane;GO:0030139//endocytic vesicle;GO:0030139//endocytic vesicle;GO:0030424//axon;GO:0030425//dendrite;GO:0032809//neuronal cell body membrane;GO:0042995//cell projection;GO:0043025//neuronal cell body;GO:0044300//cerebellar mossy fiber;GO:0044301//climbing fiber;GO:1990032//paralle…	GO:0005096//GTPase activator activity;GO:0005096//GTPase activator activity;GO:0005096//GTPase activator activity;GO:0005123//death receptor binding;GO:0005515//protein binding;GO:0005515//protein binding;GO:0005515//protein binding;GO:0017124//SH3 domain binding;GO:0017124//SH3 domain binding;GO:0019900//kinase binding;GO:0019901//protein kinase binding;GO:0019901//protein kinase binding;GO:0031…
ENSMUSG00000027474	766.848	998.071	535.625	0.53666	-0.897921	0.113766	1	2	152907875	152923655	+	2407	Ccm2l	GO:0003209;GO:0003222;GO:0005515;GO:0005575;GO:0032091;GO:0034111;GO:0042060;GO:0055017;GO:0090271;	-	-	S	0DQHC;0UKGK;1AVZM;1938R;0A2V8;0VDPY;0IDXM;1CZJH;13H7M	cerebral cavernous malformation 2-like [Source:MGI Symbol;Acc:MGI:2385159]	228788	Q8VCC6	-	GO:0003209//cardiac atrium morphogenesis;GO:0003222//ventricular trabecula myocardium morphogenesis;GO:0032091//negative regulation of protein binding;GO:0034111//negative regulation of homotypic cell-cell adhesion;GO:0042060//wound healing;GO:0055017//cardiac muscle tissue growth;GO:0090271//positive regulation of fibroblast growth factor production;	GO:0005575//cellular_component;	GO:0005515//protein binding;
ENSMUSG00000089824	83.3635	58.5583	108.169	1.8472	0.885339	0.114479	1	2	155933878	155953898	-	6689	Rbm12	GO:0003676;GO:0003723;GO:0003723;GO:0005634;GO:0005654;GO:0005654;GO:0005654;GO:0043484;GO:1990904;GO:0003676;GO:0003723;GO:0003723;GO:0005634;GO:0005654;GO:0005654;GO:0043484;GO:1990904;GO:0003676;GO:0003676;GO:0003676;	K24526	-	S	0UZI9;0APG6;1DAJF;KOG4307;0W1T4;14F74;0E3BW	RNA binding motif protein 12 [Source:MGI Symbol;Acc:MGI:1922960]	75710	Q8R4X3	-	GO:0043484//regulation of RNA splicing;GO:0043484//regulation of RNA splicing;	GO:0005634//nucleus;GO:0005654//nucleoplasm;GO:0005654//nucleoplasm;GO:0005654//nucleoplasm;GO:1990904//ribonucleoprotein complex;GO:0005634//nucleus;GO:0005654//nucleoplasm;GO:0005654//nucleoplasm;GO:1990904//ribonucleoprotein complex;	GO:0003676//nucleic acid binding;GO:0003723//RNA binding;GO:0003723//RNA binding;GO:0003676//nucleic acid binding;GO:0003723//RNA binding;GO:0003723//RNA binding;GO:0003676//nucleic acid binding;GO:0003676//nucleic acid binding;GO:0003676//nucleic acid binding;
ENSMUSG00000050234	688.888	865.083	512.694	0.592653	-0.754741	0.114722	1	4	127205214	127207832	-	1685	Gja4	GO:0001568;GO:0003158;GO:0005243;GO:0005886;GO:0005921;GO:0005921;GO:0005921;GO:0005922;GO:0005922;GO:0005922;GO:0005922;GO:0006816;GO:0006816;GO:0007154;GO:0007267;GO:0007267;GO:0007267;GO:0016020;GO:0016021;GO:0030054;GO:0048265;GO:0055085;	K07613	-	T;P	13J4J;0UM96;18T9F;0IF97;09WA4;1B4AM;1CUUB;0V9HT;0DK0B	gap junction protein, alpha 4 [Source:MGI Symbol;Acc:MGI:95715]	14612	P28235;Q3UPZ2	-	GO:0001568//blood vessel development;GO:0003158//endothelium development;GO:0006816//calcium ion transport;GO:0006816//calcium ion transport;GO:0007154//cell communication;GO:0007267//cell-cell signaling;GO:0007267//cell-cell signaling;GO:0007267//cell-cell signaling;GO:0048265//response to pain;GO:0055085//transmembrane transport;	GO:0005886//plasma membrane;GO:0005921//gap junction;GO:0005921//gap junction;GO:0005921//gap junction;GO:0005922//connexin complex;GO:0005922//connexin complex;GO:0005922//connexin complex;GO:0005922//connexin complex;GO:0016020//membrane;GO:0016021//integral component of membrane;GO:0030054//cell junction;	GO:0005243//gap junction channel activity;
ENSMUSG00000005268	13.5702	3.25655	23.8838	7.33407	2.87461	0.115045	1	15	10177324	10349266	+	15339	Prlr	GO:0004896;GO:0004896;GO:0004923;GO:0004924;GO:0004925;GO:0004925;GO:0004925;GO:0005127;GO:0005515;GO:0005515;GO:0007171;GO:0007259;GO:0007595;GO:0008284;GO:0009617;GO:0009897;GO:0009986;GO:0016020;GO:0016020;GO:0016021;GO:0017046;GO:0017046;GO:0019221;GO:0019901;GO:0019955;GO:0030155;GO:0030856;GO:0038161;GO:0038165;GO:0042976;GO:0043066;GO:0043235;GO:0046872;GO:0048861;GO:0060644;GO:0060736;GO:…	K05081	-	W;T	13KKK;0DPN1;0A1XM;0UHB9;0VCV9;0IUSW;1CYKY;1AXQA;192EP	prolactin receptor [Source:MGI Symbol;Acc:MGI:97763]	19116	Q08501;Q8C5N1;Q3TNP6	ko04917(Prolactin signaling pathway);ko04630(JAK-STAT signaling pathway);ko04151(PI3K-Akt signaling pathway);ko04080(Neuroactive ligand-receptor interaction);ko04060(Cytokine-cytokine receptor interaction)	GO:0007171//activation of transmembrane receptor protein tyrosine kinase activity;GO:0007259//receptor signaling pathway via JAK-STAT;GO:0007595//lactation;GO:0008284//positive regulation of cell population proliferation;GO:0009617//response to bacterium;GO:0019221//cytokine-mediated signaling pathway;GO:0030155//regulation of cell adhesion;GO:0030856//regulation of epithelial cell differentiatio…	GO:0009897//external side of plasma membrane;GO:0009986//cell surface;GO:0016020//membrane;GO:0016020//membrane;GO:0016021//integral component of membrane;GO:0043235//receptor complex;GO:0009897//external side of plasma membrane;GO:0009986//cell surface;GO:0016020//membrane;GO:0016020//membrane;GO:0016021//integral component of membrane;GO:0043235//receptor complex;GO:0016020//membrane;GO:0009897…	GO:0004896//cytokine receptor activity;GO:0004896//cytokine receptor activity;GO:0004923//leukemia inhibitory factor receptor activity;GO:0004924//oncostatin-M receptor activity;GO:0004925//prolactin receptor activity;GO:0004925//prolactin receptor activity;GO:0004925//prolactin receptor activity;GO:0005127//ciliary neurotrophic factor receptor binding;GO:0005515//protein binding;GO:0005515//prot…
ENSMUSG00000034706	5.4661	10.3104	0.621757	0.0603037	-4.05161	0.115211	1	11	114618234	114648715	+	4568	Dnai2	GO:0003341;GO:0003341;GO:0003774;GO:0003777;GO:0005515;GO:0005515;GO:0005515;GO:0005737;GO:0005737;GO:0005856;GO:0005858;GO:0005874;GO:0005929;GO:0005929;GO:0005930;GO:0007018;GO:0007368;GO:0009897;GO:0030030;GO:0030286;GO:0036126;GO:0036157;GO:0036157;GO:0036158;GO:0036158;GO:0042995;GO:0045503;GO:0045504;GO:0060271;GO:0097729;GO:0003341;GO:0003341;GO:0003774;GO:0003777;GO:0005515;GO:0005515;GO:…	K11143	-	Z	0IU37;0B6MP;0WJCN;13GF1;1BBKX;1DGHA;0E9NP;0V3YZ	dynein axonemal intermediate chain 2 [Source:MGI Symbol;Acc:MGI:2685574]	432611	A2AC93;Q3UU98	ko05022(Pathways of neurodegeneration - multiple diseases);ko05016(Huntington disease);ko05014(Amyotrophic lateral sclerosis)	GO:0003341//cilium movement;GO:0003341//cilium movement;GO:0007018//microtubule-based movement;GO:0007368//determination of left/right symmetry;GO:0030030//cell projection organization;GO:0036158//outer dynein arm assembly;GO:0036158//outer dynein arm assembly;GO:0060271//cilium assembly;GO:0003341//cilium movement;GO:0003341//cilium movement;GO:0007018//microtubule-based movement;GO:0007368//det…	GO:0005737//cytoplasm;GO:0005737//cytoplasm;GO:0005856//cytoskeleton;GO:0005858//axonemal dynein complex;GO:0005874//microtubule;GO:0005929//cilium;GO:0005929//cilium;GO:0005930//axoneme;GO:0009897//external side of plasma membrane;GO:0030286//dynein complex;GO:0036126//sperm flagellum;GO:0036157//outer dynein arm;GO:0036157//outer dynein arm;GO:0042995//cell projection;GO:0097729//9+2 motile cil…	GO:0003774//cytoskeletal motor activity;GO:0003777//microtubule motor activity;GO:0005515//protein binding;GO:0005515//protein binding;GO:0005515//protein binding;GO:0045503//dynein light chain binding;GO:0045504//dynein heavy chain binding;GO:0003774//cytoskeletal motor activity;GO:0003777//microtubule motor activity;GO:0005515//protein binding;GO:0005515//protein binding;GO:0005515//protein bin…
ENSMUSG00000073758	129.192	154.308	104.076	0.674472	-0.56817	0.11538	1	4	126044395	126057284	-	2717	Sh3d21	GO:0003674;GO:0005654;GO:0005886;GO:0008150;	K23715	-	T	0VFSH;1D12S;0DF5D;1AVVG;13RES;KOG4348;0URPF;0A5IV;194GD	SH3 domain containing 21 [Source:MGI Symbol;Acc:MGI:1914188]	66938	Q7TSG5;Q9D9T7;Q9CT24	-	GO:0008150//biological_process;	GO:0005654//nucleoplasm;GO:0005886//plasma membrane;	GO:0003674//molecular_function;
ENSMUSG00000060878	14.5206	24.1505	4.89075	0.202511	-2.30392	0.115412	1	19	11863929	11875443	+	3066	Olfr1420	GO:0004930;GO:0004930;GO:0004984;GO:0004984;GO:0004984;GO:0005549;GO:0005886;GO:0007165;GO:0007186;GO:0007186;GO:0007186;GO:0007608;GO:0007608;GO:0016020;GO:0016021;GO:0016021;GO:0016021;GO:0050896;GO:0050911;GO:0004930;GO:0004930;GO:0004984;GO:0004984;GO:0004984;GO:0005549;GO:0005886;GO:0007165;GO:0007186;GO:0007186;GO:0007186;GO:0007608;GO:0007608;GO:0016020;GO:0016021;GO:0016021;GO:0016021;GO:…	K04257	-	T	18Y6C;0IMIJ;0UGGV;0V81X;1AX8T;1CX6K;0A0NC;0DN9R;13JY3	olfactory receptor 1420 [Source:MGI Symbol;Acc:MGI:3031254]	258405	Q8VF55	ko04740(Olfactory transduction)	GO:0007165//signal transduction;GO:0007186//G protein-coupled receptor signaling pathway;GO:0007186//G protein-coupled receptor signaling pathway;GO:0007186//G protein-coupled receptor signaling pathway;GO:0007608//sensory perception of smell;GO:0007608//sensory perception of smell;GO:0050896//response to stimulus;GO:0050911//detection of chemical stimulus involved in sensory perception of smell;…	GO:0005886//plasma membrane;GO:0016020//membrane;GO:0016021//integral component of membrane;GO:0016021//integral component of membrane;GO:0016021//integral component of membrane;GO:0005886//plasma membrane;GO:0016020//membrane;GO:0016021//integral component of membrane;GO:0016021//integral component of membrane;GO:0016021//integral component of membrane;	GO:0004930//G protein-coupled receptor activity;GO:0004930//G protein-coupled receptor activity;GO:0004984//olfactory receptor activity;GO:0004984//olfactory receptor activity;GO:0004984//olfactory receptor activity;GO:0005549//odorant binding;GO:0004930//G protein-coupled receptor activity;GO:0004930//G protein-coupled receptor activity;GO:0004984//olfactory receptor activity;GO:0004984//olfacto…
ENSMUSG00000029477	8.07939	14.7468	1.41195	0.095746	-3.38464	0.115639	1	5	123173832	123185079	-	1353	Morn3	GO:0003674;GO:0008150;GO:0003674;GO:0008150;GO:0003674;GO:0008150;	-	-	S;E	12NP3;09UCN;0UH1E;0DFN9;1CQBU;18YWE;KOG0231;0V5BW;1AZ6W	MORN repeat containing 3 [Source:MGI Symbol;Acc:MGI:1922140]	74890	Q8C5T4	-	GO:0008150//biological_process;GO:0008150//biological_process;GO:0008150//biological_process;	-	GO:0003674//molecular_function;GO:0003674//molecular_function;GO:0003674//molecular_function;
ENSMUSG00000026611	4.42782	8.65635	0.199295	0.023023	-5.44078	0.115711	1	1	186776845	186947662	-	2870	Spata17	GO:0005516;GO:0005516;GO:0005575;GO:0005737;GO:0008150;GO:0005516;GO:0005516;GO:0005575;GO:0005737;GO:0008150;GO:0005516;GO:0005516;GO:0005575;GO:0005737;GO:0008150;	-	-	Z	0UFQX;0DEQI;0VACR;0IKZ3;12TD7;190CJ;1ARJW;1CPE8;09ZFR	spermatogenesis associated 17 [Source:MGI Symbol;Acc:MGI:1921967]	74717	Q9D552	-	GO:0008150//biological_process;GO:0008150//biological_process;GO:0008150//biological_process;	GO:0005575//cellular_component;GO:0005737//cytoplasm;GO:0005575//cellular_component;GO:0005737//cytoplasm;GO:0005575//cellular_component;GO:0005737//cytoplasm;	GO:0005516//calmodulin binding;GO:0005516//calmodulin binding;GO:0005516//calmodulin binding;GO:0005516//calmodulin binding;GO:0005516//calmodulin binding;GO:0005516//calmodulin binding;
ENSMUSG00000006542	3.35928	6.71857	0	0	-Inf	0.115749	1	1	74778081	74788380	-	3682	Prkag3	GO:0000166;GO:0004679;GO:0004679;GO:0005524;GO:0005634;GO:0005654;GO:0005737;GO:0005829;GO:0005978;GO:0006096;GO:0006468;GO:0006629;GO:0006631;GO:0006633;GO:0014873;GO:0016208;GO:0019887;GO:0019901;GO:0019901;GO:0031588;GO:0031588;GO:0032559;GO:0042149;GO:0050790;GO:0071900;GO:0000166;GO:0004679;GO:0004679;GO:0004679;GO:0005524;GO:0005634;GO:0005654;GO:0005737;GO:0005829;GO:0005978;GO:0006096;GO:…	K07200	-	C	196YH;0B19E;13K04;1BAEN;1DDH9;0WDUJ;0V1SU;0E6IT;KOG1764	protein kinase, AMP-activated, gamma 3 non- catalytic subunit [Source:MGI Symbol;Acc:MGI:1891343]	241113	Q8BGM7	ko05410(Hypertrophic cardiomyopathy);ko04936(Alcoholic liver disease);ko04932(Non-alcoholic fatty liver disease);ko04931(Insulin resistance);ko04922(Glucagon signaling pathway);ko04921(Oxytocin signaling pathway);ko04920(Adipocytokine signaling pathway);ko04910(Insulin signaling pathway);ko04714(Thermogenesis);ko04710(Circadian rhythm);ko04530(Tight junction);ko04371(Apelin signaling pathway);ko0…	GO:0005978//glycogen biosynthetic process;GO:0006096//glycolytic process;GO:0006468//protein phosphorylation;GO:0006629//lipid metabolic process;GO:0006631//fatty acid metabolic process;GO:0006633//fatty acid biosynthetic process;GO:0014873//response to muscle activity involved in regulation of muscle adaptation;GO:0042149//cellular response to glucose starvation;GO:0050790//regulation of catalyt…	GO:0005634//nucleus;GO:0005654//nucleoplasm;GO:0005737//cytoplasm;GO:0005829//cytosol;GO:0031588//nucleotide-activated protein kinase complex;GO:0031588//nucleotide-activated protein kinase complex;GO:0005634//nucleus;GO:0005654//nucleoplasm;GO:0005737//cytoplasm;GO:0005829//cytosol;GO:0031588//nucleotide-activated protein kinase complex;GO:0031588//nucleotide-activated protein kinase complex;GO:…	GO:0000166//nucleotide binding;GO:0004679//AMP-activated protein kinase activity;GO:0004679//AMP-activated protein kinase activity;GO:0005524//ATP binding;GO:0016208//AMP binding;GO:0019887//protein kinase regulator activity;GO:0019901//protein kinase binding;GO:0019901//protein kinase binding;GO:0032559//adenyl ribonucleotide binding;GO:0000166//nucleotide binding;GO:0004679//AMP-activated prote…
ENSMUSG00000064080	2164.47	2600.55	1728.38	0.664622	-0.589395	0.115913	1	6	91189437	91249522	+	6370	Fbln2	GO:0005201;GO:0005509;GO:0005515;GO:0005576;GO:0005576;GO:0010811;GO:0010811;GO:0030198;GO:0050840;GO:0050840;GO:0062023;GO:0062023;GO:0062023;GO:0005201;GO:0005509;GO:0005515;GO:0005515;GO:0005576;GO:0005576;GO:0010811;GO:0010811;GO:0030198;GO:0050840;GO:0050840;GO:0062023;GO:0062023;GO:0062023;GO:0030198;GO:0062023;GO:0030198;GO:0062023;	K17307	-	W;T	1BB58;197A8;13DX5;0B4ZX;0WHJJ;0E8MC;0IR7F;0V3BX;1DFJ4	fibulin 2 [Source:MGI Symbol;Acc:MGI:95488]	14115	P37889	-	GO:0010811//positive regulation of cell-substrate adhesion;GO:0010811//positive regulation of cell-substrate adhesion;GO:0030198//extracellular matrix organization;GO:0010811//positive regulation of cell-substrate adhesion;GO:0010811//positive regulation of cell-substrate adhesion;GO:0030198//extracellular matrix organization;GO:0030198//extracellular matrix organization;GO:0030198//extracellular…	GO:0005576//extracellular region;GO:0005576//extracellular region;GO:0062023//collagen-containing extracellular matrix;GO:0062023//collagen-containing extracellular matrix;GO:0062023//collagen-containing extracellular matrix;GO:0005576//extracellular region;GO:0005576//extracellular region;GO:0062023//collagen-containing extracellular matrix;GO:0062023//collagen-containing extracellular matrix;GO…	GO:0005201//extracellular matrix structural constituent;GO:0005509//calcium ion binding;GO:0005515//protein binding;GO:0050840//extracellular matrix binding;GO:0050840//extracellular matrix binding;GO:0005201//extracellular matrix structural constituent;GO:0005509//calcium ion binding;GO:0005515//protein binding;GO:0005515//protein binding;GO:0050840//extracellular matrix binding;GO:0050840//extr…
ENSMUSG00000020893	917.44	752.042	1082.84	1.43986	0.525932	0.116029	1	11	68986043	69000786	+	5631	Per1	GO:0000122;GO:0000122;GO:0000122;GO:0000122;GO:0000976;GO:0000976;GO:0000978;GO:0000978;GO:0001222;GO:0002028;GO:0005515;GO:0005515;GO:0005515;GO:0005634;GO:0005634;GO:0005634;GO:0005654;GO:0005654;GO:0005654;GO:0005737;GO:0005737;GO:0005737;GO:0005737;GO:0005829;GO:0005829;GO:0005829;GO:0007623;GO:0007623;GO:0007623;GO:0007623;GO:0008134;GO:0009416;GO:0010608;GO:0019900;GO:0019900;GO:0019900;GO:…	K21944	-	K	1BANN;0V2PB;1970X;0WFIM;0B36M;0E7I0;13B09;1DEIS;0IMRF	period circadian clock 1 [Source:MGI Symbol;Acc:MGI:1098283]	18626	O35973	ko04713(Circadian entrainment);ko04710(Circadian rhythm)	GO:0000122//negative regulation of transcription by RNA polymerase II;GO:0000122//negative regulation of transcription by RNA polymerase II;GO:0000122//negative regulation of transcription by RNA polymerase II;GO:0000122//negative regulation of transcription by RNA polymerase II;GO:0002028//regulation of sodium ion transport;GO:0007623//circadian rhythm;GO:0007623//circadian rhythm;GO:0007623//ci…	GO:0005634//nucleus;GO:0005634//nucleus;GO:0005634//nucleus;GO:0005654//nucleoplasm;GO:0005654//nucleoplasm;GO:0005654//nucleoplasm;GO:0005737//cytoplasm;GO:0005737//cytoplasm;GO:0005737//cytoplasm;GO:0005737//cytoplasm;GO:0005829//cytosol;GO:0005829//cytosol;GO:0005829//cytosol;GO:0005634//nucleus;GO:0005634//nucleus;GO:0005634//nucleus;GO:0005654//nucleoplasm;GO:0005654//nucleoplasm;GO:0005737/…	GO:0000976//transcription cis-regulatory region binding;GO:0000976//transcription cis-regulatory region binding;GO:0000978//RNA polymerase II cis-regulatory region sequence-specific DNA binding;GO:0000978//RNA polymerase II cis-regulatory region sequence-specific DNA binding;GO:0001222//transcription corepressor binding;GO:0005515//protein binding;GO:0005515//protein binding;GO:0005515//protein b…
ENSMUSG00000039748	7.58089	1.80044	13.3613	7.42113	2.89164	0.116105	1	1	175708147	175741055	+	8422	Exo1	GO:0002376;GO:0002455;GO:0003677;GO:0003677;GO:0003677;GO:0003677;GO:0003682;GO:0003824;GO:0004518;GO:0004518;GO:0004519;GO:0004527;GO:0005634;GO:0005634;GO:0005634;GO:0005634;GO:0005654;GO:0005654;GO:0005886;GO:0005886;GO:0006139;GO:0006281;GO:0006281;GO:0006298;GO:0006298;GO:0006298;GO:0006298;GO:0006310;GO:0006310;GO:0006310;GO:0006310;GO:0006974;GO:0008409;GO:0016446;GO:0016604;GO:0016604;GO:…	K10746	EC:3.1.-.-	L	12QIT;KOG2518;0UTMW;18XQS;0VAQV;0DQCW;1CZEU;1B43K;09ZUD	exonuclease 1 [Source:MGI Symbol;Acc:MGI:1349427]	26909	Q9QZ11	ko03430(Mismatch repair)	GO:0002376//immune system process;GO:0002455//humoral immune response mediated by circulating immunoglobulin;GO:0006139//nucleobase-containing compound metabolic process;GO:0006281//DNA repair;GO:0006281//DNA repair;GO:0006298//mismatch repair;GO:0006298//mismatch repair;GO:0006298//mismatch repair;GO:0006298//mismatch repair;GO:0006310//DNA recombination;GO:0006310//DNA recombination;GO:0006310/…	GO:0005634//nucleus;GO:0005634//nucleus;GO:0005634//nucleus;GO:0005634//nucleus;GO:0005654//nucleoplasm;GO:0005654//nucleoplasm;GO:0005886//plasma membrane;GO:0005886//plasma membrane;GO:0016604//nuclear body;GO:0016604//nuclear body;GO:0005634//nucleus;GO:0005634//nucleus;GO:0005634//nucleus;GO:0005634//nucleus;GO:0005634//nucleus;	GO:0003677//DNA binding;GO:0003677//DNA binding;GO:0003677//DNA binding;GO:0003677//DNA binding;GO:0003682//chromatin binding;GO:0003824//catalytic activity;GO:0004518//nuclease activity;GO:0004518//nuclease activity;GO:0004519//endonuclease activity;GO:0004527//exonuclease activity;GO:0008409//5'-3' exonuclease activity;GO:0016787//hydrolase activity;GO:0016788//hydrolase activity, acting on est…
ENSMUSG00000021260	108.109	138.142	78.0768	0.565195	-0.823181	0.1162	1	12	108272529	108297128	+	5601	Hhipl1	GO:0003824;GO:0005044;GO:0005576;GO:0006897;GO:0008150;GO:0016020;	-	-	O;G	0VBD9;0A0H6;1B2KD;0IE87;12URD;18SZ3;1CR31;0DGDH;0UHIW	hedgehog interacting protein-like 1 [Source:MGI Symbol;Acc:MGI:1919265]	214305	Q14DK5	-	GO:0006897//endocytosis;GO:0008150//biological_process;	GO:0005576//extracellular region;GO:0016020//membrane;	GO:0003824//catalytic activity;GO:0005044//scavenger receptor activity;
ENSMUSG00000000934	70.5009	95.7703	45.2316	0.472292	-1.08225	0.11682	1	15	75528884	75550649	-	2043	Top1mt	GO:0003677;GO:0003677;GO:0003916;GO:0003917;GO:0003917;GO:0003917;GO:0005654;GO:0005654;GO:0005694;GO:0005739;GO:0005739;GO:0005739;GO:0006260;GO:0006265;GO:0006265;GO:0016853;GO:0042645;GO:0042645;GO:0042645;	K03163	EC:5.6.2.1	L	KOG0981;1B4UZ;1CZSU;0UTFZ;09Y5Z;12SQP;0DJJ9;0V893;19493	DNA topoisomerase 1, mitochondrial [Source:MGI Symbol;Acc:MGI:1920210]	72960	Q8R4U6	-	GO:0006260//DNA replication;GO:0006265//DNA topological change;GO:0006265//DNA topological change;	GO:0005654//nucleoplasm;GO:0005654//nucleoplasm;GO:0005694//chromosome;GO:0005739//mitochondrion;GO:0005739//mitochondrion;GO:0005739//mitochondrion;GO:0042645//mitochondrial nucleoid;GO:0042645//mitochondrial nucleoid;GO:0042645//mitochondrial nucleoid;	GO:0003677//DNA binding;GO:0003677//DNA binding;GO:0003916//DNA topoisomerase activity;GO:0003917//DNA topoisomerase type I (single strand cut, ATP-independent) activity;GO:0003917//DNA topoisomerase type I (single strand cut, ATP-independent) activity;GO:0003917//DNA topoisomerase type I (single strand cut, ATP-independent) activity;GO:0016853//isomerase activity;
ENSMUSG00000039270	141.826	107.789	175.863	1.63155	0.706242	0.117037	1	4	70345302	70453232	-	8226	Megf9	GO:0005604;GO:0005604;GO:0009887;GO:0009888;GO:0016020;GO:0016021;GO:0016477;GO:0034446;	K24334	-	W	09WKC;12PZR;KOG0994;1AXBV;0V7IZ;1CSKF;18VP6;0DHVS;0URDZ	multiple EGF-like-domains 9 [Source:MGI Symbol;Acc:MGI:1918264]	230316	Q8BH27;Q0VGR4	-	GO:0009887//animal organ morphogenesis;GO:0009888//tissue development;GO:0016477//cell migration;GO:0034446//substrate adhesion-dependent cell spreading;	GO:0005604//basement membrane;GO:0005604//basement membrane;GO:0016020//membrane;GO:0016021//integral component of membrane;	-
ENSMUSG00000070802	32.0508	13.2091	50.8925	3.85285	1.94592	0.11751	1	7	16678607	16682753	+	4147	Pnmal2	GO:0003674;GO:0005575;GO:0008150;	-	-	G	1D0WR;0UUGK;0VG4M;13QZS;09XVK;1B4RW;0DRPC;KOG0657	PNMA-like 2 [Source:MGI Symbol;Acc:MGI:3645856]	434128	G3X9N3	-	GO:0008150//biological_process;	GO:0005575//cellular_component;	GO:0003674//molecular_function;
ENSMUSG00000001435	4169.45	4902.35	3436.56	0.701003	-0.512507	0.117943	1	10	76888012	77002382	-	7021	Col18a1	GO:0001525;GO:0001525;GO:0001886;GO:0001886;GO:0005201;GO:0005515;GO:0005576;GO:0005581;GO:0005604;GO:0005604;GO:0005615;GO:0005615;GO:0005615;GO:0007155;GO:0008284;GO:0030020;GO:0030198;GO:0030198;GO:0030335;GO:0031012;GO:0042802;GO:0046872;GO:0062023;GO:2000353;GO:0001525;GO:0001525;GO:0001886;GO:0001886;GO:0005201;GO:0005515;GO:0005576;GO:0005581;GO:0005604;GO:0005604;GO:0005615;GO:0005615;GO:…	K06823	-	W	190Y6;09X6K;13HQD;1B2RC;0V854;0DIHW;KOG3546;0UQUR;1CPIV	collagen, type XVIII, alpha 1 [Source:MGI Symbol;Acc:MGI:88451]	12822	P39061	ko04974(Protein digestion and absorption)	GO:0001525//angiogenesis;GO:0001525//angiogenesis;GO:0001886//endothelial cell morphogenesis;GO:0001886//endothelial cell morphogenesis;GO:0007155//cell adhesion;GO:0008284//positive regulation of cell population proliferation;GO:0030198//extracellular matrix organization;GO:0030198//extracellular matrix organization;GO:0030335//positive regulation of cell migration;GO:2000353//positive regulatio…	GO:0005576//extracellular region;GO:0005581//collagen trimer;GO:0005604//basement membrane;GO:0005604//basement membrane;GO:0005615//extracellular space;GO:0005615//extracellular space;GO:0005615//extracellular space;GO:0031012//extracellular matrix;GO:0062023//collagen-containing extracellular matrix;GO:0005576//extracellular region;GO:0005581//collagen trimer;GO:0005604//basement membrane;GO:00…	GO:0005201//extracellular matrix structural constituent;GO:0005515//protein binding;GO:0030020//extracellular matrix structural constituent conferring tensile strength;GO:0042802//identical protein binding;GO:0046872//metal ion binding;GO:0005201//extracellular matrix structural constituent;GO:0005515//protein binding;GO:0030020//extracellular matrix structural constituent conferring tensile stre…
ENSMUSG00000044296	3.1549	6.3098	0	0	-Inf	0.118069	1	11	50722858	50732379	-	2414	Zfp879	GO:0000978;GO:0000981;GO:0003677;GO:0005634;GO:0005634;GO:0006355;GO:0006357;GO:0046872;GO:0000978;GO:0000981;GO:0003677;GO:0005634;GO:0005634;GO:0006355;GO:0006357;GO:0046872;	K09228	-	K	12Q3Y;0VC43;0A4MG;1D13D;KOG1721;1ATG9;0UUJ8;0DRUY	zinc finger protein 879 [Source:MGI Symbol;Acc:MGI:3053099]	214779	Q8BI99	ko05168(Herpes simplex virus 1 infection)	GO:0006355//regulation of transcription, DNA-templated;GO:0006357//regulation of transcription by RNA polymerase II;GO:0006355//regulation of transcription, DNA-templated;GO:0006357//regulation of transcription by RNA polymerase II;	GO:0005634//nucleus;GO:0005634//nucleus;GO:0005634//nucleus;GO:0005634//nucleus;	GO:0000978//RNA polymerase II cis-regulatory region sequence-specific DNA binding;GO:0000981//DNA-binding transcription factor activity, RNA polymerase II-specific;GO:0003677//DNA binding;GO:0046872//metal ion binding;GO:0000978//RNA polymerase II cis-regulatory region sequence-specific DNA binding;GO:0000981//DNA-binding transcription factor activity, RNA polymerase II-specific;GO:0003677//DNA b…
ENSMUSG00000034684	657.86	799.14	516.579	0.646419	-0.629459	0.118905	1	9	107558699	107587674	-	5197	Sema3f	GO:0001755;GO:0001755;GO:0005576;GO:0005615;GO:0005615;GO:0005887;GO:0007411;GO:0007411;GO:0021612;GO:0021637;GO:0021675;GO:0021785;GO:0030215;GO:0030215;GO:0030335;GO:0036486;GO:0040011;GO:0045499;GO:0045499;GO:0048843;GO:0048843;GO:0048846;GO:0050919;GO:0050919;GO:0061549;GO:0071526;GO:0097490;GO:0097491;GO:0098978;GO:0099175;GO:1901166;GO:1902285;GO:1902287;GO:0001755;GO:0001755;GO:0005576;GO:…	K06840	-	T	13M0G;1AX3Q;0DNTA;1CXQK;0VD5M;18TX5;0UK6K;0A29P;KOG3611	sema domain, immunoglobulin domain (Ig), short basic domain, secreted, (semaphorin) 3F [Source:MGI Symbol;Acc:MGI:1096347]	20350	O88632	ko04360(Axon guidance)	GO:0001755//neural crest cell migration;GO:0001755//neural crest cell migration;GO:0007411//axon guidance;GO:0007411//axon guidance;GO:0021612//facial nerve structural organization;GO:0021637//trigeminal nerve structural organization;GO:0021675//nerve development;GO:0021785//branchiomotor neuron axon guidance;GO:0030335//positive regulation of cell migration;GO:0036486//ventral trunk neural crest…	GO:0005576//extracellular region;GO:0005615//extracellular space;GO:0005615//extracellular space;GO:0005887//integral component of plasma membrane;GO:0098978//glutamatergic synapse;GO:0005576//extracellular region;GO:0005615//extracellular space;GO:0005615//extracellular space;GO:0005887//integral component of plasma membrane;GO:0098978//glutamatergic synapse;	GO:0030215//semaphorin receptor binding;GO:0030215//semaphorin receptor binding;GO:0045499//chemorepellent activity;GO:0045499//chemorepellent activity;GO:0030215//semaphorin receptor binding;GO:0030215//semaphorin receptor binding;GO:0045499//chemorepellent activity;GO:0045499//chemorepellent activity;GO:0045499//chemorepellent activity;GO:0030215//semaphorin receptor binding;GO:0030215//semapho…
ENSMUSG00000048126	2487.41	2980.81	1994.01	0.668948	-0.580033	0.118977	1	1	90693645	90771693	-	11963	Col6a3	GO:0004867;GO:0005581;GO:0005581;GO:0005615;GO:0005615;GO:0007155;GO:0010951;GO:0031012;GO:0042383;GO:0062023;GO:0004867;GO:0005581;GO:0005581;GO:0005615;GO:0005615;GO:0007155;GO:0010951;GO:0030020;GO:0031012;GO:0031012;GO:0042383;GO:0062023;GO:0062023;GO:0004867;GO:0005581;GO:0005581;GO:0005615;GO:0005615;GO:0007155;GO:0010951;GO:0030020;GO:0031012;GO:0042383;GO:0062023;GO:0062023;GO:0005581;GO:…	K06238	-	W	1BB9H;0V3HY;0B5J7;1DFV8;KOG3544;0WI6R;0E8YV;13EUK	collagen, type VI, alpha 3 [Source:MGI Symbol;Acc:MGI:88461]	12835	Q9Z0I9	ko05165(Human papillomavirus infection);ko04974(Protein digestion and absorption);ko04512(ECM-receptor interaction);ko04510(Focal adhesion);ko04151(PI3K-Akt signaling pathway)	GO:0007155//cell adhesion;GO:0010951//negative regulation of endopeptidase activity;GO:0007155//cell adhesion;GO:0010951//negative regulation of endopeptidase activity;GO:0007155//cell adhesion;GO:0010951//negative regulation of endopeptidase activity;	GO:0005581//collagen trimer;GO:0005581//collagen trimer;GO:0005615//extracellular space;GO:0005615//extracellular space;GO:0031012//extracellular matrix;GO:0042383//sarcolemma;GO:0062023//collagen-containing extracellular matrix;GO:0005581//collagen trimer;GO:0005581//collagen trimer;GO:0005615//extracellular space;GO:0005615//extracellular space;GO:0031012//extracellular matrix;GO:0031012//extra…	GO:0004867//serine-type endopeptidase inhibitor activity;GO:0004867//serine-type endopeptidase inhibitor activity;GO:0030020//extracellular matrix structural constituent conferring tensile strength;GO:0004867//serine-type endopeptidase inhibitor activity;GO:0030020//extracellular matrix structural constituent conferring tensile strength;
ENSMUSG00000022096	375.985	424.55	327.421	0.771219	-0.374787	0.119456	1	14	70789652	70810988	+	6919	Hr	GO:0000118;GO:0000118;GO:0000785;GO:0003677;GO:0003712;GO:0003714;GO:0005515;GO:0005634;GO:0005654;GO:0006357;GO:0016491;GO:0016604;GO:0031490;GO:0032454;GO:0032454;GO:0033169;GO:0042809;GO:0042826;GO:0043433;GO:0044877;GO:0045892;GO:0046872;GO:0046966;GO:0055114;GO:0000118;GO:0000118;GO:0000785;GO:0003677;GO:0003712;GO:0003714;GO:0005515;GO:0005634;GO:0005654;GO:0006357;GO:0016491;GO:0016604;GO:…	K00478	EC:1.14.11.65	K	0URRH;09VD5;0DQMC;1CZPZ;18SJU;1AWW6;0VDUX;KOG1356;13J34	lysine demethylase and nuclear receptor corepressor [Source:MGI Symbol;Acc:MGI:96223]	15460	Q61645	-	GO:0006357//regulation of transcription by RNA polymerase II;GO:0033169//histone H3-K9 demethylation;GO:0043433//negative regulation of DNA-binding transcription factor activity;GO:0045892//negative regulation of transcription, DNA-templated;GO:0055114//obsolete oxidation-reduction process;GO:0006357//regulation of transcription by RNA polymerase II;GO:0033169//histone H3-K9 demethylation;GO:0043…	GO:0000118//histone deacetylase complex;GO:0000118//histone deacetylase complex;GO:0000785//chromatin;GO:0005634//nucleus;GO:0005654//nucleoplasm;GO:0016604//nuclear body;GO:0000118//histone deacetylase complex;GO:0000118//histone deacetylase complex;GO:0000785//chromatin;GO:0005634//nucleus;GO:0005654//nucleoplasm;GO:0016604//nuclear body;	GO:0003677//DNA binding;GO:0003712//transcription coregulator activity;GO:0003714//transcription corepressor activity;GO:0005515//protein binding;GO:0016491//oxidoreductase activity;GO:0031490//chromatin DNA binding;GO:0032454//histone H3-methyl-lysine-9 demethylase activity;GO:0032454//histone H3-methyl-lysine-9 demethylase activity;GO:0042809//vitamin D receptor binding;GO:0042826//histone deac…
ENSMUSG00000028467	334.159	406.191	262.128	0.645332	-0.631887	0.119661	1	4	43566928	43578873	-	4481	Gba2	GO:0000139;GO:0004348;GO:0004348;GO:0004348;GO:0004348;GO:0004553;GO:0005783;GO:0005789;GO:0005794;GO:0005829;GO:0005975;GO:0006629;GO:0006665;GO:0006680;GO:0006680;GO:0006680;GO:0006680;GO:0007417;GO:0008152;GO:0008202;GO:0008203;GO:0008422;GO:0008422;GO:0008422;GO:0008422;GO:0016020;GO:0016020;GO:0016021;GO:0016021;GO:0016139;GO:0016139;GO:0016740;GO:0016757;GO:0016787;GO:0016798;GO:0019898;GO:…	K17108	EC:3.2.1.45	G	0DKBF;0UPCX;0VABE;09ZEB;12RY0;190W5;KOG2119;1CW6K;1B08H	glucosidase beta 2 [Source:MGI Symbol;Acc:MGI:2654325]	230101	Q69ZF3	ko00600(Sphingolipid metabolism);ko00511(Other glycan degradation)	GO:0005975//carbohydrate metabolic process;GO:0006629//lipid metabolic process;GO:0006665//sphingolipid metabolic process;GO:0006680//glucosylceramide catabolic process;GO:0006680//glucosylceramide catabolic process;GO:0006680//glucosylceramide catabolic process;GO:0006680//glucosylceramide catabolic process;GO:0007417//central nervous system development;GO:0008152//metabolic process;GO:0008202//…	GO:0000139//Golgi membrane;GO:0005783//endoplasmic reticulum;GO:0005789//endoplasmic reticulum membrane;GO:0005794//Golgi apparatus;GO:0005829//cytosol;GO:0016020//membrane;GO:0016020//membrane;GO:0016021//integral component of membrane;GO:0016021//integral component of membrane;GO:0019898//extrinsic component of membrane;GO:0042406//extrinsic component of endoplasmic reticulum membrane;GO:009049…	GO:0004348//glucosylceramidase activity;GO:0004348//glucosylceramidase activity;GO:0004348//glucosylceramidase activity;GO:0004348//glucosylceramidase activity;GO:0004553//hydrolase activity, hydrolyzing O-glycosyl compounds;GO:0008422//beta-glucosidase activity;GO:0008422//beta-glucosidase activity;GO:0008422//beta-glucosidase activity;GO:0008422//beta-glucosidase activity;GO:0016740//transferas…
ENSMUSG00000062609	68.9949	90.3793	47.6104	0.526784	-0.924715	0.119682	1	16	95058417	95101119	+	6313	Kcnj15	GO:0005242;GO:0005244;GO:0006811;GO:0006813;GO:0006813;GO:0016020;GO:0016020;GO:0016021;GO:0016021;GO:0034220;GO:0034765;GO:0071805;GO:0005242;GO:0005242;GO:0005242;GO:0005244;GO:0005267;GO:0005515;GO:0005886;GO:0005886;GO:0006811;GO:0006813;GO:0006813;GO:0006813;GO:0016020;GO:0016020;GO:0016021;GO:0016021;GO:0016021;GO:0034220;GO:0034765;GO:0034765;GO:0071805;GO:1990573;GO:0005242;GO:0005242;GO:…	K05008	-	P	0USJQ;18Y6J;1AUYG;0DN79;13KMT;0A0JZ;KOG3827;0VBG8;1CX3X	potassium inwardly-rectifying channel, subfamily J, member 15 [Source:MGI Symbol;Acc:MGI:1310000]	16516	O88932;Q53Z04	ko04971(Gastric acid secretion)	GO:0006811//ion transport;GO:0006813//potassium ion transport;GO:0006813//potassium ion transport;GO:0034220//ion transmembrane transport;GO:0034765//regulation of ion transmembrane transport;GO:0071805//potassium ion transmembrane transport;GO:0006811//ion transport;GO:0006813//potassium ion transport;GO:0006813//potassium ion transport;GO:0006813//potassium ion transport;GO:0034220//ion transme…	GO:0016020//membrane;GO:0016020//membrane;GO:0016021//integral component of membrane;GO:0016021//integral component of membrane;GO:0005886//plasma membrane;GO:0005886//plasma membrane;GO:0016020//membrane;GO:0016020//membrane;GO:0016021//integral component of membrane;GO:0016021//integral component of membrane;GO:0016021//integral component of membrane;GO:0005886//plasma membrane;GO:0016020//memb…	GO:0005242//inward rectifier potassium channel activity;GO:0005244//voltage-gated ion channel activity;GO:0005242//inward rectifier potassium channel activity;GO:0005242//inward rectifier potassium channel activity;GO:0005242//inward rectifier potassium channel activity;GO:0005244//voltage-gated ion channel activity;GO:0005267//potassium channel activity;GO:0005515//protein binding;GO:0005242//in…
ENSMUSG00000020527	171.285	229.122	113.449	0.495146	-1.01407	0.119973	1	11	84770974	84802052	+	7113	Myo19	GO:0000146;GO:0000166;GO:0003774;GO:0003779;GO:0003779;GO:0003779;GO:0005524;GO:0005524;GO:0005737;GO:0005737;GO:0005739;GO:0005739;GO:0005739;GO:0005741;GO:0005741;GO:0005741;GO:0005829;GO:0005829;GO:0005856;GO:0007015;GO:0015629;GO:0016020;GO:0016459;GO:0016459;GO:0016887;GO:0016887;GO:0030050;GO:0030898;GO:0031982;GO:0032027;GO:0032465;GO:0032465;GO:0032465;GO:0034642;GO:0034642;GO:0051015;GO:…	-	-	Z	1CZT4;0VDJ6;13HA4;18U5J;0UFQK;0A2CB;KOG0160;1ATHM;0DNSD	myosin XIX [Source:MGI Symbol;Acc:MGI:1913446]	66196	Q5SV80	-	GO:0007015//actin filament organization;GO:0030050//vesicle transport along actin filament;GO:0032465//regulation of cytokinesis;GO:0032465//regulation of cytokinesis;GO:0032465//regulation of cytokinesis;GO:0034642//mitochondrion migration along actin filament;GO:0034642//mitochondrion migration along actin filament;GO:0090140//regulation of mitochondrial fission;GO:0090140//regulation of mitoch…	GO:0005737//cytoplasm;GO:0005737//cytoplasm;GO:0005739//mitochondrion;GO:0005739//mitochondrion;GO:0005739//mitochondrion;GO:0005741//mitochondrial outer membrane;GO:0005741//mitochondrial outer membrane;GO:0005741//mitochondrial outer membrane;GO:0005829//cytosol;GO:0005829//cytosol;GO:0005856//cytoskeleton;GO:0015629//actin cytoskeleton;GO:0016020//membrane;GO:0016459//myosin complex;GO:0016459…	GO:0000146//microfilament motor activity;GO:0000166//nucleotide binding;GO:0003774//cytoskeletal motor activity;GO:0003779//actin binding;GO:0003779//actin binding;GO:0003779//actin binding;GO:0005524//ATP binding;GO:0005524//ATP binding;GO:0016887//ATP hydrolysis activity;GO:0016887//ATP hydrolysis activity;GO:0030898//microfilament motor activity;GO:0032027//myosin light chain binding;GO:005101…
ENSMUSG00000074607	104.288	138.494	70.0814	0.506026	-0.982717	0.121249	1	2	163045045	163166090	+	3401	Tox2	GO:0001085;GO:0003677;GO:0003713;GO:0005634;GO:0005634;GO:0005634;GO:0005654;GO:0006357;GO:0031490;GO:0045944;GO:0001085;GO:0003713;GO:0005634;GO:0005634;GO:0005654;GO:0006357;GO:0031490;GO:0045944;GO:0001085;GO:0003677;GO:0003713;GO:0003713;GO:0005634;GO:0005634;GO:0005634;GO:0005654;GO:0005654;GO:0006357;GO:0031490;GO:0045944;GO:0045944;GO:0001085;GO:0003677;GO:0003713;GO:0005634;GO:0005634;GO:…	-	-	K	09XNS;0V8KF;1CTRY;1B28B;13K05;0URNT;18VY7;KOG0381;0DJ0I	TOX high mobility group box family member 2 [Source:MGI Symbol;Acc:MGI:3611233]	269389	E9Q0B9	-	GO:0006357//regulation of transcription by RNA polymerase II;GO:0045944//positive regulation of transcription by RNA polymerase II;GO:0006357//regulation of transcription by RNA polymerase II;GO:0045944//positive regulation of transcription by RNA polymerase II;GO:0006357//regulation of transcription by RNA polymerase II;GO:0045944//positive regulation of transcription by RNA polymerase II;GO:004…	GO:0005634//nucleus;GO:0005634//nucleus;GO:0005634//nucleus;GO:0005654//nucleoplasm;GO:0005634//nucleus;GO:0005634//nucleus;GO:0005654//nucleoplasm;GO:0005634//nucleus;GO:0005634//nucleus;GO:0005634//nucleus;GO:0005654//nucleoplasm;GO:0005654//nucleoplasm;GO:0005634//nucleus;GO:0005634//nucleus;GO:0005634//nucleus;GO:0005654//nucleoplasm;GO:0005634//nucleus;GO:0005634//nucleus;GO:0005654//nucleop…	GO:0001085//RNA polymerase II-specific DNA-binding transcription factor binding;GO:0003677//DNA binding;GO:0003713//transcription coactivator activity;GO:0031490//chromatin DNA binding;GO:0001085//RNA polymerase II-specific DNA-binding transcription factor binding;GO:0003713//transcription coactivator activity;GO:0031490//chromatin DNA binding;GO:0001085//RNA polymerase II-specific DNA-binding tr…
ENSMUSG00000047420	9.85212	17.3127	2.39154	0.138138	-2.85582	0.121502	1	6	35289603	35303076	-	1606	Fam180a	GO:0003674;GO:0005575;GO:0005576;GO:0008150;	-	-	S	1AVH8;1CYAT;192R2;0IWJE;0UK0T;0DPCV;0A1QT;13Q7G;0VCKB	family with sequence similarity 180, member A [Source:MGI Symbol;Acc:MGI:3039626]	208164	Q8BR21	-	GO:0008150//biological_process;	GO:0005575//cellular_component;GO:0005576//extracellular region;	GO:0003674//molecular_function;
ENSMUSG00000028494	3436.13	2983.22	3889.04	1.30364	0.382543	0.12161	1	4	86566623	86588297	-	3512	Plin2	GO:0005515;GO:0005515;GO:0005634;GO:0005737;GO:0005811;GO:0005811;GO:0005811;GO:0005811;GO:0005811;GO:0005829;GO:0005829;GO:0005886;GO:0010890;GO:0014070;GO:0015909;GO:0016020;GO:0019915;GO:0019915;GO:0042493;	K17284	-	U	1CWV7;0A0CC;0DMZ6;0VB8H;18SFU;0UHNB;13HK9;0IJG1;1AT8Z	perilipin 2 [Source:MGI Symbol;Acc:MGI:87920]	11520	P43883;Q3U711	ko03320(PPAR signaling pathway)	GO:0010890//positive regulation of sequestering of triglyceride;GO:0014070//response to organic cyclic compound;GO:0015909//long-chain fatty acid transport;GO:0019915//lipid storage;GO:0019915//lipid storage;GO:0042493//response to xenobiotic stimulus;	GO:0005634//nucleus;GO:0005737//cytoplasm;GO:0005811//lipid droplet;GO:0005811//lipid droplet;GO:0005811//lipid droplet;GO:0005811//lipid droplet;GO:0005811//lipid droplet;GO:0005829//cytosol;GO:0005829//cytosol;GO:0005886//plasma membrane;GO:0016020//membrane;	GO:0005515//protein binding;GO:0005515//protein binding;
ENSMUSG00000025355	649.092	544.266	753.919	1.3852	0.470096	0.121944	1	10	128626779	128636693	+	3533	Mmp19	GO:0004222;GO:0006508;GO:0006508;GO:0008233;GO:0008237;GO:0008237;GO:0008270;GO:0016787;GO:0031012;GO:0046872;GO:0001525;GO:0001541;GO:0001542;GO:0001554;GO:0004222;GO:0004222;GO:0004222;GO:0005576;GO:0005576;GO:0005615;GO:0005615;GO:0005886;GO:0006508;GO:0006508;GO:0007275;GO:0008233;GO:0008237;GO:0008237;GO:0008270;GO:0009725;GO:0016020;GO:0016787;GO:0030154;GO:0030198;GO:0030574;GO:0030574;GO:…	K07998	EC:3.4.24.-	O;W	KOG1565;0DIW0;1CTME;09TSQ;0V4S1;1ARB7;12PPA;18ZAV;0UMI7	matrix metallopeptidase 19 [Source:MGI Symbol;Acc:MGI:1927899]	58223	Q9JHI0;Q2KHP2	-	GO:0006508//proteolysis;GO:0006508//proteolysis;GO:0001525//angiogenesis;GO:0001541//ovarian follicle development;GO:0001542//ovulation from ovarian follicle;GO:0001554//luteolysis;GO:0006508//proteolysis;GO:0006508//proteolysis;GO:0007275//multicellular organism development;GO:0009725//response to hormone;GO:0030154//cell differentiation;GO:0030198//extracellular matrix organization;GO:0030574//…	GO:0031012//extracellular matrix;GO:0005576//extracellular region;GO:0005576//extracellular region;GO:0005615//extracellular space;GO:0005615//extracellular space;GO:0005886//plasma membrane;GO:0016020//membrane;GO:0031012//extracellular matrix;GO:0031225//anchored component of membrane;	GO:0004222//metalloendopeptidase activity;GO:0008233//peptidase activity;GO:0008237//metallopeptidase activity;GO:0008237//metallopeptidase activity;GO:0008270//zinc ion binding;GO:0016787//hydrolase activity;GO:0046872//metal ion binding;GO:0004222//metalloendopeptidase activity;GO:0004222//metalloendopeptidase activity;GO:0004222//metalloendopeptidase activity;GO:0008233//peptidase activity;GO:…
ENSMUSG00000020052	3.35202	6.70404	0	0	-Inf	0.122204	1	10	87326681	87329522	-	2481	Ascl1	GO:0000122;GO:0000122;GO:0000977;GO:0000978;GO:0000978;GO:0000981;GO:0001227;GO:0001227;GO:0001764;GO:0003358;GO:0003359;GO:0003359;GO:0003677;GO:0003682;GO:0003690;GO:0003690;GO:0003700;GO:0003700;GO:0003700;GO:0003700;GO:0005515;GO:0005634;GO:0005634;GO:0005634;GO:0006357;GO:0006357;GO:0006357;GO:0006357;GO:0007219;GO:0007219;GO:0007275;GO:0007346;GO:0007389;GO:0007399;GO:0007399;GO:0007399;GO:…	K09067	-	K	KOG4029;1B28F;09UNA;0US6P;0DNUZ;1CXSE;13I2X;18UHF;0VC2X	achaete-scute family bHLH transcription factor 1 [Source:MGI Symbol;Acc:MGI:96919]	17172	Q02067	-	GO:0000122//negative regulation of transcription by RNA polymerase II;GO:0000122//negative regulation of transcription by RNA polymerase II;GO:0001764//neuron migration;GO:0003358//noradrenergic neuron development;GO:0003359//noradrenergic neuron fate commitment;GO:0003359//noradrenergic neuron fate commitment;GO:0006357//regulation of transcription by RNA polymerase II;GO:0006357//regulation of …	GO:0005634//nucleus;GO:0005634//nucleus;GO:0005634//nucleus;GO:0043025//neuronal cell body;GO:0090575//RNA polymerase II transcription regulator complex;	GO:0000977//RNA polymerase II transcription regulatory region sequence-specific DNA binding;GO:0000978//RNA polymerase II cis-regulatory region sequence-specific DNA binding;GO:0000978//RNA polymerase II cis-regulatory region sequence-specific DNA binding;GO:0000981//DNA-binding transcription factor activity, RNA polymerase II-specific;GO:0001227//DNA-binding transcription repressor activity, RNA…
ENSMUSG00000067341	8.7109	15.5901	1.83165	0.117487	-3.08942	0.122382	1	17	34544639	34560386	+	3392	H2-Eb2	GO:0002250;GO:0002376;GO:0002504;GO:0006955;GO:0016020;GO:0016020;GO:0016021;GO:0019882;GO:0042613;GO:0042613;	K06752	-	W;U	09VEG;0UFM8;0IWG3;13QV7;0DGPB;1CRD4;0V6DP	histocompatibility 2, class II antigen E beta2 [Source:MGI Symbol;Acc:MGI:95902]	381091	Q3UUV9	ko05416(Viral myocarditis);ko05332(Graft-versus-host disease);ko05330(Allograft rejection);ko05323(Rheumatoid arthritis);ko05322(Systemic lupus erythematosus);ko05321(Inflammatory bowel disease);ko05320(Autoimmune thyroid disease);ko05310(Asthma);ko05169(Epstein-Barr virus infection);ko05168(Herpes simplex virus 1 infection);ko05166(Human T-cell leukemia virus 1 infection);ko05164(Influenza A);ko…	GO:0002250//adaptive immune response;GO:0002376//immune system process;GO:0002504//antigen processing and presentation of peptide or polysaccharide antigen via MHC class II;GO:0006955//immune response;GO:0019882//antigen processing and presentation;	GO:0016020//membrane;GO:0016020//membrane;GO:0016021//integral component of membrane;GO:0042613//MHC class II protein complex;GO:0042613//MHC class II protein complex;	-
ENSMUSG00000063506	86.7374	116.524	56.9511	0.488752	-1.03283	0.122552	1	14	32935983	33091891	+	3876	Arhgap22	GO:0001525;GO:0005096;GO:0005096;GO:0005634;GO:0005737;GO:0007165;GO:0007275;GO:0030154;GO:0090630;GO:0098978;GO:0098978;GO:0099175;GO:0099175;GO:0005096;GO:0007165;GO:0043547;GO:0007165;	K20642	-	T;K	0DGF5;KOG4270;09V69;0V65V;18V0G;1B070;12P56;0UI84;1CR4U	Rho GTPase activating protein 22 [Source:MGI Symbol;Acc:MGI:2443418]	239027	Q8BL80	-	GO:0001525//angiogenesis;GO:0007165//signal transduction;GO:0007275//multicellular organism development;GO:0030154//cell differentiation;GO:0090630//activation of GTPase activity;GO:0099175//regulation of postsynapse organization;GO:0099175//regulation of postsynapse organization;GO:0007165//signal transduction;GO:0043547//positive regulation of GTPase activity;GO:0007165//signal transduction;	GO:0005634//nucleus;GO:0005737//cytoplasm;GO:0098978//glutamatergic synapse;GO:0098978//glutamatergic synapse;	GO:0005096//GTPase activator activity;GO:0005096//GTPase activator activity;GO:0005096//GTPase activator activity;
ENSMUSG00000029530	4.34476	8.48226	0.207252	0.0244336	-5.35499	0.122598	1	9	123507504	123613395	+	10260	Ccr9	GO:0002305;GO:0004930;GO:0004930;GO:0004950;GO:0005515;GO:0005886;GO:0006935;GO:0006935;GO:0006955;GO:0006955;GO:0007165;GO:0007186;GO:0007186;GO:0007204;GO:0009897;GO:0009986;GO:0016020;GO:0016021;GO:0016021;GO:0016493;GO:0016493;GO:0016493;GO:0019722;GO:0019957;GO:0060326;GO:0070098;GO:0002305;GO:0004930;GO:0004930;GO:0004950;GO:0005515;GO:0005886;GO:0006935;GO:0006935;GO:0006955;GO:0006955;GO:…	K04184	-	T	KOG3656;18VQN;09YSG;0V9QD;1B2Q7;1CV0Y;0DK73;0UKAG;12T81	chemokine (C-C motif) receptor 9 [Source:MGI Symbol;Acc:MGI:1341902]	12769	Q9WUT7	ko04672(Intestinal immune network for IgA production);ko04062(Chemokine signaling pathway);ko04061(Viral protein interaction with cytokine and cytokine receptor);ko04060(Cytokine-cytokine receptor interaction)	GO:0002305//CD8-positive, gamma-delta intraepithelial T cell differentiation;GO:0006935//chemotaxis;GO:0006935//chemotaxis;GO:0006955//immune response;GO:0006955//immune response;GO:0007165//signal transduction;GO:0007186//G protein-coupled receptor signaling pathway;GO:0007186//G protein-coupled receptor signaling pathway;GO:0007204//positive regulation of cytosolic calcium ion concentration;GO:…	GO:0005886//plasma membrane;GO:0009897//external side of plasma membrane;GO:0009986//cell surface;GO:0016020//membrane;GO:0016021//integral component of membrane;GO:0016021//integral component of membrane;GO:0005886//plasma membrane;GO:0009897//external side of plasma membrane;GO:0009986//cell surface;GO:0009986//cell surface;GO:0016020//membrane;GO:0016021//integral component of membrane;GO:0016…	GO:0004930//G protein-coupled receptor activity;GO:0004930//G protein-coupled receptor activity;GO:0004950//chemokine receptor activity;GO:0005515//protein binding;GO:0016493//C-C chemokine receptor activity;GO:0016493//C-C chemokine receptor activity;GO:0016493//C-C chemokine receptor activity;GO:0019957//C-C chemokine binding;GO:0004930//G protein-coupled receptor activity;GO:0004930//G protein…
ENSMUSG00000056130	98.3809	70.0994	126.662	1.8069	0.853514	0.122631	1	18	46690358	46707600	-	5792	Ticam2	GO:0001817;GO:0001891;GO:0001891;GO:0002376;GO:0005149;GO:0005515;GO:0005543;GO:0005737;GO:0005768;GO:0005769;GO:0005769;GO:0005770;GO:0005770;GO:0005783;GO:0005783;GO:0005783;GO:0005793;GO:0005794;GO:0005794;GO:0005886;GO:0005886;GO:0006886;GO:0006888;GO:0006909;GO:0006909;GO:0006954;GO:0007030;GO:0007165;GO:0016020;GO:0030134;GO:0032729;GO:0032755;GO:0034144;GO:0034145;GO:0034145;GO:0035669;GO:…	K05409	-	T	0E3CJ;0IKI2;0UZHJ;13X9A;1DAJZ;0APFH;195JT;1B8M7;0W1SE	toll-like receptor adaptor molecule 2 [Source:MGI Symbol;Acc:MGI:3040056]	225471	Q8BJQ4	ko05417(Lipid and atherosclerosis);ko05235(PD-L1 expression and PD-1 checkpoint pathway in cancer);ko05161(Hepatitis B);ko05133(Pertussis);ko04620(Toll-like receptor signaling pathway);ko04217(Necroptosis);ko04064(NF-kappa B signaling pathway)	GO:0001817//regulation of cytokine production;GO:0002376//immune system process;GO:0006886//intracellular protein transport;GO:0006888//endoplasmic reticulum to Golgi vesicle-mediated transport;GO:0006909//phagocytosis;GO:0006909//phagocytosis;GO:0006954//inflammatory response;GO:0007030//Golgi organization;GO:0007165//signal transduction;GO:0032729//positive regulation of interferon-gamma produc…	GO:0001891//phagocytic cup;GO:0001891//phagocytic cup;GO:0005737//cytoplasm;GO:0005768//endosome;GO:0005769//early endosome;GO:0005769//early endosome;GO:0005770//late endosome;GO:0005770//late endosome;GO:0005783//endoplasmic reticulum;GO:0005783//endoplasmic reticulum;GO:0005783//endoplasmic reticulum;GO:0005793//endoplasmic reticulum-Golgi intermediate compartment;GO:0005794//Golgi apparatus;G…	GO:0005149//interleukin-1 receptor binding;GO:0005515//protein binding;GO:0005543//phospholipid binding;GO:0046982//protein heterodimerization activity;
ENSMUSG00000022385	47.482	28.3028	66.6613	2.35529	1.2359	0.12338	1	15	85743946	85760774	+	2742	Gtse1	GO:0005737;GO:0005856;GO:0005874;GO:0005881;GO:0005881;GO:0008017;GO:0015630;GO:0005737;GO:0005856;GO:0005874;GO:0005881;GO:0005881;GO:0005881;GO:0008017;GO:0015630;	K10129	-	S	0IHTJ;1B4US;09Z3K;0VA12;13P7G;0UPHX;1CVDB;18YVU;0DKJ6	G two S phase expressed protein 1 [Source:MGI Symbol;Acc:MGI:1352755]	29870	Q8R080;Q542Q3	ko04115(p53 signaling pathway)	-	GO:0005737//cytoplasm;GO:0005856//cytoskeleton;GO:0005874//microtubule;GO:0005881//cytoplasmic microtubule;GO:0005881//cytoplasmic microtubule;GO:0015630//microtubule cytoskeleton;GO:0005737//cytoplasm;GO:0005856//cytoskeleton;GO:0005874//microtubule;GO:0005881//cytoplasmic microtubule;GO:0005881//cytoplasmic microtubule;GO:0005881//cytoplasmic microtubule;GO:0015630//microtubule cytoskeleton;	GO:0008017//microtubule binding;GO:0008017//microtubule binding;
ENSMUSG00000034881	59.3551	81.544	37.1662	0.45578	-1.13359	0.123385	1	10	81164565	81171006	+	1919	Tbxa2r	GO:0001669;GO:0004930;GO:0004930;GO:0004960;GO:0004960;GO:0004961;GO:0005886;GO:0005886;GO:0005886;GO:0006954;GO:0006954;GO:0007165;GO:0007186;GO:0007186;GO:0007189;GO:0007204;GO:0007204;GO:0016020;GO:0016021;GO:0016021;GO:0016607;GO:0019229;GO:0019932;GO:0030194;GO:0032496;GO:0038193;GO:0045766;GO:0045777;GO:0045777;GO:0045907;GO:0045907;GO:0045987;GO:0071222;GO:0090051;GO:0001669;GO:0001669;GO:…	K04264	-	T	KOG3656;09TSI;18V9U;1ASJM;1CPSQ;0DF2W;139ZY;0UG7Z;0V4RV	thromboxane A2 receptor [Source:MGI Symbol;Acc:MGI:98496]	21390	P30987;Q5FW61	ko04611(Platelet activation);ko04080(Neuroactive ligand-receptor interaction);ko04020(Calcium signaling pathway)	GO:0006954//inflammatory response;GO:0006954//inflammatory response;GO:0007165//signal transduction;GO:0007186//G protein-coupled receptor signaling pathway;GO:0007186//G protein-coupled receptor signaling pathway;GO:0007189//adenylate cyclase-activating G protein-coupled receptor signaling pathway;GO:0007204//positive regulation of cytosolic calcium ion concentration;GO:0007204//positive regulat…	GO:0001669//acrosomal vesicle;GO:0005886//plasma membrane;GO:0005886//plasma membrane;GO:0005886//plasma membrane;GO:0016020//membrane;GO:0016021//integral component of membrane;GO:0016021//integral component of membrane;GO:0016607//nuclear speck;GO:0001669//acrosomal vesicle;GO:0001669//acrosomal vesicle;GO:0005886//plasma membrane;GO:0005886//plasma membrane;GO:0005886//plasma membrane;GO:00058…	GO:0004930//G protein-coupled receptor activity;GO:0004930//G protein-coupled receptor activity;GO:0004960//thromboxane receptor activity;GO:0004960//thromboxane receptor activity;GO:0004961//thromboxane A2 receptor activity;GO:0004930//G protein-coupled receptor activity;GO:0004930//G protein-coupled receptor activity;GO:0004960//thromboxane receptor activity;GO:0004960//thromboxane receptor act…
ENSMUSG00000001247	23.5998	36.9248	10.2747	0.278261	-1.84549	0.123387	1	7	30657195	30672889	-	2172	Lsr	GO:0001889;GO:0005515;GO:0005886;GO:0005886;GO:0005886;GO:0006897;GO:0016020;GO:0016021;GO:0019216;GO:0030169;GO:0030228;GO:0034361;GO:0034362;GO:0042627;GO:0042953;GO:0060856;GO:0061436;GO:0061689;GO:0061689;GO:0061833;GO:1904274;GO:1904274;GO:0001889;GO:0005515;GO:0005886;GO:0005886;GO:0005886;GO:0006897;GO:0016020;GO:0016021;GO:0019216;GO:0019216;GO:0030169;GO:0030228;GO:0034361;GO:0034362;GO:…	-	-	T	0IKMJ;0DQT8;0VE0P;0UTYQ;12TKW;18YMB;1B2ED;1CZWV;0A35T	lipolysis stimulated lipoprotein receptor [Source:MGI Symbol;Acc:MGI:1927471]	54135	Q99KG5	-	GO:0001889//liver development;GO:0006897//endocytosis;GO:0019216//regulation of lipid metabolic process;GO:0042953//lipoprotein transport;GO:0060856//establishment of blood-brain barrier;GO:0061436//establishment of skin barrier;GO:0061833//protein localization to tricellular tight junction;GO:1904274//tricellular tight junction assembly;GO:1904274//tricellular tight junction assembly;GO:0001889/…	GO:0005886//plasma membrane;GO:0005886//plasma membrane;GO:0005886//plasma membrane;GO:0016020//membrane;GO:0016021//integral component of membrane;GO:0034361//very-low-density lipoprotein particle;GO:0034362//low-density lipoprotein particle;GO:0042627//chylomicron;GO:0061689//tricellular tight junction;GO:0061689//tricellular tight junction;GO:0005886//plasma membrane;GO:0005886//plasma membran…	GO:0005515//protein binding;GO:0030169//low-density lipoprotein particle binding;GO:0030228//lipoprotein particle receptor activity;GO:0005515//protein binding;GO:0030169//low-density lipoprotein particle binding;GO:0030228//lipoprotein particle receptor activity;GO:0005515//protein binding;GO:0030169//low-density lipoprotein particle binding;GO:0030228//lipoprotein particle receptor activity;GO:…
ENSMUSG00000025494	96.653	135.329	57.9765	0.42841	-1.22293	0.123555	1	7	140671088	140680485	-	3043	Sigirr	GO:0001960;GO:0006953;GO:0007165;GO:0016020;GO:0016020;GO:0016020;GO:0016021;GO:0032682;GO:0043433;GO:0043433;GO:0001960;GO:0006953;GO:0007165;GO:0016020;GO:0016020;GO:0016020;GO:0016021;GO:0032682;GO:0043433;GO:0043433;GO:0001960;GO:0006953;GO:0007165;GO:0016020;GO:0016020;GO:0016020;GO:0016021;GO:0032682;GO:0043433;GO:0043433;GO:0016020;GO:0016021;	K05169	-	T	0IEXB;1CVNS;1AYHM;0DKTV;12UAW;0UPV9;0VA8M;18ZUF;09ZBF	single immunoglobulin and toll-interleukin 1 receptor (TIR) domain [Source:MGI Symbol;Acc:MGI:1344402]	24058	Q9JLZ8;Q3UKS3	-	GO:0001960//negative regulation of cytokine-mediated signaling pathway;GO:0006953//acute-phase response;GO:0007165//signal transduction;GO:0032682//negative regulation of chemokine production;GO:0043433//negative regulation of DNA-binding transcription factor activity;GO:0043433//negative regulation of DNA-binding transcription factor activity;GO:0001960//negative regulation of cytokine-mediated …	GO:0016020//membrane;GO:0016020//membrane;GO:0016020//membrane;GO:0016021//integral component of membrane;GO:0016020//membrane;GO:0016020//membrane;GO:0016020//membrane;GO:0016021//integral component of membrane;GO:0016020//membrane;GO:0016020//membrane;GO:0016020//membrane;GO:0016021//integral component of membrane;GO:0016020//membrane;GO:0016021//integral component of membrane;	-
ENSMUSG00000030452	145.784	114.688	176.879	1.54226	0.625045	0.123624	1	7	55581035	55612224	-	7068	Nipa2	GO:0005515;GO:0005768;GO:0005769;GO:0005886;GO:0006811;GO:0015095;GO:0015693;GO:0015693;GO:0015693;GO:0016020;GO:0016020;GO:0016021;GO:0016021;GO:1903830;GO:0005515;GO:0005768;GO:0005769;GO:0005886;GO:0006811;GO:0015095;GO:0015693;GO:0015693;GO:0015693;GO:0016020;GO:0016020;GO:0016021;GO:0016021;GO:1903830;GO:0005515;GO:0005768;GO:0005769;GO:0005886;GO:0006811;GO:0015095;GO:0015693;GO:0015693;GO:…	K22733	-	S;P;G	1AS0T;0DEUR;1CV5X;18ZS3;KOG2922;0V4GY;0UP9G;12QHV;09TI0	non imprinted in Prader-Willi/Angelman syndrome 2 homolog (human) [Source:MGI Symbol;Acc:MGI:1913918]	93790	Q9JJC8	-	GO:0006811//ion transport;GO:0015693//magnesium ion transport;GO:0015693//magnesium ion transport;GO:0015693//magnesium ion transport;GO:1903830//magnesium ion transmembrane transport;GO:0006811//ion transport;GO:0015693//magnesium ion transport;GO:0015693//magnesium ion transport;GO:0015693//magnesium ion transport;GO:1903830//magnesium ion transmembrane transport;GO:0006811//ion transport;GO:00…	GO:0005768//endosome;GO:0005769//early endosome;GO:0005886//plasma membrane;GO:0016020//membrane;GO:0016020//membrane;GO:0016021//integral component of membrane;GO:0016021//integral component of membrane;GO:0005768//endosome;GO:0005769//early endosome;GO:0005886//plasma membrane;GO:0016020//membrane;GO:0016020//membrane;GO:0016021//integral component of membrane;GO:0016021//integral component of …	GO:0005515//protein binding;GO:0015095//magnesium ion transmembrane transporter activity;GO:0005515//protein binding;GO:0015095//magnesium ion transmembrane transporter activity;GO:0005515//protein binding;GO:0015095//magnesium ion transmembrane transporter activity;GO:0005515//protein binding;GO:0015095//magnesium ion transmembrane transporter activity;GO:0015095//magnesium ion transmembrane tra…
ENSMUSG00000026610	22.825	6.24655	39.4033	6.30802	2.65719	0.123634	1	1	187340988	187947082	+	6208	Esrrg	GO:0000785;GO:0000977;GO:0000978;GO:0001228;GO:0003677;GO:0003677;GO:0003700;GO:0003707;GO:0004879;GO:0004879;GO:0004879;GO:0005496;GO:0005515;GO:0005515;GO:0005516;GO:0005634;GO:0005634;GO:0006355;GO:0006355;GO:0006355;GO:0006357;GO:0007275;GO:0008270;GO:0042802;GO:0043401;GO:0043565;GO:0045893;GO:0045944;GO:0046872;GO:0048384;GO:0120162;GO:1990837;GO:0000785;GO:0000977;GO:0000978;GO:0001228;GO:…	K08554	-	K	09U3G;12NI1;1CQKE;0V52K;0UIP3;1B2PM;KOG3575;0DFX2;18T7J	estrogen-related receptor gamma [Source:MGI Symbol;Acc:MGI:1347056]	26381	P62509	-	GO:0006355//regulation of transcription, DNA-templated;GO:0006355//regulation of transcription, DNA-templated;GO:0006355//regulation of transcription, DNA-templated;GO:0006357//regulation of transcription by RNA polymerase II;GO:0007275//multicellular organism development;GO:0043401//steroid hormone mediated signaling pathway;GO:0045893//positive regulation of transcription, DNA-templated;GO:0045…	GO:0000785//chromatin;GO:0005634//nucleus;GO:0005634//nucleus;GO:0000785//chromatin;GO:0005634//nucleus;GO:0005634//nucleus;GO:0000785//chromatin;GO:0005634//nucleus;GO:0005634//nucleus;	GO:0000977//RNA polymerase II transcription regulatory region sequence-specific DNA binding;GO:0000978//RNA polymerase II cis-regulatory region sequence-specific DNA binding;GO:0001228//DNA-binding transcription activator activity, RNA polymerase II-specific;GO:0003677//DNA binding;GO:0003677//DNA binding;GO:0003700//DNA-binding transcription factor activity;GO:0003707//steroid hormone receptor a…
ENSMUSG00000032334	1368.37	1566.93	1169.8	0.746556	-0.421677	0.124072	1	9	58195021	58220469	-	3297	Loxl1	GO:0001669;GO:0004720;GO:0005507;GO:0005507;GO:0005576;GO:0005604;GO:0005615;GO:0005737;GO:0016491;GO:0016641;GO:0018057;GO:0018215;GO:0031012;GO:0032496;GO:0035904;GO:0046872;GO:0055114;GO:0055114;	K14678	EC:1.4.3.-	O;W	18YGJ;0DKQN;0VA5U;1CVJ5;13KN2;1AWXI;0IHTH;0UIYC;09Z8H	lysyl oxidase-like 1 [Source:MGI Symbol;Acc:MGI:106096]	16949	P97873;A0A0R4J0Q4	-	GO:0018057//peptidyl-lysine oxidation;GO:0018215//protein phosphopantetheinylation;GO:0032496//response to lipopolysaccharide;GO:0035904//aorta development;GO:0055114//obsolete oxidation-reduction process;GO:0055114//obsolete oxidation-reduction process;	GO:0001669//acrosomal vesicle;GO:0005576//extracellular region;GO:0005604//basement membrane;GO:0005615//extracellular space;GO:0005737//cytoplasm;GO:0031012//extracellular matrix;	GO:0004720//protein-lysine 6-oxidase activity;GO:0005507//copper ion binding;GO:0005507//copper ion binding;GO:0016491//oxidoreductase activity;GO:0016641//oxidoreductase activity, acting on the CH-NH2 group of donors, oxygen as acceptor;GO:0046872//metal ion binding;
ENSMUSG00000110105	4.89877	0.143713	9.65382	67.1745	6.06984	0.124341	1	7	7216016	7281288	-	6687	Gm45844	GO:0004930;GO:0005886;GO:0007165;GO:0007186;GO:0016021;GO:0004930;GO:0005886;GO:0007165;GO:0007186;GO:0016021;GO:0004930;GO:0005886;GO:0007165;GO:0007186;GO:0016021;GO:0004930;GO:0005886;GO:0007165;GO:0007186;GO:0016021;	-	-	-	-	predicted gene 45844 [Source:MGI Symbol;Acc:MGI:5804959]	-	-	-	GO:0007165//signal transduction;GO:0007186//G protein-coupled receptor signaling pathway;GO:0007165//signal transduction;GO:0007186//G protein-coupled receptor signaling pathway;GO:0007165//signal transduction;GO:0007186//G protein-coupled receptor signaling pathway;GO:0007165//signal transduction;GO:0007186//G protein-coupled receptor signaling pathway;	GO:0005886//plasma membrane;GO:0016021//integral component of membrane;GO:0005886//plasma membrane;GO:0016021//integral component of membrane;GO:0005886//plasma membrane;GO:0016021//integral component of membrane;GO:0005886//plasma membrane;GO:0016021//integral component of membrane;	GO:0004930//G protein-coupled receptor activity;GO:0004930//G protein-coupled receptor activity;GO:0004930//G protein-coupled receptor activity;GO:0004930//G protein-coupled receptor activity;
ENSMUSG00000029436	240.843	280.961	200.725	0.714422	-0.485151	0.125001	1	5	129661233	129688163	+	6619	Mmp17	GO:0001822;GO:0004222;GO:0004222;GO:0005576;GO:0005886;GO:0006508;GO:0006508;GO:0008233;GO:0008237;GO:0008237;GO:0008270;GO:0016020;GO:0016787;GO:0030198;GO:0030574;GO:0031012;GO:0031225;GO:0042756;GO:0046872;	K07997	EC:3.4.24.-	O;W	KOG1565;09TSQ;1CVJT;1ARUA;0V4S1;12PPA;190X5;0DKR8;0UN36	matrix metallopeptidase 17 [Source:MGI Symbol;Acc:MGI:1346076]	23948	Q9R0S3	ko04928(Parathyroid hormone synthesis, secretion and action)	GO:0001822//kidney development;GO:0006508//proteolysis;GO:0006508//proteolysis;GO:0030198//extracellular matrix organization;GO:0030574//collagen catabolic process;GO:0042756//drinking behavior;	GO:0005576//extracellular region;GO:0005886//plasma membrane;GO:0016020//membrane;GO:0031012//extracellular matrix;GO:0031225//anchored component of membrane;	GO:0004222//metalloendopeptidase activity;GO:0004222//metalloendopeptidase activity;GO:0008233//peptidase activity;GO:0008237//metallopeptidase activity;GO:0008237//metallopeptidase activity;GO:0008270//zinc ion binding;GO:0016787//hydrolase activity;GO:0046872//metal ion binding;
ENSMUSG00000037594	40.2636	57.5243	23.003	0.399883	-1.32235	0.125137	1	12	112772557	112779872	+	1960	Clba1	GO:0030121;GO:0030276;GO:0032588;GO:0046907;GO:0030121;GO:0030276;GO:0032588;GO:0046907;	-	-	S	0USCR;13MSM;0VB34;0DP0R;18WPA;1CXYJ;1B2FV;0IVKE;0A543	clathrin binding box of aftiphilin containing 1 [Source:MGI Symbol;Acc:MGI:2443738]	217887	Q8BHN9	-	GO:0046907//intracellular transport;GO:0046907//intracellular transport;	GO:0030121//AP-1 adaptor complex;GO:0032588//trans-Golgi network membrane;GO:0030121//AP-1 adaptor complex;GO:0032588//trans-Golgi network membrane;	GO:0030276//clathrin binding;GO:0030276//clathrin binding;
ENSMUSG00000032525	703.691	868.236	539.147	0.620968	-0.68741	0.125457	1	9	121548235	121585909	+	21283	Nktr	GO:0000413;GO:0003755;GO:0003755;GO:0006457;GO:0016853;GO:0000413;GO:0000413;GO:0000413;GO:0000413;GO:0000413;GO:0003755;GO:0003755;GO:0003755;GO:0003755;GO:0003755;GO:0005634;GO:0005737;GO:0005886;GO:0006457;GO:0006457;GO:0016018;GO:0016018;GO:0016018;GO:0016018;GO:0016020;GO:0016853;GO:0043231;GO:0000413;GO:0003755;GO:0000413;GO:0003755;GO:0000413;GO:0003755;GO:0003755;GO:0006457;GO:0016853;GO:…	K12740	-	O	0UQG5;09YI5;KOG0546;18T6B;12PHH;1B07E;0VADK;0DITN;1CUUU	natural killer tumor recognition sequence [Source:MGI Symbol;Acc:MGI:97346]	18087	P30415	-	GO:0000413//protein peptidyl-prolyl isomerization;GO:0006457//protein folding;GO:0000413//protein peptidyl-prolyl isomerization;GO:0000413//protein peptidyl-prolyl isomerization;GO:0000413//protein peptidyl-prolyl isomerization;GO:0000413//protein peptidyl-prolyl isomerization;GO:0000413//protein peptidyl-prolyl isomerization;GO:0006457//protein folding;GO:0006457//protein folding;GO:0000413//pro…	GO:0005634//nucleus;GO:0005737//cytoplasm;GO:0005886//plasma membrane;GO:0016020//membrane;GO:0043231//intracellular membrane-bounded organelle;	GO:0003755//peptidyl-prolyl cis-trans isomerase activity;GO:0003755//peptidyl-prolyl cis-trans isomerase activity;GO:0016853//isomerase activity;GO:0003755//peptidyl-prolyl cis-trans isomerase activity;GO:0003755//peptidyl-prolyl cis-trans isomerase activity;GO:0003755//peptidyl-prolyl cis-trans isomerase activity;GO:0003755//peptidyl-prolyl cis-trans isomerase activity;GO:0003755//peptidyl-proly…
ENSMUSG00000063382	590.863	714.48	467.247	0.653968	-0.612709	0.125863	1	9	44394122	44423193	+	7998	Bcl9l	GO:0003713;GO:0005515;GO:0005634;GO:0005634;GO:0005654;GO:0005730;GO:0008013;GO:0008013;GO:0008013;GO:0010718;GO:0022604;GO:0030512;GO:0030512;GO:0035019;GO:0035914;GO:0045944;GO:0045944;GO:0060070;GO:0060070;GO:0060070;GO:1990907;GO:1990907;GO:0003713;GO:0005515;GO:0005634;GO:0005634;GO:0005634;GO:0005654;GO:0005654;GO:0005730;GO:0005730;GO:0008013;GO:0008013;GO:0008013;GO:0008013;GO:0010718;GO:…	K22649	-	K	09TDG;13K86;1AT4R;0DEQQ;0IEDB;0V4CK;0UMDS;18U1Y;1CPEE	B cell CLL/lymphoma 9-like [Source:MGI Symbol;Acc:MGI:1933114]	80288	Q67FY2	-	GO:0010718//positive regulation of epithelial to mesenchymal transition;GO:0022604//regulation of cell morphogenesis;GO:0030512//negative regulation of transforming growth factor beta receptor signaling pathway;GO:0030512//negative regulation of transforming growth factor beta receptor signaling pathway;GO:0035019//somatic stem cell population maintenance;GO:0035914//skeletal muscle cell differen…	GO:0005634//nucleus;GO:0005634//nucleus;GO:0005654//nucleoplasm;GO:0005730//nucleolus;GO:1990907//beta-catenin-TCF complex;GO:1990907//beta-catenin-TCF complex;GO:0005634//nucleus;GO:0005634//nucleus;GO:0005634//nucleus;GO:0005654//nucleoplasm;GO:0005654//nucleoplasm;GO:0005730//nucleolus;GO:0005730//nucleolus;GO:1990907//beta-catenin-TCF complex;GO:1990907//beta-catenin-TCF complex;GO:1990907//b…	GO:0003713//transcription coactivator activity;GO:0005515//protein binding;GO:0008013//beta-catenin binding;GO:0008013//beta-catenin binding;GO:0008013//beta-catenin binding;GO:0003713//transcription coactivator activity;GO:0005515//protein binding;GO:0008013//beta-catenin binding;GO:0008013//beta-catenin binding;GO:0008013//beta-catenin binding;GO:0008013//beta-catenin binding;GO:0003713//transc…
ENSMUSG00000039745	213.938	170.848	257.028	1.50442	0.589209	0.126008	1	7	49408863	49423723	+	2024	Htatip2	GO:0001525;GO:0004674;GO:0005634;GO:0005635;GO:0005635;GO:0005737;GO:0005737;GO:0005737;GO:0005829;GO:0006915;GO:0007275;GO:0016491;GO:0016620;GO:0030154;GO:0043068;GO:0045765;GO:0045765;GO:0045944;GO:0046777;GO:0051170;GO:0051170;GO:0051170;GO:0051287;GO:0055114;GO:0055114;GO:0004674;GO:0005635;GO:0005737;GO:0005829;GO:0016620;GO:0043068;GO:0045765;GO:0045944;GO:0046777;GO:0051170;GO:0051287;GO:…	K17290	EC:1.1.1.-	T	1B0H7;1CZ4A;0DR0M;0URWE;0A0F2;0VE7Z;18X8W;KOG4039;13GZU	HIV-1 Tat interactive protein 2 [Source:MGI Symbol;Acc:MGI:1859271]	53415	Q9Z2G9	-	GO:0001525//angiogenesis;GO:0006915//apoptotic process;GO:0007275//multicellular organism development;GO:0030154//cell differentiation;GO:0043068//positive regulation of programmed cell death;GO:0045765//regulation of angiogenesis;GO:0045765//regulation of angiogenesis;GO:0045944//positive regulation of transcription by RNA polymerase II;GO:0046777//protein autophosphorylation;GO:0051170//import …	GO:0005634//nucleus;GO:0005635//nuclear envelope;GO:0005635//nuclear envelope;GO:0005737//cytoplasm;GO:0005737//cytoplasm;GO:0005737//cytoplasm;GO:0005829//cytosol;GO:0005635//nuclear envelope;GO:0005737//cytoplasm;GO:0005829//cytosol;	GO:0004674//protein serine/threonine kinase activity;GO:0016491//oxidoreductase activity;GO:0016620//oxidoreductase activity, acting on the aldehyde or oxo group of donors, NAD or NADP as acceptor;GO:0051287//NAD binding;GO:0004674//protein serine/threonine kinase activity;GO:0016620//oxidoreductase activity, acting on the aldehyde or oxo group of donors, NAD or NADP as acceptor;GO:0051287//NAD b…
ENSMUSG00000051346	57.2299	76.5942	37.8657	0.494367	-1.01634	0.126148	1	10	128045777	128047676	-	1583	Spryd4	GO:0003674;GO:0003674;GO:0005634;GO:0005634;GO:0005634;GO:0005739;GO:0008150;GO:0008150;	-	-	O	13FYR;0WJ0K;1BBH0;1DGAW;0B6AQ;197FY;0E9FK;0ITFJ;0V3U1	SPRY domain containing 4 [Source:MGI Symbol;Acc:MGI:1913951]	66701	Q91WK1	-	GO:0008150//biological_process;GO:0008150//biological_process;	GO:0005634//nucleus;GO:0005634//nucleus;GO:0005634//nucleus;GO:0005739//mitochondrion;	GO:0003674//molecular_function;GO:0003674//molecular_function;
ENSMUSG00000045065	29.6696	45.53	13.8091	0.303297	-1.7212	0.126351	1	11	109304743	109311231	+	2706	9930022D16Rik	GO:0003674;GO:0005575;GO:0008150;	-	-	-	-	RIKEN cDNA 9930022D16 gene [Source:MGI Symbol;Acc:MGI:2444178]	-	-	-	GO:0008150//biological_process;	GO:0005575//cellular_component;	GO:0003674//molecular_function;
ENSMUSG00000022900	6.01949	11.2334	0.805623	0.0717169	-3.80154	0.126775	1	16	36514340	36547166	+	4296	Ildr1	GO:0005829;GO:0005886;GO:0005886;GO:0006897;GO:0016020;GO:0016021;GO:0032991;GO:0032991;GO:0042802;GO:0042802;GO:0061689;GO:0070506;GO:0090277;GO:1990830;GO:0005829;GO:0005886;GO:0005886;GO:0006897;GO:0016020;GO:0016021;GO:0032991;GO:0042802;GO:0061689;GO:0070506;GO:0090277;GO:1990830;GO:0005829;GO:0005886;GO:0005886;GO:0006897;GO:0016020;GO:0016021;GO:0032991;GO:0042802;GO:0061689;GO:0070506;GO:…	-	-	T	130MI;18TV7;1AVUT;0UKCB;0DP1H;1CXZA;0A2IN;0VDEK;0IFI2	immunoglobulin-like domain containing receptor 1 [Source:MGI Symbol;Acc:MGI:2146574]	106347	Q8CBR1	-	GO:0006897//endocytosis;GO:0090277//positive regulation of peptide hormone secretion;GO:1990830//cellular response to leukemia inhibitory factor;GO:0006897//endocytosis;GO:0090277//positive regulation of peptide hormone secretion;GO:1990830//cellular response to leukemia inhibitory factor;GO:0006897//endocytosis;GO:0090277//positive regulation of peptide hormone secretion;GO:1990830//cellular res…	GO:0005829//cytosol;GO:0005886//plasma membrane;GO:0005886//plasma membrane;GO:0016020//membrane;GO:0016021//integral component of membrane;GO:0032991//protein-containing complex;GO:0032991//protein-containing complex;GO:0061689//tricellular tight junction;GO:0005829//cytosol;GO:0005886//plasma membrane;GO:0005886//plasma membrane;GO:0016020//membrane;GO:0016021//integral component of membrane;GO…	GO:0042802//identical protein binding;GO:0042802//identical protein binding;GO:0070506//high-density lipoprotein particle receptor activity;GO:0042802//identical protein binding;GO:0070506//high-density lipoprotein particle receptor activity;GO:0042802//identical protein binding;GO:0070506//high-density lipoprotein particle receptor activity;
ENSMUSG00000035407	20.222	25.4748	14.9692	0.58761	-0.76707	0.126941	1	4	98643135	98705774	-	4795	Kank4	GO:0003674;GO:0005737;GO:0005737;GO:0005737;GO:0005737;GO:0005829;GO:0005829;GO:0005856;GO:0015630;GO:0015630;GO:0030837;GO:0051497;	K22808	-	S;L	0DPQ6;0UN69;1AXP0;0A226;195RH;0VCXG;12TGS;1CV72;KOG0514	KN motif and ankyrin repeat domains 4 [Source:MGI Symbol;Acc:MGI:3043381]	242553	Q6P9J5	-	GO:0030837//negative regulation of actin filament polymerization;GO:0051497//negative regulation of stress fiber assembly;	GO:0005737//cytoplasm;GO:0005737//cytoplasm;GO:0005737//cytoplasm;GO:0005737//cytoplasm;GO:0005829//cytosol;GO:0005829//cytosol;GO:0005856//cytoskeleton;GO:0015630//microtubule cytoskeleton;GO:0015630//microtubule cytoskeleton;	GO:0003674//molecular_function;
ENSMUSG00000028271	236.166	192.366	279.966	1.45538	0.541393	0.126944	1	3	142470806	142489367	+	4589	Gtf2b	GO:0000979;GO:0000979;GO:0000979;GO:0000993;GO:0000993;GO:0000993;GO:0001174;GO:0001174;GO:0001174;GO:0001174;GO:0003677;GO:0003677;GO:0004402;GO:0005515;GO:0005634;GO:0005634;GO:0005634;GO:0005634;GO:0005654;GO:0005654;GO:0005669;GO:0005669;GO:0005694;GO:0005694;GO:0005694;GO:0006352;GO:0006352;GO:0006366;GO:0006366;GO:0006366;GO:0006367;GO:0006367;GO:0006367;GO:0006367;GO:0006473;GO:0006473;GO:…	K03124	-	K	137HX;KOG1597;09WX7;1AVEX;0DI7S;18SGX;0V7VG;0UKMV;1CSY5	general transcription factor IIB [Source:MGI Symbol;Acc:MGI:2385191]	229906	P62915;Q3ULN2	ko05203(Viral carcinogenesis);ko05017(Spinocerebellar ataxia);ko03022(Basal transcription factors)	GO:0001174//transcriptional start site selection at RNA polymerase II promoter;GO:0001174//transcriptional start site selection at RNA polymerase II promoter;GO:0001174//transcriptional start site selection at RNA polymerase II promoter;GO:0001174//transcriptional start site selection at RNA polymerase II promoter;GO:0006352//DNA-templated transcription, initiation;GO:0006352//DNA-templated trans…	GO:0005634//nucleus;GO:0005634//nucleus;GO:0005634//nucleus;GO:0005634//nucleus;GO:0005654//nucleoplasm;GO:0005654//nucleoplasm;GO:0005669//transcription factor TFIID complex;GO:0005669//transcription factor TFIID complex;GO:0005694//chromosome;GO:0005694//chromosome;GO:0005694//chromosome;GO:0016604//nuclear body;GO:0016604//nuclear body;GO:0032993//protein-DNA complex;GO:0032993//protein-DNA co…	GO:0000979//RNA polymerase II core promoter sequence-specific DNA binding;GO:0000979//RNA polymerase II core promoter sequence-specific DNA binding;GO:0000979//RNA polymerase II core promoter sequence-specific DNA binding;GO:0000993//RNA polymerase II complex binding;GO:0000993//RNA polymerase II complex binding;GO:0000993//RNA polymerase II complex binding;GO:0003677//DNA binding;GO:0003677//DNA…
ENSMUSG00000044199	26.0773	40.5975	11.5571	0.284675	-1.81261	0.127347	1	10	81333581	81335966	-	2386	S1pr4	GO:0003376;GO:0004930;GO:0004930;GO:0004930;GO:0004930;GO:0005737;GO:0005739;GO:0005739;GO:0005886;GO:0005886;GO:0005887;GO:0007165;GO:0007186;GO:0007186;GO:0007189;GO:0007189;GO:0016020;GO:0016021;GO:0016021;GO:0019222;GO:0038036;	K04293	-	T	0DIRF;12QH9;09XDX;0UHRS;0V8C0;1CTGH;0IFA2;1ATC8;19577	sphingosine-1-phosphate receptor 4 [Source:MGI Symbol;Acc:MGI:1333809]	13611	Q9Z0L1	ko04080(Neuroactive ligand-receptor interaction);ko04071(Sphingolipid signaling pathway);ko04068(FoxO signaling pathway)	GO:0003376//sphingosine-1-phosphate receptor signaling pathway;GO:0007165//signal transduction;GO:0007186//G protein-coupled receptor signaling pathway;GO:0007186//G protein-coupled receptor signaling pathway;GO:0007189//adenylate cyclase-activating G protein-coupled receptor signaling pathway;GO:0007189//adenylate cyclase-activating G protein-coupled receptor signaling pathway;GO:0019222//regula…	GO:0005737//cytoplasm;GO:0005739//mitochondrion;GO:0005739//mitochondrion;GO:0005886//plasma membrane;GO:0005886//plasma membrane;GO:0005887//integral component of plasma membrane;GO:0016020//membrane;GO:0016021//integral component of membrane;GO:0016021//integral component of membrane;	GO:0004930//G protein-coupled receptor activity;GO:0004930//G protein-coupled receptor activity;GO:0004930//G protein-coupled receptor activity;GO:0004930//G protein-coupled receptor activity;GO:0038036//sphingosine-1-phosphate receptor activity;
ENSMUSG00000023032	198.025	254.583	141.467	0.55568	-0.847673	0.128185	1	15	100659628	100721849	+	13021	Slc4a8	GO:0005452;GO:0005886;GO:0005886;GO:0006811;GO:0006814;GO:0006820;GO:0008021;GO:0008509;GO:0008510;GO:0008510;GO:0008510;GO:0015081;GO:0015081;GO:0015106;GO:0015106;GO:0015108;GO:0015108;GO:0015297;GO:0015301;GO:0015701;GO:0015701;GO:0015701;GO:0016020;GO:0016020;GO:0016020;GO:0016021;GO:0016021;GO:0022857;GO:0030425;GO:0030425;GO:0032279;GO:0032280;GO:0032809;GO:0035725;GO:0035725;GO:0042391;GO:…	K13859	-	P	KOG1172;09VZ2;18XUI;1AVNE;0DHY5;0V6NE;0UK6B;12Q16;1CSNR	solute carrier family 4 (anion exchanger), member 8 [Source:MGI Symbol;Acc:MGI:1928745]	59033	Q8JZR6	-	GO:0006811//ion transport;GO:0006814//sodium ion transport;GO:0006820//anion transport;GO:0015701//bicarbonate transport;GO:0015701//bicarbonate transport;GO:0015701//bicarbonate transport;GO:0035725//sodium ion transmembrane transport;GO:0035725//sodium ion transmembrane transport;GO:0042391//regulation of membrane potential;GO:0042391//regulation of membrane potential;GO:0050801//ion homeostasi…	GO:0005886//plasma membrane;GO:0005886//plasma membrane;GO:0008021//synaptic vesicle;GO:0016020//membrane;GO:0016020//membrane;GO:0016020//membrane;GO:0016021//integral component of membrane;GO:0016021//integral component of membrane;GO:0030425//dendrite;GO:0030425//dendrite;GO:0032279//asymmetric synapse;GO:0032280//symmetric synapse;GO:0032809//neuronal cell body membrane;GO:0042734//presynapti…	GO:0005452//inorganic anion exchanger activity;GO:0008509//anion transmembrane transporter activity;GO:0008510//sodium:bicarbonate symporter activity;GO:0008510//sodium:bicarbonate symporter activity;GO:0008510//sodium:bicarbonate symporter activity;GO:0015081//sodium ion transmembrane transporter activity;GO:0015081//sodium ion transmembrane transporter activity;GO:0015106//bicarbonate transmemb…
ENSMUSG00000030256	437.562	368.492	506.633	1.37488	0.45931	0.128191	1	6	145803969	145811284	-	6720	Bhlhe41	GO:0000122;GO:0000122;GO:0000122;GO:0000978;GO:0000978;GO:0000981;GO:0000981;GO:0001102;GO:0001227;GO:0001227;GO:0001227;GO:0003677;GO:0003677;GO:0003714;GO:0005515;GO:0005515;GO:0005515;GO:0005634;GO:0005634;GO:0005654;GO:0006355;GO:0006357;GO:0007623;GO:0007623;GO:0009952;GO:0010832;GO:0010944;GO:0017053;GO:0032922;GO:0032922;GO:0042803;GO:0042826;GO:0043425;GO:0043425;GO:0043426;GO:0045892;GO:…	K03730	-	K	0UPCY;0DNYI;1B3K5;13N4I;KOG4304;1CXW3;0V8RM;0A1AX;18U1D	basic helix-loop-helix family, member e41 [Source:MGI Symbol;Acc:MGI:1930704]	79362	Q99PV5;Q6L8F5	ko04710(Circadian rhythm)	GO:0000122//negative regulation of transcription by RNA polymerase II;GO:0000122//negative regulation of transcription by RNA polymerase II;GO:0000122//negative regulation of transcription by RNA polymerase II;GO:0006355//regulation of transcription, DNA-templated;GO:0006357//regulation of transcription by RNA polymerase II;GO:0007623//circadian rhythm;GO:0007623//circadian rhythm;GO:0009952//ant…	GO:0005634//nucleus;GO:0005634//nucleus;GO:0005654//nucleoplasm;GO:0017053//transcription repressor complex;	GO:0000978//RNA polymerase II cis-regulatory region sequence-specific DNA binding;GO:0000978//RNA polymerase II cis-regulatory region sequence-specific DNA binding;GO:0000981//DNA-binding transcription factor activity, RNA polymerase II-specific;GO:0000981//DNA-binding transcription factor activity, RNA polymerase II-specific;GO:0001102//RNA polymerase II-specific DNA-binding transcription factor…
ENSMUSG00000034161	210.369	268.209	152.529	0.568694	-0.814275	0.128607	1	15	76341652	76343658	+	2007	Scx	GO:0000785;GO:0000977;GO:0000978;GO:0000981;GO:0000987;GO:0001228;GO:0001228;GO:0001228;GO:0001707;GO:0001894;GO:0001958;GO:0002062;GO:0003179;GO:0003188;GO:0003677;GO:0005515;GO:0005515;GO:0005634;GO:0005634;GO:0005634;GO:0005667;GO:0005667;GO:0005667;GO:0006351;GO:0006357;GO:0007275;GO:0008284;GO:0010628;GO:0030154;GO:0030199;GO:0030509;GO:0032502;GO:0032967;GO:0035914;GO:0035989;GO:0035990;GO:…	-	-	K	KOG4029;1ASQC;0DSTG;0A669;0UH12;0VGV4;1930R;13Q7V;1D1Z1	scleraxis [Source:MGI Symbol;Acc:MGI:102934]	20289	Q64124;Q53ZC3	-	GO:0001707//mesoderm formation;GO:0001894//tissue homeostasis;GO:0001958//endochondral ossification;GO:0002062//chondrocyte differentiation;GO:0003179//heart valve morphogenesis;GO:0003188//heart valve formation;GO:0006351//transcription, DNA-templated;GO:0006357//regulation of transcription by RNA polymerase II;GO:0007275//multicellular organism development;GO:0008284//positive regulation of cel…	GO:0000785//chromatin;GO:0005634//nucleus;GO:0005634//nucleus;GO:0005634//nucleus;GO:0005667//transcription regulator complex;GO:0005667//transcription regulator complex;GO:0005667//transcription regulator complex;	GO:0000977//RNA polymerase II transcription regulatory region sequence-specific DNA binding;GO:0000978//RNA polymerase II cis-regulatory region sequence-specific DNA binding;GO:0000981//DNA-binding transcription factor activity, RNA polymerase II-specific;GO:0000987//cis-regulatory region sequence-specific DNA binding;GO:0001228//DNA-binding transcription activator activity, RNA polymerase II-spe…
ENSMUSG00000046637	7.03233	0	14.0647	Inf	Inf	0.128824	1	4	154921916	154951584	+	4949	Ttc34	GO:0003674;GO:0005575;GO:0008150;	-	-	S	12N9M;1AYTV;0IE0N;18U2V;0V4JP;1CPKU;09TKM;0DEX9;0UFZV	tetratricopeptide repeat domain 34 [Source:MGI Symbol;Acc:MGI:2445205]	242800	Q8C0Q3	-	GO:0008150//biological_process;	GO:0005575//cellular_component;	GO:0003674//molecular_function;
ENSMUSG00000046961	8.50363	1.51302	15.4942	10.2406	3.35623	0.129375	1	16	37736858	37827892	+	4584	Gpr156	GO:0004930;GO:0004930;GO:0004965;GO:0005886;GO:0005886;GO:0007165;GO:0007186;GO:0007186;GO:0016020;GO:0016021;GO:0016021;	K04617	-	T	1B0VI;09U0C;0DFA4;KOG1055;12RDD;0UGID;0V4Z5;18Z4Z;1CPZU	G protein-coupled receptor 156 [Source:MGI Symbol;Acc:MGI:2653880]	239845	Q6PCP7;A0A0R4J0P3	ko04080(Neuroactive ligand-receptor interaction)	GO:0007165//signal transduction;GO:0007186//G protein-coupled receptor signaling pathway;GO:0007186//G protein-coupled receptor signaling pathway;	GO:0005886//plasma membrane;GO:0005886//plasma membrane;GO:0016020//membrane;GO:0016021//integral component of membrane;GO:0016021//integral component of membrane;	GO:0004930//G protein-coupled receptor activity;GO:0004930//G protein-coupled receptor activity;GO:0004965//G protein-coupled GABA receptor activity;
ENSMUSG00000034206	28.4119	15.0548	41.769	2.77447	1.47221	0.130542	1	16	36832148	36915779	+	9685	Polq	GO:0003676;GO:0005524;GO:0000166;GO:0003676;GO:0003677;GO:0003682;GO:0003682;GO:0003887;GO:0003887;GO:0003887;GO:0003887;GO:0005524;GO:0005524;GO:0005634;GO:0005694;GO:0005737;GO:0006260;GO:0006261;GO:0006261;GO:0006281;GO:0006281;GO:0006284;GO:0006284;GO:0006302;GO:0006302;GO:0006974;GO:0006974;GO:0008409;GO:0016446;GO:0016740;GO:0016779;GO:0017116;GO:0032508;GO:0042802;GO:0051260;GO:0051260;GO:…	K02349	EC:2.7.7.7	L	0UGQR;KOG0950;09WTF;1CXZC;1B1IG;0DNKU;0V7RM;12TK4;1908C	polymerase (DNA directed), theta [Source:MGI Symbol;Acc:MGI:2155399]	77782	Q8CGS6;Q80XB7	-	GO:0006260//DNA replication;GO:0006261//DNA-dependent DNA replication;GO:0006261//DNA-dependent DNA replication;GO:0006281//DNA repair;GO:0006281//DNA repair;GO:0006284//base-excision repair;GO:0006284//base-excision repair;GO:0006302//double-strand break repair;GO:0006302//double-strand break repair;GO:0006974//cellular response to DNA damage stimulus;GO:0006974//cellular response to DNA damage …	GO:0005634//nucleus;GO:0005694//chromosome;GO:0005737//cytoplasm;GO:0005634//nucleus;GO:0005654//nucleoplasm;GO:0005694//chromosome;GO:0005737//cytoplasm;GO:0005794//Golgi apparatus;GO:0005829//cytosol;	GO:0003676//nucleic acid binding;GO:0005524//ATP binding;GO:0000166//nucleotide binding;GO:0003676//nucleic acid binding;GO:0003677//DNA binding;GO:0003682//chromatin binding;GO:0003682//chromatin binding;GO:0003887//DNA-directed DNA polymerase activity;GO:0003887//DNA-directed DNA polymerase activity;GO:0003887//DNA-directed DNA polymerase activity;GO:0003887//DNA-directed DNA polymerase activit…
ENSMUSG00000021396	12.2881	20.702	3.87428	0.187145	-2.41777	0.130709	1	13	51325058	51329224	+	3505	Nxnl2	GO:0007600;GO:0007601;GO:0007608;GO:0045494;	K17609	EC:1.8.1.8	O	1B4DZ;13EEH;09WTS;0V6SP;1965F;1CSU4;0UKGF;0DI3S;KOG2501	nucleoredoxin-like 2 [Source:MGI Symbol;Acc:MGI:1922374]	75124	Q9D531	-	GO:0007600//sensory perception;GO:0007601//visual perception;GO:0007608//sensory perception of smell;GO:0045494//photoreceptor cell maintenance;	-	-
ENSMUSG00000022565	3754.65	4587.34	2921.96	0.636962	-0.650721	0.131071	1	15	76055174	76116774	-	18113	Plec	GO:0003779;GO:0005198;GO:0005200;GO:0005200;GO:0005515;GO:0005515;GO:0005737;GO:0005737;GO:0005829;GO:0005856;GO:0005856;GO:0005882;GO:0005903;GO:0005925;GO:0005925;GO:0007584;GO:0008092;GO:0008092;GO:0008307;GO:0008307;GO:0009925;GO:0016020;GO:0016324;GO:0016528;GO:0030054;GO:0030056;GO:0030056;GO:0030056;GO:0030506;GO:0030506;GO:0031581;GO:0031581;GO:0031581;GO:0042060;GO:0042383;GO:0042383;GO:…	K10388	-	Z;J	12PJV;09UFA;0UH60;KOG3344;1ASUF;0DFR2;0V5EN;194CW;KOG0516;1CQEN	plectin [Source:MGI Symbol;Acc:MGI:1277961]	18810	Q9QXS1	-	GO:0007584//response to nutrient;GO:0031581//hemidesmosome assembly;GO:0031581//hemidesmosome assembly;GO:0031581//hemidesmosome assembly;GO:0042060//wound healing;GO:0045104//intermediate filament cytoskeleton organization;GO:0045104//intermediate filament cytoskeleton organization;GO:0007584//response to nutrient;GO:0031581//hemidesmosome assembly;GO:0031581//hemidesmosome assembly;GO:0031581//…	GO:0005737//cytoplasm;GO:0005737//cytoplasm;GO:0005829//cytosol;GO:0005856//cytoskeleton;GO:0005856//cytoskeleton;GO:0005882//intermediate filament;GO:0005903//brush border;GO:0005925//focal adhesion;GO:0005925//focal adhesion;GO:0009925//basal plasma membrane;GO:0016020//membrane;GO:0016324//apical plasma membrane;GO:0016528//sarcoplasm;GO:0030054//cell junction;GO:0030056//hemidesmosome;GO:0030…	GO:0003779//actin binding;GO:0005198//structural molecule activity;GO:0005200//structural constituent of cytoskeleton;GO:0005200//structural constituent of cytoskeleton;GO:0005515//protein binding;GO:0005515//protein binding;GO:0008092//cytoskeletal protein binding;GO:0008092//cytoskeletal protein binding;GO:0008307//structural constituent of muscle;GO:0008307//structural constituent of muscle;GO…
ENSMUSG00000060093	2.64256	0	5.28512	Inf	Inf	0.131181	1	13	23944675	23945213	-	539	H4c1	GO:0000228;GO:0000786;GO:0000786;GO:0000786;GO:0003677;GO:0003677;GO:0003677;GO:0005515;GO:0005515;GO:0005634;GO:0005634;GO:0005654;GO:0005694;GO:0006334;GO:0006334;GO:0006334;GO:0006335;GO:0006336;GO:0006352;GO:0019904;GO:0032991;GO:0045653;GO:0046982;	K11254	-	B	KOG3467	H4 clustered histone 1 [Source:MGI Symbol;Acc:MGI:2448419]	326619	P62806;B2RTM0	ko05322(Systemic lupus erythematosus);ko05203(Viral carcinogenesis);ko05034(Alcoholism);ko04613(Neutrophil extracellular trap formation)	GO:0006334//nucleosome assembly;GO:0006334//nucleosome assembly;GO:0006334//nucleosome assembly;GO:0006335//DNA replication-dependent chromatin assembly;GO:0006336//DNA replication-independent chromatin assembly;GO:0006352//DNA-templated transcription, initiation;GO:0045653//negative regulation of megakaryocyte differentiation;	GO:0000228//nuclear chromosome;GO:0000786//nucleosome;GO:0000786//nucleosome;GO:0000786//nucleosome;GO:0005634//nucleus;GO:0005634//nucleus;GO:0005654//nucleoplasm;GO:0005694//chromosome;GO:0032991//protein-containing complex;	GO:0003677//DNA binding;GO:0003677//DNA binding;GO:0003677//DNA binding;GO:0005515//protein binding;GO:0005515//protein binding;GO:0019904//protein domain specific binding;GO:0046982//protein heterodimerization activity;
ENSMUSG00000028763	4779.64	5665.44	3893.84	0.687297	-0.540994	0.131242	1	4	137196080	137297941	+	14739	Hspg2	GO:0005509;GO:0005576;GO:0005604;GO:0016020;GO:0005509;GO:0005576;GO:0005604;GO:0008022;GO:0016020;	K06255	-	T	0V44A;12UAG;18XF2;1CP6C;1AWW0;KOG3509;09T5K;0DEGQ;0UFEJ	perlecan (heparan sulfate proteoglycan 2) [Source:MGI Symbol;Acc:MGI:96257]	15530	Q05793;Q3UHH3;E9PZ16;Q2XQV0;Q52KG8	ko05205(Proteoglycans in cancer);ko05161(Hepatitis B);ko04512(ECM-receptor interaction)	-	GO:0005576//extracellular region;GO:0005604//basement membrane;GO:0016020//membrane;GO:0005576//extracellular region;GO:0005604//basement membrane;GO:0016020//membrane;	GO:0005509//calcium ion binding;GO:0005509//calcium ion binding;GO:0008022//protein C-terminus binding;
ENSMUSG00000029765	242.563	317.646	167.48	0.527255	-0.923428	0.131323	1	6	32121203	32565127	-	14103	Plxna4	GO:0002116;GO:0005515;GO:0005515;GO:0005886;GO:0005886;GO:0005886;GO:0005887;GO:0007162;GO:0007165;GO:0007399;GO:0007411;GO:0008045;GO:0008360;GO:0016020;GO:0016021;GO:0017154;GO:0017154;GO:0017154;GO:0021602;GO:0021610;GO:0021612;GO:0021615;GO:0021636;GO:0021637;GO:0021644;GO:0021784;GO:0021785;GO:0021793;GO:0021960;GO:0030334;GO:0043087;GO:0048485;GO:0048812;GO:0048841;GO:0050772;GO:0050923;GO:…	K06820	-	T	12RMW;0UH91;1CQC8;09UD0;0V5C8;0DFNS;1AZU9;KOG3610;190J7	plexin A4 [Source:MGI Symbol;Acc:MGI:2179061]	243743	Q80UG2	ko04360(Axon guidance)	GO:0007162//negative regulation of cell adhesion;GO:0007165//signal transduction;GO:0007399//nervous system development;GO:0007411//axon guidance;GO:0008045//motor neuron axon guidance;GO:0008360//regulation of cell shape;GO:0021602//cranial nerve morphogenesis;GO:0021610//facial nerve morphogenesis;GO:0021612//facial nerve structural organization;GO:0021615//glossopharyngeal nerve morphogenesis;…	GO:0002116//semaphorin receptor complex;GO:0005886//plasma membrane;GO:0005886//plasma membrane;GO:0005886//plasma membrane;GO:0005887//integral component of plasma membrane;GO:0016020//membrane;GO:0016021//integral component of membrane;	GO:0005515//protein binding;GO:0005515//protein binding;GO:0017154//semaphorin receptor activity;GO:0017154//semaphorin receptor activity;GO:0017154//semaphorin receptor activity;
ENSMUSG00000024743	71.0524	91.0292	51.0755	0.561089	-0.833698	0.131327	1	19	10366454	10430544	+	7487	Syt7	GO:0000149;GO:0000149;GO:0001778;GO:0001786;GO:0001786;GO:0005509;GO:0005515;GO:0005516;GO:0005544;GO:0005544;GO:0005544;GO:0005546;GO:0005546;GO:0005764;GO:0005764;GO:0005765;GO:0005777;GO:0005778;GO:0005829;GO:0005886;GO:0005886;GO:0006887;GO:0006887;GO:0006909;GO:0008021;GO:0008021;GO:0014059;GO:0014059;GO:0016020;GO:0016020;GO:0016021;GO:0016192;GO:0017156;GO:0017158;GO:0017158;GO:0030054;GO:…	K19907	-	T;U	1BBE1;0E99D;0IT3N;0B61W;0WIR3;1DG4W;0V3Q5;13FMG	synaptotagmin VII [Source:MGI Symbol;Acc:MGI:1859545]	54525	Q9R0N7	-	GO:0001778//plasma membrane repair;GO:0006887//exocytosis;GO:0006887//exocytosis;GO:0006909//phagocytosis;GO:0014059//regulation of dopamine secretion;GO:0014059//regulation of dopamine secretion;GO:0016192//vesicle-mediated transport;GO:0017156//calcium-ion regulated exocytosis;GO:0017158//regulation of calcium ion-dependent exocytosis;GO:0017158//regulation of calcium ion-dependent exocytosis;G…	GO:0005764//lysosome;GO:0005764//lysosome;GO:0005765//lysosomal membrane;GO:0005777//peroxisome;GO:0005778//peroxisomal membrane;GO:0005829//cytosol;GO:0005886//plasma membrane;GO:0005886//plasma membrane;GO:0008021//synaptic vesicle;GO:0008021//synaptic vesicle;GO:0016020//membrane;GO:0016020//membrane;GO:0016021//integral component of membrane;GO:0030054//cell junction;GO:0030425//dendrite;GO:0…	GO:0000149//SNARE binding;GO:0000149//SNARE binding;GO:0001786//phosphatidylserine binding;GO:0001786//phosphatidylserine binding;GO:0005509//calcium ion binding;GO:0005515//protein binding;GO:0005516//calmodulin binding;GO:0005544//calcium-dependent phospholipid binding;GO:0005544//calcium-dependent phospholipid binding;GO:0005544//calcium-dependent phospholipid binding;GO:0005546//phosphatidyli…
ENSMUSG00000033409	7.38462	0	14.7692	Inf	Inf	0.131364	1	8	114369845	114382165	+	1164	Syce1l	GO:0000795;GO:0000795;GO:0003674;GO:0007130;GO:0008150;GO:0045111;GO:0051321;GO:0070193;GO:0000795;GO:0000795;GO:0003674;GO:0007130;GO:0008150;GO:0045111;GO:0051321;GO:0070193;GO:0000795;GO:0000795;GO:0003674;GO:0007130;GO:0008150;GO:0045111;GO:0051321;GO:0070193;	-	-	S	193EM;1D3DF;0UUWW;13RHJ;0DTP4;0VHX0;1B5MR;0IXYT;0A74Q	synaptonemal complex central element protein 1 like [Source:MGI Symbol;Acc:MGI:1922247]	668110	Q5D525	-	GO:0007130//synaptonemal complex assembly;GO:0008150//biological_process;GO:0051321//meiotic cell cycle;GO:0070193//synaptonemal complex organization;GO:0007130//synaptonemal complex assembly;GO:0008150//biological_process;GO:0051321//meiotic cell cycle;GO:0070193//synaptonemal complex organization;GO:0007130//synaptonemal complex assembly;GO:0008150//biological_process;GO:0051321//meiotic cell c…	GO:0000795//synaptonemal complex;GO:0000795//synaptonemal complex;GO:0045111//intermediate filament cytoskeleton;GO:0000795//synaptonemal complex;GO:0000795//synaptonemal complex;GO:0045111//intermediate filament cytoskeleton;GO:0000795//synaptonemal complex;GO:0000795//synaptonemal complex;GO:0045111//intermediate filament cytoskeleton;	GO:0003674//molecular_function;GO:0003674//molecular_function;GO:0003674//molecular_function;
ENSMUSG00000063919	8.67126	1.58084	15.7617	9.97046	3.31766	0.13165	1	5	116577334	116729876	-	8678	Srrm4	GO:0000381;GO:0000381;GO:0000381;GO:0003723;GO:0003729;GO:0003729;GO:0005634;GO:0005634;GO:0006397;GO:0006397;GO:0007399;GO:0007605;GO:0008380;GO:0030154;GO:0042551;GO:0042802;GO:0042802;GO:0043484;GO:0043484;GO:0000381;GO:0000381;GO:0003723;GO:0003729;GO:0003729;GO:0005634;GO:0005634;GO:0006397;GO:0006397;GO:0007399;GO:0007605;GO:0008380;GO:0030154;GO:0042551;GO:0042802;GO:0043484;GO:0043484;	-	-	S;A;K	1CW7U;0IEGN;18WI1;0VAQJ;0UQIA;13KE0;1AYBR;0DMCI;09ZU6	serine/arginine repetitive matrix 4 [Source:MGI Symbol;Acc:MGI:1916205]	68955	Q8BKA3;J9QHX6	-	GO:0000381//regulation of alternative mRNA splicing, via spliceosome;GO:0000381//regulation of alternative mRNA splicing, via spliceosome;GO:0000381//regulation of alternative mRNA splicing, via spliceosome;GO:0006397//mRNA processing;GO:0006397//mRNA processing;GO:0007399//nervous system development;GO:0007605//sensory perception of sound;GO:0008380//RNA splicing;GO:0030154//cell differentiation…	GO:0005634//nucleus;GO:0005634//nucleus;GO:0005634//nucleus;GO:0005634//nucleus;	GO:0003723//RNA binding;GO:0003729//mRNA binding;GO:0003729//mRNA binding;GO:0042802//identical protein binding;GO:0042802//identical protein binding;GO:0003723//RNA binding;GO:0003729//mRNA binding;GO:0003729//mRNA binding;GO:0042802//identical protein binding;
ENSMUSG00000029544	116.75	140.3	93.2	0.664293	-0.590108	0.131733	1	5	115306748	115332440	-	5832	Cabp1	GO:0000139;GO:0005509;GO:0005515;GO:0005886;GO:0007601;GO:0008139;GO:0042308;GO:0046872;GO:0048306;GO:0050896;GO:0098885;GO:0098978;GO:0000139;GO:0005509;GO:0005886;GO:0014069;GO:0048306;GO:0000139;GO:0005509;GO:0005515;GO:0005886;GO:0007601;GO:0008139;GO:0042308;GO:0046872;GO:0048306;GO:0050896;GO:0098885;GO:0098978;	K23531	-	T	19533;1CWZY;0A0GF;0DN3J;12SFU;KOG0027;0VBCN;0UFKC;1ARG6	calcium binding protein 1 [Source:MGI Symbol;Acc:MGI:1352750]	29867	Q9JLK7	-	GO:0007601//visual perception;GO:0042308//negative regulation of protein import into nucleus;GO:0050896//response to stimulus;GO:0098885//modification of postsynaptic actin cytoskeleton;GO:0007601//visual perception;GO:0042308//negative regulation of protein import into nucleus;GO:0050896//response to stimulus;GO:0098885//modification of postsynaptic actin cytoskeleton;	GO:0000139//Golgi membrane;GO:0005886//plasma membrane;GO:0098978//glutamatergic synapse;GO:0000139//Golgi membrane;GO:0005886//plasma membrane;GO:0014069//postsynaptic density;GO:0000139//Golgi membrane;GO:0005886//plasma membrane;GO:0098978//glutamatergic synapse;	GO:0005509//calcium ion binding;GO:0005515//protein binding;GO:0008139//nuclear localization sequence binding;GO:0046872//metal ion binding;GO:0048306//calcium-dependent protein binding;GO:0005509//calcium ion binding;GO:0048306//calcium-dependent protein binding;GO:0005509//calcium ion binding;GO:0005515//protein binding;GO:0008139//nuclear localization sequence binding;GO:0046872//metal ion bin…
ENSMUSG00000075254	2089.48	2441.3	1737.65	0.711773	-0.490512	0.131754	1	16	33504740	33591946	+	12728	Heg1	GO:0005509;GO:0007043;GO:0007507;GO:0016020;GO:0016021;GO:0005509;GO:0007043;GO:0007507;GO:0016020;GO:0016021;GO:0001570;GO:0001701;GO:0001885;GO:0001886;GO:0001944;GO:0001945;GO:0003017;GO:0003209;GO:0003222;GO:0003281;GO:0005509;GO:0005515;GO:0005515;GO:0005886;GO:0005911;GO:0005911;GO:0007043;GO:0007275;GO:0007507;GO:0007507;GO:0007507;GO:0009791;GO:0009897;GO:0009986;GO:0016020;GO:0016021;GO:…	K24472	-	T	09VDQ;1AT9A;0UHNM;13K4J;1CRC3;0V6CP;18T46;0IJZT;0DGN8	heart development protein with EGF-like domains 1 [Source:MGI Symbol;Acc:MGI:1924696]	77446	E9Q440;Q6DFX1	-	GO:0007043//cell-cell junction assembly;GO:0007507//heart development;GO:0007043//cell-cell junction assembly;GO:0007507//heart development;GO:0001570//vasculogenesis;GO:0001701//in utero embryonic development;GO:0001885//endothelial cell development;GO:0001886//endothelial cell morphogenesis;GO:0001944//vasculature development;GO:0001945//lymph vessel development;GO:0003017//lymph circulation;GO…	GO:0016020//membrane;GO:0016021//integral component of membrane;GO:0016020//membrane;GO:0016021//integral component of membrane;GO:0005886//plasma membrane;GO:0005911//cell-cell junction;GO:0005911//cell-cell junction;GO:0009897//external side of plasma membrane;GO:0009986//cell surface;GO:0016020//membrane;GO:0016021//integral component of membrane;GO:0030054//cell junction;GO:0016020//membrane;…	GO:0005509//calcium ion binding;GO:0005509//calcium ion binding;GO:0005509//calcium ion binding;GO:0005515//protein binding;GO:0005515//protein binding;
ENSMUSG00000040550	283.018	216.629	349.406	1.61293	0.68968	0.132157	1	4	14809498	14826587	-	3387	Otud6b	GO:0004843;GO:0004843;GO:0004843;GO:0006508;GO:0008233;GO:0008234;GO:0008283;GO:0016281;GO:0016281;GO:0016579;GO:0016579;GO:0016579;GO:0016787;GO:0017148;GO:0018215;GO:0043248;GO:0043248;GO:0045727;GO:0004843;GO:0006508;GO:0008233;GO:0008234;GO:0018215;	K18342	EC:3.4.19.12	O;T	09U75;18ZVS;1CQ6K;0V4JB;1ASHV;KOG2606;0DFGV;12RST;0UGU1	OTU domain containing 6B [Source:MGI Symbol;Acc:MGI:1919451]	72201	Q8K2H2;A0A0A0MQF5	-	GO:0006508//proteolysis;GO:0008283//cell population proliferation;GO:0016579//protein deubiquitination;GO:0016579//protein deubiquitination;GO:0016579//protein deubiquitination;GO:0017148//negative regulation of translation;GO:0018215//protein phosphopantetheinylation;GO:0043248//proteasome assembly;GO:0043248//proteasome assembly;GO:0045727//positive regulation of translation;GO:0006508//proteol…	GO:0016281//eukaryotic translation initiation factor 4F complex;GO:0016281//eukaryotic translation initiation factor 4F complex;	GO:0004843//thiol-dependent deubiquitinase;GO:0004843//thiol-dependent deubiquitinase;GO:0004843//thiol-dependent deubiquitinase;GO:0008233//peptidase activity;GO:0008234//cysteine-type peptidase activity;GO:0016787//hydrolase activity;GO:0004843//thiol-dependent deubiquitinase;GO:0008233//peptidase activity;GO:0008234//cysteine-type peptidase activity;
ENSMUSG00000075014	10.6192	0	21.2384	Inf	Inf	0.132245	1	2	98496892	98497646	-	660	Gm10800	GO:0003674;GO:0005575;GO:0008150;GO:0016020;GO:0016021;	-	-	S	0J9TA	predicted gene 10800 [Source:MGI Symbol;Acc:MGI:3641657]	-	-	-	GO:0008150//biological_process;	GO:0005575//cellular_component;GO:0016020//membrane;GO:0016021//integral component of membrane;	GO:0003674//molecular_function;
ENSMUSG00000054252	169.006	211.888	126.125	0.595242	-0.748451	0.132346	1	5	33879018	33894412	+	7158	Fgfr3	GO:0000166;GO:0004672;GO:0004713;GO:0004713;GO:0004714;GO:0005007;GO:0005524;GO:0005524;GO:0005886;GO:0006468;GO:0008284;GO:0008543;GO:0016020;GO:0016021;GO:0016021;GO:0016301;GO:0016310;GO:0016740;GO:0018108;GO:0000166;GO:0004672;GO:0004713;GO:0004713;GO:0004714;GO:0005007;GO:0005524;GO:0005524;GO:0005886;GO:0006468;GO:0008284;GO:0008543;GO:0016020;GO:0016021;GO:0016021;GO:0016301;GO:0016310;GO:…	K05094	EC:2.7.10.1	T	1AZK7;0UHXX;0DFEA;09U4P;12P10;KOG0200;0V53S;1CQY0;18WNR	fibroblast growth factor receptor 3 [Source:MGI Symbol;Acc:MGI:95524]	14184	Q7TSI8	ko05230(Central carbon metabolism in cancer);ko05219(Bladder cancer);ko05206(MicroRNAs in cancer);ko05200(Pathways in cancer);ko04810(Regulation of actin cytoskeleton);ko04550(Signaling pathways regulating pluripotency of stem cells);ko04151(PI3K-Akt signaling pathway);ko04144(Endocytosis);ko04020(Calcium signaling pathway);ko04015(Rap1 signaling pathway);ko04014(Ras signaling pathway);ko04010(MA…	GO:0006468//protein phosphorylation;GO:0008284//positive regulation of cell population proliferation;GO:0008543//fibroblast growth factor receptor signaling pathway;GO:0016310//phosphorylation;GO:0018108//peptidyl-tyrosine phosphorylation;GO:0006468//protein phosphorylation;GO:0008284//positive regulation of cell population proliferation;GO:0008543//fibroblast growth factor receptor signaling pat…	GO:0005886//plasma membrane;GO:0016020//membrane;GO:0016021//integral component of membrane;GO:0016021//integral component of membrane;GO:0005886//plasma membrane;GO:0016020//membrane;GO:0016021//integral component of membrane;GO:0016021//integral component of membrane;GO:0005634//nucleus;GO:0005737//cytoplasm;GO:0005783//endoplasmic reticulum;GO:0005794//Golgi apparatus;GO:0005886//plasma membra…	GO:0000166//nucleotide binding;GO:0004672//protein kinase activity;GO:0004713//protein tyrosine kinase activity;GO:0004713//protein tyrosine kinase activity;GO:0004714//transmembrane receptor protein tyrosine kinase activity;GO:0005007//fibroblast growth factor-activated receptor activity;GO:0005524//ATP binding;GO:0005524//ATP binding;GO:0016301//kinase activity;GO:0016740//transferase activity;…
ENSMUSG00000028080	106.383	75.9696	136.796	1.80067	0.848535	0.132613	1	3	86131987	86689999	+	19324	Lrba	GO:0016020;GO:0016020;GO:0016020;	K24181	-	T;U	KOG1786;18VIP;0UHK5;0V4QD;09TR4;0DJSU;1CUJY;12NBS;1AV84	LPS-responsive beige-like anchor [Source:MGI Symbol;Acc:MGI:1933162]	80877	Q9ESE1;Q8BSM6;E9Q3Y4;Q8C7C2	-	-	GO:0016020//membrane;GO:0016020//membrane;GO:0016020//membrane;	-
ENSMUSG00000038879	61.3331	78.8846	43.7816	0.555008	-0.849419	0.132958	1	15	34572945	34679358	-	8493	Nipal2	GO:0015095;GO:0015693;GO:0016020;GO:0016021;GO:0016021;GO:1903830;GO:0015095;GO:0015693;GO:0016020;GO:0016021;GO:0016021;GO:1903830;	K22733	-	S;P;G	0DKFF;1CV9G;KOG2922;13J17;09Z0E;1AXD1;0V9XX;18TS3;0UPD2	NIPA-like domain containing 2 [Source:MGI Symbol;Acc:MGI:1924488]	223473	Q91WC7;A0A0R4J0G3	-	GO:0015693//magnesium ion transport;GO:1903830//magnesium ion transmembrane transport;GO:0015693//magnesium ion transport;GO:1903830//magnesium ion transmembrane transport;	GO:0016020//membrane;GO:0016021//integral component of membrane;GO:0016021//integral component of membrane;GO:0016020//membrane;GO:0016021//integral component of membrane;GO:0016021//integral component of membrane;	GO:0015095//magnesium ion transmembrane transporter activity;GO:0015095//magnesium ion transmembrane transporter activity;
ENSMUSG00000038156	763.888	912.398	615.379	0.674463	-0.568188	0.132986	1	7	113365235	113642605	+	10382	Spon1	GO:0005201;GO:0005515;GO:0005576;GO:0007155;GO:0007155;GO:0010954;GO:0031012;GO:0032092;GO:0046872;GO:0050693;GO:0062023;GO:1902430;GO:1902993;	K24427	-	W	1B3TD;18SNJ;1CU6N;0DJ1K;12TD1;0UHBY;0A0N9;0V70K;KOG3539	spondin 1, (f-spondin) extracellular matrix protein [Source:MGI Symbol;Acc:MGI:2385287]	233744	Q8VCC9	-	GO:0007155//cell adhesion;GO:0007155//cell adhesion;GO:0010954//positive regulation of protein processing;GO:0032092//positive regulation of protein binding;GO:1902430//negative regulation of amyloid-beta formation;GO:1902993//positive regulation of amyloid precursor protein catabolic process;	GO:0005576//extracellular region;GO:0031012//extracellular matrix;GO:0062023//collagen-containing extracellular matrix;	GO:0005201//extracellular matrix structural constituent;GO:0005515//protein binding;GO:0046872//metal ion binding;GO:0050693//LBD domain binding;
ENSMUSG00000046618	109.033	127.705	90.3608	0.707574	-0.499046	0.13426	1	2	38821990	38853765	+	5579	Olfml2a	GO:0005576;GO:0030198;GO:0031012;GO:0042802;GO:0050840;	-	-	W	0V58X;12NMM;1ASBN;18T6G;0UGK7;1CQ97;09U9S;KOG3545;0DFJG	olfactomedin-like 2A [Source:MGI Symbol;Acc:MGI:2444741]	241327	Q8BHP7;B2RQD8	-	GO:0030198//extracellular matrix organization;	GO:0005576//extracellular region;GO:0031012//extracellular matrix;	GO:0042802//identical protein binding;GO:0050840//extracellular matrix binding;
ENSMUSG00000048080	4.16978	8.13231	0.207252	0.0254851	-5.2942	0.13454	1	14	50470988	50479323	-	5600	Olfr731	GO:0004930;GO:0004930;GO:0004984;GO:0004984;GO:0005886;GO:0007165;GO:0007186;GO:0007186;GO:0007186;GO:0007608;GO:0007608;GO:0016020;GO:0016021;GO:0016021;GO:0016021;GO:0050896;GO:0050911;GO:0004930;GO:0004930;GO:0004984;GO:0004984;GO:0005886;GO:0007165;GO:0007186;GO:0007186;GO:0007186;GO:0007608;GO:0007608;GO:0016020;GO:0016021;GO:0016021;GO:0016021;GO:0050896;GO:0050911;GO:0004930;GO:0004930;GO:…	K04257	-	T	1D11M;0UIF8;194TV;0VF3V;0DQJX;1B4FM;0IKKX;13KTR;0A493	olfactory receptor 731 [Source:MGI Symbol;Acc:MGI:3030565]	258360	F8VQB9	ko04740(Olfactory transduction)	GO:0007165//signal transduction;GO:0007186//G protein-coupled receptor signaling pathway;GO:0007186//G protein-coupled receptor signaling pathway;GO:0007186//G protein-coupled receptor signaling pathway;GO:0007608//sensory perception of smell;GO:0007608//sensory perception of smell;GO:0050896//response to stimulus;GO:0050911//detection of chemical stimulus involved in sensory perception of smell;…	GO:0005886//plasma membrane;GO:0016020//membrane;GO:0016021//integral component of membrane;GO:0016021//integral component of membrane;GO:0016021//integral component of membrane;GO:0005886//plasma membrane;GO:0016020//membrane;GO:0016021//integral component of membrane;GO:0016021//integral component of membrane;GO:0016021//integral component of membrane;GO:0005886//plasma membrane;GO:0016020//mem…	GO:0004930//G protein-coupled receptor activity;GO:0004930//G protein-coupled receptor activity;GO:0004984//olfactory receptor activity;GO:0004984//olfactory receptor activity;GO:0004930//G protein-coupled receptor activity;GO:0004930//G protein-coupled receptor activity;GO:0004984//olfactory receptor activity;GO:0004984//olfactory receptor activity;GO:0004930//G protein-coupled receptor activity…
ENSMUSG00000086316	70.9582	44.5732	97.3433	2.1839	1.1269	0.134804	1	X	152506586	152524916	+	1971	Nbdy	GO:0000932;GO:0000956;GO:0010607;GO:0000932;GO:0000956;GO:0010607;GO:0000932;GO:0000956;GO:0010607;GO:0000932;GO:0000956;GO:0010607;	-	-	-	-	negative regulator of P-body association [Source:MGI Symbol;Acc:MGI:1917373]	70123	A0A140LJI0	-	GO:0000956//nuclear-transcribed mRNA catabolic process;GO:0010607//negative regulation of cytoplasmic mRNA processing body assembly;GO:0000956//nuclear-transcribed mRNA catabolic process;GO:0010607//negative regulation of cytoplasmic mRNA processing body assembly;GO:0000956//nuclear-transcribed mRNA catabolic process;GO:0010607//negative regulation of cytoplasmic mRNA processing body assembly;GO:…	GO:0000932//P-body;GO:0000932//P-body;GO:0000932//P-body;GO:0000932//P-body;	-
ENSMUSG00000024049	2104.08	2336.99	1871.17	0.800675	-0.320712	0.135749	1	17	71309628	71433851	+	10459	Myom1	GO:0002074;GO:0005200;GO:0005737;GO:0005856;GO:0006936;GO:0006936;GO:0007010;GO:0010628;GO:0010628;GO:0010737;GO:0010737;GO:0019900;GO:0019900;GO:0019900;GO:0030017;GO:0031430;GO:0031430;GO:0031430;GO:0031430;GO:0032982;GO:0042802;GO:0042802;GO:0042803;GO:0050714;GO:0050714;GO:0051015;GO:0005200;GO:0005737;GO:0005856;GO:0006936;GO:0006936;GO:0007010;GO:0010628;GO:0010737;GO:0019900;GO:0019900;GO:…	K24495	-	Z	12RA0;18VJ0;09UC6;0DFMS;0UJ0G;0V5BB;1AUHM;1CQBE;0IJ5G	myomesin 1 [Source:MGI Symbol;Acc:MGI:1341430]	17929	Q62234	-	GO:0002074//extraocular skeletal muscle development;GO:0006936//muscle contraction;GO:0006936//muscle contraction;GO:0007010//cytoskeleton organization;GO:0010628//positive regulation of gene expression;GO:0010628//positive regulation of gene expression;GO:0010737//protein kinase A signaling;GO:0010737//protein kinase A signaling;GO:0050714//positive regulation of protein secretion;GO:0050714//po…	GO:0005737//cytoplasm;GO:0005856//cytoskeleton;GO:0030017//sarcomere;GO:0031430//M band;GO:0031430//M band;GO:0031430//M band;GO:0031430//M band;GO:0032982//myosin filament;GO:0005737//cytoplasm;GO:0005856//cytoskeleton;GO:0030017//sarcomere;GO:0031430//M band;GO:0031430//M band;GO:0031430//M band;GO:0032982//myosin filament;	GO:0005200//structural constituent of cytoskeleton;GO:0019900//kinase binding;GO:0019900//kinase binding;GO:0019900//kinase binding;GO:0042802//identical protein binding;GO:0042802//identical protein binding;GO:0042803//protein homodimerization activity;GO:0051015//actin filament binding;GO:0005200//structural constituent of cytoskeleton;GO:0019900//kinase binding;GO:0019900//kinase binding;GO:00…
ENSMUSG00000032965	62.1684	43.1819	81.1549	1.87937	0.910251	0.135907	1	16	49519596	49585489	+	2862	Ift57	GO:0001843;GO:0001947;GO:0003677;GO:0005515;GO:0005737;GO:0005794;GO:0005794;GO:0005794;GO:0005813;GO:0005813;GO:0005856;GO:0005929;GO:0005929;GO:0005929;GO:0005929;GO:0005929;GO:0005930;GO:0006915;GO:0006915;GO:0006915;GO:0006919;GO:0006919;GO:0007224;GO:0030992;GO:0030992;GO:0030992;GO:0031514;GO:0032391;GO:0036064;GO:0036064;GO:0042073;GO:0042073;GO:0042981;GO:0042981;GO:0042995;GO:0044292;GO:…	K04638	-	T;K	0UG33;KOG0972;18WPP;0V4N8;1CPP6;09TP2;1ARW8;12NAN;0DEZG	intraflagellar transport 57 [Source:MGI Symbol;Acc:MGI:1921166]	73916	Q8BXG3;B2RQZ0	ko05022(Pathways of neurodegeneration - multiple diseases);ko05016(Huntington disease)	GO:0001843//neural tube closure;GO:0001947//heart looping;GO:0006915//apoptotic process;GO:0006915//apoptotic process;GO:0006915//apoptotic process;GO:0006919//activation of cysteine-type endopeptidase activity involved in apoptotic process;GO:0006919//activation of cysteine-type endopeptidase activity involved in apoptotic process;GO:0007224//smoothened signaling pathway;GO:0042073//intraciliary…	GO:0005737//cytoplasm;GO:0005794//Golgi apparatus;GO:0005794//Golgi apparatus;GO:0005794//Golgi apparatus;GO:0005813//centrosome;GO:0005813//centrosome;GO:0005856//cytoskeleton;GO:0005929//cilium;GO:0005929//cilium;GO:0005929//cilium;GO:0005929//cilium;GO:0005929//cilium;GO:0005930//axoneme;GO:0030992//intraciliary transport particle B;GO:0030992//intraciliary transport particle B;GO:0030992//int…	GO:0003677//DNA binding;GO:0005515//protein binding;GO:0003677//DNA binding;GO:0005515//protein binding;
ENSMUSG00000025980	914.067	734.859	1093.28	1.48774	0.573119	0.136694	1	1	55116994	55127402	-	2642	Hspd1	GO:0000166;GO:0001530;GO:0001530;GO:0001666;GO:0002020;GO:0002039;GO:0002755;GO:0002842;GO:0002931;GO:0003725;GO:0005524;GO:0005524;GO:0005615;GO:0005615;GO:0005737;GO:0005737;GO:0005739;GO:0005739;GO:0005739;GO:0005739;GO:0005743;GO:0005743;GO:0005743;GO:0005759;GO:0005759;GO:0005759;GO:0005769;GO:0005782;GO:0005782;GO:0005791;GO:0005791;GO:0005794;GO:0005794;GO:0005829;GO:0005829;GO:0005886;GO:…	K04077	-	O	12QA7;0UK47;1926J;1CRW3;1AZGW;0V6W1;09UDA;KOG0356;0DH5V	heat shock protein 1 (chaperonin) [Source:MGI Symbol;Acc:MGI:96242]	15510	P63038	ko05417(Lipid and atherosclerosis);ko05152(Tuberculosis);ko05134(Legionellosis);ko04940(Type I diabetes mellitus);ko04212(Longevity regulating pathway - worm);ko03018(RNA degradation)	GO:0001666//response to hypoxia;GO:0002755//MyD88-dependent toll-like receptor signaling pathway;GO:0002842//positive regulation of T cell mediated immune response to tumor cell;GO:0002931//response to ischemia;GO:0006457//protein folding;GO:0006457//protein folding;GO:0006919//activation of cysteine-type endopeptidase activity involved in apoptotic process;GO:0006986//response to unfolded protei…	GO:0005615//extracellular space;GO:0005615//extracellular space;GO:0005737//cytoplasm;GO:0005737//cytoplasm;GO:0005739//mitochondrion;GO:0005739//mitochondrion;GO:0005739//mitochondrion;GO:0005739//mitochondrion;GO:0005743//mitochondrial inner membrane;GO:0005743//mitochondrial inner membrane;GO:0005743//mitochondrial inner membrane;GO:0005759//mitochondrial matrix;GO:0005759//mitochondrial matri…	GO:0000166//nucleotide binding;GO:0001530//lipopolysaccharide binding;GO:0001530//lipopolysaccharide binding;GO:0002020//protease binding;GO:0002039//p53 binding;GO:0003725//double-stranded RNA binding;GO:0005524//ATP binding;GO:0005524//ATP binding;GO:0008035//high-density lipoprotein particle binding;GO:0016853//isomerase activity;GO:0019899//enzyme binding;GO:0031625//ubiquitin protein ligase …
ENSMUSG00000028671	243.654	304.461	182.848	0.600562	-0.735615	0.137215	1	4	135691038	135695489	+	2370	Gale	GO:0003974;GO:0003978;GO:0003978;GO:0003978;GO:0003978;GO:0005829;GO:0005975;GO:0006012;GO:0006012;GO:0006012;GO:0016853;GO:0019388;GO:0033499;GO:0033499;GO:0042802;GO:0042803;GO:0061623;GO:0003974;GO:0003978;GO:0003978;GO:0003978;GO:0003978;GO:0003978;GO:0005829;GO:0005975;GO:0006012;GO:0006012;GO:0006012;GO:0016853;GO:0019388;GO:0019388;GO:0033499;GO:0033499;GO:0042802;GO:0042802;GO:0042803;GO:…	K01784	EC:5.1.3.2	M	1CX0A;0UMKN;0DNMF;1B208;KOG1371;12RD5;18Z24;0A0ZX;0VBWD	galactose-4-epimerase, UDP [Source:MGI Symbol;Acc:MGI:1921496]	74246	-	ko00541(O-Antigen nucleotide sugar biosynthesis);ko00520(Amino sugar and nucleotide sugar metabolism);ko00052(Galactose metabolism)	GO:0005975//carbohydrate metabolic process;GO:0006012//galactose metabolic process;GO:0006012//galactose metabolic process;GO:0006012//galactose metabolic process;GO:0019388//galactose catabolic process;GO:0033499//galactose catabolic process via UDP-galactose;GO:0033499//galactose catabolic process via UDP-galactose;GO:0061623//glycolytic process from galactose;GO:0005975//carbohydrate metabolic…	GO:0005829//cytosol;GO:0005829//cytosol;	GO:0003974//UDP-N-acetylglucosamine 4-epimerase activity;GO:0003978//UDP-glucose 4-epimerase activity;GO:0003978//UDP-glucose 4-epimerase activity;GO:0003978//UDP-glucose 4-epimerase activity;GO:0003978//UDP-glucose 4-epimerase activity;GO:0016853//isomerase activity;GO:0042802//identical protein binding;GO:0042803//protein homodimerization activity;GO:0003974//UDP-N-acetylglucosamine 4-epimerase…
ENSMUSG00000035547	239.913	285.745	194.081	0.679211	-0.558067	0.13744	1	7	97770766	97827481	-	5485	Capn5	GO:0004198;GO:0004198;GO:0005737;GO:0006508;GO:0006508;GO:0006508;GO:0008233;GO:0008234;GO:0009986;GO:0009986;GO:0016787;GO:0045202;GO:0004198;GO:0004198;GO:0005737;GO:0006508;GO:0006508;GO:0006508;GO:0008233;GO:0008234;GO:0009986;GO:0009986;GO:0016787;GO:0045202;	K08574	EC:3.4.22.-	O;T	12RVK;0DJ9T;KOG0045;0V8UF;0UK04;1CU1S;09XWX;18XAY;1AVXC	calpain 5 [Source:MGI Symbol;Acc:MGI:1100859]	12337	O08688;Q3TPL4;Q3UTF3	-	GO:0006508//proteolysis;GO:0006508//proteolysis;GO:0006508//proteolysis;GO:0006508//proteolysis;GO:0006508//proteolysis;GO:0006508//proteolysis;	GO:0005737//cytoplasm;GO:0009986//cell surface;GO:0009986//cell surface;GO:0045202//synapse;GO:0005737//cytoplasm;GO:0009986//cell surface;GO:0009986//cell surface;GO:0045202//synapse;	GO:0004198//calcium-dependent cysteine-type endopeptidase activity;GO:0004198//calcium-dependent cysteine-type endopeptidase activity;GO:0008233//peptidase activity;GO:0008234//cysteine-type peptidase activity;GO:0016787//hydrolase activity;GO:0004198//calcium-dependent cysteine-type endopeptidase activity;GO:0004198//calcium-dependent cysteine-type endopeptidase activity;GO:0008233//peptidase ac…
ENSMUSG00000029673	363.222	421.74	304.705	0.722494	-0.468942	0.137933	1	5	131466171	132572183	-	22884	Auts2	GO:0001764;GO:0003682;GO:0005515;GO:0005634;GO:0005634;GO:0005737;GO:0005856;GO:0010592;GO:0015629;GO:0030426;GO:0031532;GO:0035022;GO:0042995;GO:0045944;GO:0048675;GO:0051571;GO:0060013;GO:0097484;GO:0098582;GO:2000620;	K23214	-	-	-	autism susceptibility candidate 2 [Source:MGI Symbol;Acc:MGI:1919847]	319974	-	-	GO:0001764//neuron migration;GO:0010592//positive regulation of lamellipodium assembly;GO:0031532//actin cytoskeleton reorganization;GO:0035022//positive regulation of Rac protein signal transduction;GO:0045944//positive regulation of transcription by RNA polymerase II;GO:0048675//axon extension;GO:0051571//positive regulation of histone H3-K4 methylation;GO:0060013//righting reflex;GO:0097484//d…	GO:0005634//nucleus;GO:0005634//nucleus;GO:0005737//cytoplasm;GO:0005856//cytoskeleton;GO:0015629//actin cytoskeleton;GO:0030426//growth cone;GO:0042995//cell projection;	GO:0003682//chromatin binding;GO:0005515//protein binding;
ENSMUSG00000036944	73.8816	50.1364	97.6268	1.94722	0.961419	0.138164	1	15	66398061	66432952	-	2988	Tmem71	GO:0005739;	-	-	S	1B5BB;0II00;0A3G1;13HBD;0DR39;0VEB0;0UU5C;1D089;18Y9X	transmembrane protein 71 [Source:MGI Symbol;Acc:MGI:2146049]	213068	Q149F5;A0A0R4J0I5	-	-	GO:0005739//mitochondrion;	-
ENSMUSG00000037185	80.0227	106.115	53.9306	0.508228	-0.976451	0.138212	1	15	101245325	101268043	-	6393	Krt80	GO:0005882;GO:0005737;GO:0005882;GO:0005882;GO:0045095;GO:0045111;GO:0045111;GO:0005882;GO:0045095;	K07605	-	Z	0IGH5;1AYTC;09VSG;1CWG1;18UGZ;12SGK;0DMKM;0UHEX;0VAXM	keratin 80 [Source:MGI Symbol;Acc:MGI:1921377]	74127	Q0VBK2	-	-	GO:0005882//intermediate filament;GO:0005737//cytoplasm;GO:0005882//intermediate filament;GO:0005882//intermediate filament;GO:0045095//keratin filament;GO:0045111//intermediate filament cytoskeleton;GO:0045111//intermediate filament cytoskeleton;GO:0005882//intermediate filament;GO:0045095//keratin filament;	-
ENSMUSG00000047844	11.9609	0	23.9218	Inf	Inf	0.138318	1	X	135039745	135041192	+	837	Bex4	GO:0000922;GO:0000922;GO:0005634;GO:0005634;GO:0005634;GO:0005654;GO:0005737;GO:0005737;GO:0005737;GO:0005829;GO:0005856;GO:0005874;GO:0005874;GO:0007059;GO:0007059;GO:0007346;GO:0030334;GO:0042127;GO:0042826;GO:0043014;GO:0043014;GO:1904428;GO:1904428;	-	-	S	193XK;145MF;1B5V1;0JD8K;0VJJE;1D46S;0DV59;0A8NT;0UW3A	brain expressed X-linked 4 [Source:MGI Symbol;Acc:MGI:3606746]	406217	Q9CWT2;Q14BB8	-	GO:0007059//chromosome segregation;GO:0007059//chromosome segregation;GO:0007346//regulation of mitotic cell cycle;GO:0030334//regulation of cell migration;GO:0042127//regulation of cell population proliferation;GO:1904428//negative regulation of tubulin deacetylation;GO:1904428//negative regulation of tubulin deacetylation;	GO:0000922//spindle pole;GO:0000922//spindle pole;GO:0005634//nucleus;GO:0005634//nucleus;GO:0005634//nucleus;GO:0005654//nucleoplasm;GO:0005737//cytoplasm;GO:0005737//cytoplasm;GO:0005737//cytoplasm;GO:0005829//cytosol;GO:0005856//cytoskeleton;GO:0005874//microtubule;GO:0005874//microtubule;	GO:0042826//histone deacetylase binding;GO:0043014//alpha-tubulin binding;GO:0043014//alpha-tubulin binding;
ENSMUSG00000071547	151.456	110.622	192.291	1.73827	0.797653	0.139038	1	14	30853010	30861081	+	2378	Nt5dc2	GO:0005575;GO:0008253;GO:0016311;GO:0016787;GO:0046872;GO:0005575;GO:0008253;GO:0016311;GO:0016787;GO:0046872;GO:0005575;GO:0008253;GO:0016311;GO:0016787;GO:0005575;GO:0008253;GO:0016311;GO:0016787;GO:0046872;GO:0005575;GO:0008253;GO:0016311;GO:0016787;GO:0046872;	-	-	F	1CU3P;09XYK;0UNZH;1AYHS;12QU0;KOG2470;0DJBF;18WFT;0V8WD	5'-nucleotidase domain containing 2 [Source:MGI Symbol;Acc:MGI:1917271]	70021	-	-	GO:0016311//dephosphorylation;GO:0016311//dephosphorylation;GO:0016311//dephosphorylation;GO:0016311//dephosphorylation;GO:0016311//dephosphorylation;	GO:0005575//cellular_component;GO:0005575//cellular_component;GO:0005575//cellular_component;GO:0005575//cellular_component;GO:0005575//cellular_component;	GO:0008253//5'-nucleotidase activity;GO:0016787//hydrolase activity;GO:0046872//metal ion binding;GO:0008253//5'-nucleotidase activity;GO:0016787//hydrolase activity;GO:0046872//metal ion binding;GO:0008253//5'-nucleotidase activity;GO:0016787//hydrolase activity;GO:0008253//5'-nucleotidase activity;GO:0016787//hydrolase activity;GO:0046872//metal ion binding;GO:0008253//5'-nucleotidase activity;…
ENSMUSG00000036733	3.83413	7.46474	0.203516	0.0272637	-5.19688	0.140306	1	7	30340424	30349742	-	2188	Rbm42	GO:0003676;GO:0003723;GO:0003676;GO:0003723;GO:0003723;GO:0005634;GO:0005737;GO:0048025;GO:1990904;	-	-	S;U	0V6HM;KOG0226;1ATM5;09VID;13QJV;1CRH5;0DGT3;0UT44;18WFF	RNA binding motif protein 42 [Source:MGI Symbol;Acc:MGI:1915285]	68035	Q91V81	-	GO:0048025//negative regulation of mRNA splicing, via spliceosome;	GO:0005634//nucleus;GO:0005737//cytoplasm;GO:1990904//ribonucleoprotein complex;	GO:0003676//nucleic acid binding;GO:0003723//RNA binding;GO:0003676//nucleic acid binding;GO:0003723//RNA binding;GO:0003723//RNA binding;
ENSMUSG00000079610	35.5831	18.6368	52.5295	2.81859	1.49497	0.140313	1	1	36576588	36586526	-	4654	Ankrd39	GO:0003674;GO:0030315;GO:0036371;GO:0055117;	-	-	S;E	1B048;KOG0504;0A5Z0;0DT6E;0VGU8;18UD4;13NZY;1D1CA;0UT0G	ankyrin repeat domain 39 [Source:MGI Symbol;Acc:MGI:1914816]	109346	Q9D2X0;Q14A32	-	GO:0036371//protein localization to T-tubule;GO:0055117//regulation of cardiac muscle contraction;	GO:0030315//T-tubule;	GO:0003674//molecular_function;
ENSMUSG00000022505	645.873	715.796	575.949	0.804627	-0.313607	0.141471	1	16	10099613	10131832	-	8644	Emp2	GO:0000139;GO:0001765;GO:0001913;GO:0001952;GO:0001952;GO:0001954;GO:0001954;GO:0003093;GO:0003093;GO:0003093;GO:0005178;GO:0005178;GO:0005178;GO:0005634;GO:0005634;GO:0005634;GO:0005737;GO:0005737;GO:0005737;GO:0005737;GO:0005737;GO:0005794;GO:0005829;GO:0005886;GO:0005886;GO:0005886;GO:0007015;GO:0007015;GO:0007015;GO:0007155;GO:0007155;GO:0007155;GO:0007155;GO:0007160;GO:0007160;GO:0007160;GO:…	-	-	S	1B563;13NNW;0URSN;0DRMI;0IH06;192XP;1D0UP;0A3Z2;0VEUH	epithelial membrane protein 2 [Source:MGI Symbol;Acc:MGI:1098726]	13731	O88662;Q548I4;Q8BPC2	-	GO:0001765//membrane raft assembly;GO:0001913//T cell mediated cytotoxicity;GO:0001952//regulation of cell-matrix adhesion;GO:0001952//regulation of cell-matrix adhesion;GO:0001954//positive regulation of cell-matrix adhesion;GO:0001954//positive regulation of cell-matrix adhesion;GO:0003093//regulation of glomerular filtration;GO:0003093//regulation of glomerular filtration;GO:0003093//regulatio…	GO:0000139//Golgi membrane;GO:0005634//nucleus;GO:0005634//nucleus;GO:0005634//nucleus;GO:0005737//cytoplasm;GO:0005737//cytoplasm;GO:0005737//cytoplasm;GO:0005737//cytoplasm;GO:0005737//cytoplasm;GO:0005794//Golgi apparatus;GO:0005829//cytosol;GO:0005886//plasma membrane;GO:0005886//plasma membrane;GO:0005886//plasma membrane;GO:0009986//cell surface;GO:0016020//membrane;GO:0016021//integral com…	GO:0005178//integrin binding;GO:0005178//integrin binding;GO:0005178//integrin binding;GO:0019900//kinase binding;GO:0019900//kinase binding;GO:0019901//protein kinase binding;GO:0019901//protein kinase binding;GO:0019901//protein kinase binding;
ENSMUSG00000074272	262.053	337.238	186.868	0.554112	-0.85175	0.141691	1	7	25161132	25177028	-	5806	Ceacam1	GO:0001558;GO:0001568;GO:0001618;GO:0001818;GO:0001915;GO:0002859;GO:0003779;GO:0005130;GO:0005515;GO:0005516;GO:0005516;GO:0005886;GO:0005886;GO:0005911;GO:0005911;GO:0005912;GO:0005912;GO:0006469;GO:0009897;GO:0009925;GO:0009925;GO:0009986;GO:0009986;GO:0010594;GO:0014066;GO:0015125;GO:0015125;GO:0015721;GO:0016020;GO:0016021;GO:0016021;GO:0016032;GO:0016324;GO:0016324;GO:0016328;GO:0016328;GO:…	K06499	-	T	0UMBW;12QPK;0DJPU;0VAZW;0IFE1;1AVW8;1CZ2N;0A2ET;18SNB	carcinoembryonic antigen-related cell adhesion molecule 1 [Source:MGI Symbol;Acc:MGI:1347245]	26365	P31809;Q3LFS9;Q925P3	-	GO:0001558//regulation of cell growth;GO:0001568//blood vessel development;GO:0001818//negative regulation of cytokine production;GO:0001915//negative regulation of T cell mediated cytotoxicity;GO:0002859//negative regulation of natural killer cell mediated cytotoxicity directed against tumor cell target;GO:0006469//negative regulation of protein kinase activity;GO:0010594//regulation of endothel…	GO:0005886//plasma membrane;GO:0005886//plasma membrane;GO:0005911//cell-cell junction;GO:0005911//cell-cell junction;GO:0005912//adherens junction;GO:0005912//adherens junction;GO:0009897//external side of plasma membrane;GO:0009925//basal plasma membrane;GO:0009925//basal plasma membrane;GO:0009986//cell surface;GO:0009986//cell surface;GO:0016020//membrane;GO:0016021//integral component of mem…	GO:0001618//virus receptor activity;GO:0003779//actin binding;GO:0005130//granulocyte colony-stimulating factor receptor binding;GO:0005515//protein binding;GO:0005516//calmodulin binding;GO:0005516//calmodulin binding;GO:0015125//bile acid transmembrane transporter activity;GO:0015125//bile acid transmembrane transporter activity;GO:0019900//kinase binding;GO:0019901//protein kinase binding;GO:0…
ENSMUSG00000029364	864.558	750.223	978.892	1.3048	0.383831	0.142327	1	5	117495369	117516666	+	5857	Wsb2	GO:0003674;GO:0005575;GO:0008150;GO:0016567;GO:0035556;GO:0016567;GO:0035556;	K10342	-	S;K	1CWH2;KOG0266;0DF1G;09V0K;0V609;0UQUX;12SH8;1B0IB;18ZXR	WD repeat and SOCS box-containing 2 [Source:MGI Symbol;Acc:MGI:2144041]	59043	O54929	-	GO:0008150//biological_process;GO:0016567//protein ubiquitination;GO:0035556//intracellular signal transduction;GO:0016567//protein ubiquitination;GO:0035556//intracellular signal transduction;	GO:0005575//cellular_component;	GO:0003674//molecular_function;
ENSMUSG00000020495	112.772	81.6898	143.853	1.76097	0.816373	0.14234	1	11	86968558	86977600	-	3218	Smg8	GO:0000184;GO:0000184;GO:0000184;GO:0000184;GO:0000184;GO:0003674;GO:0005575;GO:0045859;GO:0045859;GO:0045859;GO:0000184;GO:0000184;	K18734	-	S	KOG3692;1CZYK;0DR8S;18UUU;1AW3P;0VEGT;0UR5F;0A3MT;13HW9	smg-8 homolog, nonsense mediated mRNA decay factor (C. elegans) [Source:MGI Symbol;Acc:MGI:1921383]	74133	Q8VE18	-	GO:0000184//nuclear-transcribed mRNA catabolic process, nonsense-mediated decay;GO:0000184//nuclear-transcribed mRNA catabolic process, nonsense-mediated decay;GO:0000184//nuclear-transcribed mRNA catabolic process, nonsense-mediated decay;GO:0000184//nuclear-transcribed mRNA catabolic process, nonsense-mediated decay;GO:0000184//nuclear-transcribed mRNA catabolic process, nonsense-mediated decay…	GO:0005575//cellular_component;	GO:0003674//molecular_function;
ENSMUSG00000057123	871.709	1072.15	671.272	0.626102	-0.675532	0.142797	1	3	96812009	96984732	+	5746	Gja5	GO:0001525;GO:0003105;GO:0003151;GO:0003158;GO:0003174;GO:0003193;GO:0003281;GO:0003283;GO:0005243;GO:0005886;GO:0005887;GO:0005921;GO:0005921;GO:0005922;GO:0005922;GO:0005922;GO:0006813;GO:0007154;GO:0007507;GO:0010643;GO:0010644;GO:0010649;GO:0010652;GO:0014704;GO:0016020;GO:0016021;GO:0016264;GO:0030054;GO:0042995;GO:0045776;GO:0045907;GO:0055077;GO:0055117;GO:0060371;GO:0071253;GO:0086044;GO:…	K07614	-	W;T;P	0V7WR;1AT11;12Q7A;0IF3Z;195CG;0DI94;09WYJ;0UHDY;1CSZJ	gap junction protein, alpha 5 [Source:MGI Symbol;Acc:MGI:95716]	14613	Q01231;A0A654ICB8	-	GO:0001525//angiogenesis;GO:0003105//negative regulation of glomerular filtration;GO:0003151//outflow tract morphogenesis;GO:0003158//endothelium development;GO:0003174//mitral valve development;GO:0003193//pulmonary valve formation;GO:0003281//ventricular septum development;GO:0003283//atrial septum development;GO:0006813//potassium ion transport;GO:0007154//cell communication;GO:0007507//heart …	GO:0005886//plasma membrane;GO:0005887//integral component of plasma membrane;GO:0005921//gap junction;GO:0005921//gap junction;GO:0005922//connexin complex;GO:0005922//connexin complex;GO:0005922//connexin complex;GO:0014704//intercalated disc;GO:0016020//membrane;GO:0016021//integral component of membrane;GO:0030054//cell junction;GO:0042995//cell projection;GO:0005886//plasma membrane;GO:00059…	GO:0005243//gap junction channel activity;GO:0055077//gap junction hemi-channel activity;GO:0071253//connexin binding;GO:0086075//gap junction channel activity involved in cardiac conduction electrical coupling;GO:0086076//gap junction channel activity involved in atrial cardiac muscle cell-AV node cell electrical coupling;GO:0086077//gap junction channel activity involved in AV node cell-bundle …
ENSMUSG00000001119	3468.91	3896.98	3040.85	0.780309	-0.357883	0.143051	1	10	76544626	76562002	-	4380	Col6a1	GO:0005518;GO:0005518;GO:0005576;GO:0005576;GO:0005576;GO:0005581;GO:0005615;GO:0005615;GO:0007155;GO:0030020;GO:0031012;GO:0032991;GO:0032991;GO:0035987;GO:0042383;GO:0048407;GO:0048407;GO:0062023;GO:0062023;GO:0062023;GO:0071230;	K06238	-	W	1BB9G;0V3HW;0B5J5;197C4;1DFV6;KOG3544;0WI6P;0E8YT;13EUI	collagen, type VI, alpha 1 [Source:MGI Symbol;Acc:MGI:88459]	12833	Q04857;B0LAD9	ko05165(Human papillomavirus infection);ko04974(Protein digestion and absorption);ko04512(ECM-receptor interaction);ko04510(Focal adhesion);ko04151(PI3K-Akt signaling pathway)	GO:0007155//cell adhesion;GO:0035987//endodermal cell differentiation;GO:0071230//cellular response to amino acid stimulus;	GO:0005576//extracellular region;GO:0005576//extracellular region;GO:0005576//extracellular region;GO:0005581//collagen trimer;GO:0005615//extracellular space;GO:0005615//extracellular space;GO:0031012//extracellular matrix;GO:0032991//protein-containing complex;GO:0032991//protein-containing complex;GO:0042383//sarcolemma;GO:0062023//collagen-containing extracellular matrix;GO:0062023//collagen-…	GO:0005518//collagen binding;GO:0005518//collagen binding;GO:0030020//extracellular matrix structural constituent conferring tensile strength;GO:0048407//platelet-derived growth factor binding;GO:0048407//platelet-derived growth factor binding;
ENSMUSG00000074004	6.23992	11.6827	0.79718	0.0682362	-3.87332	0.143053	1	7	97841624	97848688	-	2371	B3gnt6	GO:0000139;GO:0005794;GO:0005794;GO:0006486;GO:0006486;GO:0006486;GO:0008375;GO:0008376;GO:0008378;GO:0008378;GO:0008532;GO:0016020;GO:0016020;GO:0016021;GO:0016740;GO:0016757;GO:0018215;GO:0030311;GO:0047224;GO:0106327;GO:0106328;	K00739	EC:2.4.1.147	G	0UMSN;1CTVI;0V8PA;13KC0;KOG2287;1959H;1B2JQ;0DJ3P;09VA4	UDP-GlcNAc:betaGal beta-1,3-N- acetylglucosaminyltransferase 6 (core 3 synthase) [Source:MGI Symbol;Acc:MGI:3039603]	272411	Q3USF0	ko00512(Mucin type O-glycan biosynthesis)	GO:0006486//protein glycosylation;GO:0006486//protein glycosylation;GO:0006486//protein glycosylation;GO:0018215//protein phosphopantetheinylation;GO:0030311//poly-N-acetyllactosamine biosynthetic process;	GO:0000139//Golgi membrane;GO:0005794//Golgi apparatus;GO:0005794//Golgi apparatus;GO:0016020//membrane;GO:0016020//membrane;GO:0016021//integral component of membrane;	GO:0008375//acetylglucosaminyltransferase activity;GO:0008376//acetylgalactosaminyltransferase activity;GO:0008378//galactosyltransferase activity;GO:0008378//galactosyltransferase activity;GO:0008532//N-acetyllactosaminide beta-1,3-N-acetylglucosaminyltransferase activity;GO:0016740//transferase activity;GO:0016757//glycosyltransferase activity;GO:0047224//acetylgalactosaminyl-O-glycosyl-glycopr…
ENSMUSG00000020707	107.365	134.792	79.939	0.593054	-0.753763	0.143096	1	11	80074677	80090583	+	2140	Rnf135	GO:0000209;GO:0000209;GO:0002376;GO:0004842;GO:0004842;GO:0004842;GO:0005515;GO:0005737;GO:0005737;GO:0005737;GO:0010494;GO:0010494;GO:0010994;GO:0010994;GO:0016567;GO:0016567;GO:0016740;GO:0032728;GO:0032728;GO:0039529;GO:0039529;GO:0039552;GO:0039552;GO:0042802;GO:0043021;GO:0043021;GO:0043021;GO:0045087;GO:0045088;GO:0045088;GO:0045088;GO:0046872;GO:0051260;GO:0051260;GO:0061630;GO:0061630;GO:…	K16272	EC:2.3.2.27	O	KOG2177;0DPJK;192IU;0VD8I;0A2CS;13IHW;1B3VG;0US85;1CZ0N	ring finger protein 135 [Source:MGI Symbol;Acc:MGI:1919206]	71956	Q9CWS1;B2RRA5	-	GO:0000209//protein polyubiquitination;GO:0000209//protein polyubiquitination;GO:0002376//immune system process;GO:0010994//free ubiquitin chain polymerization;GO:0010994//free ubiquitin chain polymerization;GO:0016567//protein ubiquitination;GO:0016567//protein ubiquitination;GO:0032728//positive regulation of interferon-beta production;GO:0032728//positive regulation of interferon-beta producti…	GO:0005737//cytoplasm;GO:0005737//cytoplasm;GO:0005737//cytoplasm;GO:0010494//cytoplasmic stress granule;GO:0010494//cytoplasmic stress granule;GO:1990904//ribonucleoprotein complex;GO:1990904//ribonucleoprotein complex;	GO:0004842//ubiquitin-protein transferase activity;GO:0004842//ubiquitin-protein transferase activity;GO:0004842//ubiquitin-protein transferase activity;GO:0005515//protein binding;GO:0016740//transferase activity;GO:0039552//RIG-I binding;GO:0039552//RIG-I binding;GO:0042802//identical protein binding;GO:0043021//ribonucleoprotein complex binding;GO:0043021//ribonucleoprotein complex binding;GO:…
ENSMUSG00000047414	178.508	136.26	220.757	1.62012	0.696096	0.144567	1	12	95659000	95751989	+	7721	Flrt2	GO:0003007;GO:0005104;GO:0005515;GO:0005515;GO:0005515;GO:0005576;GO:0005615;GO:0005615;GO:0005783;GO:0005789;GO:0005886;GO:0005887;GO:0005911;GO:0005925;GO:0007155;GO:0007275;GO:0007411;GO:0008543;GO:0016020;GO:0016021;GO:0030054;GO:0031090;GO:0043005;GO:0043231;GO:0045202;GO:0045499;GO:0050919;GO:0051965;GO:0061343;GO:0071711;GO:2001222;GO:0003007;GO:0005104;GO:0005515;GO:0005515;GO:0005515;GO:…	K16362	-	S;T	0DP0H;1ARU5;12TMC;0VC8F;1CXYA;0A1CW;0IHC8;18X7Y;0UGMD	fibronectin leucine rich transmembrane protein 2 [Source:MGI Symbol;Acc:MGI:3603594]	399558	Q8BLU0	-	GO:0003007//heart morphogenesis;GO:0007155//cell adhesion;GO:0007275//multicellular organism development;GO:0007411//axon guidance;GO:0008543//fibroblast growth factor receptor signaling pathway;GO:0050919//negative chemotaxis;GO:0051965//positive regulation of synapse assembly;GO:0061343//cell adhesion involved in heart morphogenesis;GO:0071711//basement membrane organization;GO:2001222//regulat…	GO:0005576//extracellular region;GO:0005615//extracellular space;GO:0005615//extracellular space;GO:0005783//endoplasmic reticulum;GO:0005789//endoplasmic reticulum membrane;GO:0005886//plasma membrane;GO:0005887//integral component of plasma membrane;GO:0005911//cell-cell junction;GO:0005925//focal adhesion;GO:0016020//membrane;GO:0016021//integral component of membrane;GO:0030054//cell junction…	GO:0005104//fibroblast growth factor receptor binding;GO:0005515//protein binding;GO:0005515//protein binding;GO:0005515//protein binding;GO:0045499//chemorepellent activity;GO:0005104//fibroblast growth factor receptor binding;GO:0005515//protein binding;GO:0005515//protein binding;GO:0005515//protein binding;GO:0045499//chemorepellent activity;
ENSMUSG00000006471	125.348	165.961	84.7341	0.510566	-0.969829	0.144597	1	2	25134833	25146034	-	5835	Ndor1	GO:0003958;GO:0003958;GO:0005654;GO:0005737;GO:0005737;GO:0005829;GO:0005829;GO:0005829;GO:0008219;GO:0008219;GO:0010181;GO:0010181;GO:0010181;GO:0010181;GO:0016226;GO:0016491;GO:0016491;GO:0016491;GO:0016491;GO:0016651;GO:0016709;GO:0036245;GO:0036245;GO:0045111;GO:0048471;GO:0050660;GO:0050660;GO:0050660;GO:0050661;GO:0050661;GO:0055114;GO:0055114;GO:0055114;GO:0003958;GO:0003958;GO:0005654;GO:…	-	-	C	0UUKJ;191AM;09Y5H;1CZYD;0V930;1B0UP;12NV0;KOG1159;0DQ50	NADPH dependent diflavin oxidoreductase 1 [Source:MGI Symbol;Acc:MGI:1926047]	78797	A2AI05	-	GO:0008219//cell death;GO:0008219//cell death;GO:0016226//iron-sulfur cluster assembly;GO:0036245//cellular response to menadione;GO:0036245//cellular response to menadione;GO:0055114//obsolete oxidation-reduction process;GO:0055114//obsolete oxidation-reduction process;GO:0055114//obsolete oxidation-reduction process;GO:0008219//cell death;GO:0008219//cell death;GO:0016226//iron-sulfur cluster a…	GO:0005654//nucleoplasm;GO:0005737//cytoplasm;GO:0005737//cytoplasm;GO:0005829//cytosol;GO:0005829//cytosol;GO:0005829//cytosol;GO:0045111//intermediate filament cytoskeleton;GO:0048471//perinuclear region of cytoplasm;GO:0005654//nucleoplasm;GO:0005737//cytoplasm;GO:0005737//cytoplasm;GO:0005829//cytosol;GO:0005829//cytosol;GO:0005829//cytosol;GO:0045111//intermediate filament cytoskeleton;GO:00…	GO:0003958//NADPH-hemoprotein reductase activity;GO:0003958//NADPH-hemoprotein reductase activity;GO:0010181//FMN binding;GO:0010181//FMN binding;GO:0010181//FMN binding;GO:0010181//FMN binding;GO:0016491//oxidoreductase activity;GO:0016491//oxidoreductase activity;GO:0016491//oxidoreductase activity;GO:0016491//oxidoreductase activity;GO:0016651//oxidoreductase activity, acting on NAD(P)H;GO:001…
ENSMUSG00000038843	317.481	397.436	237.525	0.597642	-0.742646	0.144609	1	19	17303505	17350208	-	5760	Gcnt1	GO:0000139;GO:0003829;GO:0003829;GO:0003829;GO:0005615;GO:0005615;GO:0005794;GO:0005802;GO:0005802;GO:0006486;GO:0009101;GO:0009101;GO:0009101;GO:0016020;GO:0016020;GO:0016021;GO:0016740;GO:0016757;GO:0018215;GO:0031985;GO:0031985;GO:0031985;GO:0032868;GO:0048729;GO:0050901;GO:0050901;GO:0050901;GO:0060352;GO:0060352;GO:0060352;GO:0060993;GO:0000139;GO:0003829;GO:0003829;GO:0005615;GO:0005794;GO:…	K00727	EC:2.4.1.102	-	-	glucosaminyl (N-acetyl) transferase 1, core 2 [Source:MGI Symbol;Acc:MGI:95676]	14537	Q09324	ko00512(Mucin type O-glycan biosynthesis)	GO:0006486//protein glycosylation;GO:0009101//glycoprotein biosynthetic process;GO:0009101//glycoprotein biosynthetic process;GO:0009101//glycoprotein biosynthetic process;GO:0018215//protein phosphopantetheinylation;GO:0032868//response to insulin;GO:0048729//tissue morphogenesis;GO:0050901//leukocyte tethering or rolling;GO:0050901//leukocyte tethering or rolling;GO:0050901//leukocyte tethering…	GO:0000139//Golgi membrane;GO:0005615//extracellular space;GO:0005615//extracellular space;GO:0005794//Golgi apparatus;GO:0005802//trans-Golgi network;GO:0005802//trans-Golgi network;GO:0016020//membrane;GO:0016020//membrane;GO:0016021//integral component of membrane;GO:0031985//Golgi cisterna;GO:0031985//Golgi cisterna;GO:0031985//Golgi cisterna;GO:0000139//Golgi membrane;GO:0005615//extracellul…	GO:0003829//beta-1,3-galactosyl-O-glycosyl-glycoprotein beta-1,6-N-acetylglucosaminyltransferase activity;GO:0003829//beta-1,3-galactosyl-O-glycosyl-glycoprotein beta-1,6-N-acetylglucosaminyltransferase activity;GO:0003829//beta-1,3-galactosyl-O-glycosyl-glycoprotein beta-1,6-N-acetylglucosaminyltransferase activity;GO:0016740//transferase activity;GO:0016757//glycosyltransferase activity;GO:0003…
ENSMUSG00000036098	197.042	245.435	148.649	0.605655	-0.723431	0.14473	1	19	10185636	10218112	-	8562	Myrf	GO:0000981;GO:0003677;GO:0003677;GO:0003700;GO:0003700;GO:0003700;GO:0005515;GO:0005634;GO:0005634;GO:0005654;GO:0005654;GO:0005737;GO:0005783;GO:0005789;GO:0005789;GO:0005794;GO:0005794;GO:0005829;GO:0005829;GO:0006355;GO:0006357;GO:0006508;GO:0008233;GO:0014003;GO:0014003;GO:0016020;GO:0016021;GO:0016540;GO:0016540;GO:0016540;GO:0016787;GO:0022010;GO:0030154;GO:0031643;GO:0032286;GO:0032286;GO:…	K24768	EC:3.4.-.-	S;K	09XA6;12QEN;KOG3661;18V5C;0V88H;0DIMM;1CTCI;0UT8K;1AZZT	myelin regulatory factor [Source:MGI Symbol;Acc:MGI:2684944]	225908	Q3UR85	-	GO:0006355//regulation of transcription, DNA-templated;GO:0006357//regulation of transcription by RNA polymerase II;GO:0006508//proteolysis;GO:0014003//oligodendrocyte development;GO:0014003//oligodendrocyte development;GO:0016540//protein autoprocessing;GO:0016540//protein autoprocessing;GO:0016540//protein autoprocessing;GO:0022010//central nervous system myelination;GO:0030154//cell differenti…	GO:0005634//nucleus;GO:0005634//nucleus;GO:0005654//nucleoplasm;GO:0005654//nucleoplasm;GO:0005737//cytoplasm;GO:0005783//endoplasmic reticulum;GO:0005789//endoplasmic reticulum membrane;GO:0005789//endoplasmic reticulum membrane;GO:0005794//Golgi apparatus;GO:0005794//Golgi apparatus;GO:0005829//cytosol;GO:0005829//cytosol;GO:0016020//membrane;GO:0016021//integral component of membrane;GO:000563…	GO:0000981//DNA-binding transcription factor activity, RNA polymerase II-specific;GO:0003677//DNA binding;GO:0003677//DNA binding;GO:0003700//DNA-binding transcription factor activity;GO:0003700//DNA-binding transcription factor activity;GO:0003700//DNA-binding transcription factor activity;GO:0005515//protein binding;GO:0008233//peptidase activity;GO:0016787//hydrolase activity;GO:0042802//ident…
ENSMUSG00000046991	5.64929	0.431138	10.8674	25.2064	4.65572	0.145406	1	17	15038781	15163420	-	5703	Wdr27	GO:0003674;GO:0005654;GO:0008150;GO:0003674;GO:0005654;GO:0008150;	-	-	S	13CY9;0B4CW;0V33T;0IQ0V;1976M;1DF75;0WGVJ;0E88D;1BAZ2	WD repeat domain 27 [Source:MGI Symbol;Acc:MGI:1918932]	71682	Q8C5V5	-	GO:0008150//biological_process;GO:0008150//biological_process;	GO:0005654//nucleoplasm;GO:0005654//nucleoplasm;	GO:0003674//molecular_function;GO:0003674//molecular_function;
ENSMUSG00000001666	13.1638	22.2677	4.05994	0.182325	-2.45542	0.145523	1	10	75607064	75609248	-	773	Ddt	GO:0002020;GO:0005126;GO:0005615;GO:0005615;GO:0005737;GO:0010760;GO:0016829;GO:0032760;GO:0033981;GO:0042438;GO:0050178;GO:0050729;GO:0070374;	K10028	EC:4.1.1.84	V	0UVFX;1D3MW;0VIC8;193KJ;1B6BV;13T45;0DUA6;0A7HA;KOG1759	D-dopachrome tautomerase [Source:MGI Symbol;Acc:MGI:1298381]	13202	O35215;Q3UNI8	-	GO:0010760//negative regulation of macrophage chemotaxis;GO:0032760//positive regulation of tumor necrosis factor production;GO:0042438//melanin biosynthetic process;GO:0050729//positive regulation of inflammatory response;GO:0070374//positive regulation of ERK1 and ERK2 cascade;	GO:0005615//extracellular space;GO:0005615//extracellular space;GO:0005737//cytoplasm;	GO:0002020//protease binding;GO:0005126//cytokine receptor binding;GO:0016829//lyase activity;GO:0033981//D-dopachrome decarboxylase activity;GO:0050178//phenylpyruvate tautomerase activity;
ENSMUSG00000037868	295.634	242.096	349.171	1.44228	0.528351	0.145705	1	10	67371305	67378018	+	3398	Egr2	GO:0003677;GO:0005634;GO:0046872;GO:0003677;GO:0005634;GO:0046872;GO:0000785;GO:0000976;GO:0000978;GO:0000978;GO:0000978;GO:0000981;GO:0000981;GO:0000981;GO:0000981;GO:0001102;GO:0001228;GO:0001228;GO:0003677;GO:0003677;GO:0003682;GO:0003700;GO:0003700;GO:0003700;GO:0005515;GO:0005515;GO:0005634;GO:0005634;GO:0005654;GO:0005654;GO:0005654;GO:0005737;GO:0006355;GO:0006357;GO:0006611;GO:0007611;GO:…	K12496	-	K	12R9Q;0DFZI;KOG1721;0V9I1;1B0AG;18V3M;1CUUK;0UQJ6;09YKB	early growth response 2 [Source:MGI Symbol;Acc:MGI:95296]	13654	P08152;Q3U207	ko05203(Viral carcinogenesis);ko05166(Human T-cell leukemia virus 1 infection);ko05161(Hepatitis B);ko04625(C-type lectin receptor signaling pathway)	GO:0006355//regulation of transcription, DNA-templated;GO:0006357//regulation of transcription by RNA polymerase II;GO:0006611//protein export from nucleus;GO:0007611//learning or memory;GO:0007622//rhythmic behavior;GO:0008045//motor neuron axon guidance;GO:0010467//gene expression;GO:0014037//Schwann cell differentiation;GO:0014037//Schwann cell differentiation;GO:0014040//positive regulation o…	GO:0005634//nucleus;GO:0005634//nucleus;GO:0000785//chromatin;GO:0005634//nucleus;GO:0005634//nucleus;GO:0005654//nucleoplasm;GO:0005654//nucleoplasm;GO:0005654//nucleoplasm;GO:0005737//cytoplasm;GO:0043231//intracellular membrane-bounded organelle;GO:0043231//intracellular membrane-bounded organelle;GO:0000785//chromatin;GO:0005634//nucleus;GO:0005634//nucleus;GO:0005654//nucleoplasm;GO:0005654/…	GO:0003677//DNA binding;GO:0046872//metal ion binding;GO:0003677//DNA binding;GO:0046872//metal ion binding;GO:0000976//transcription cis-regulatory region binding;GO:0000978//RNA polymerase II cis-regulatory region sequence-specific DNA binding;GO:0000978//RNA polymerase II cis-regulatory region sequence-specific DNA binding;GO:0000978//RNA polymerase II cis-regulatory region sequence-specific D…
ENSMUSG00000098176	45.0928	64.6842	25.5013	0.394244	-1.34284	0.145854	1	15	75851721	75854304	-	2584	Ccdc166	GO:0003674;GO:0005575;GO:0008150;GO:0003674;GO:0005575;GO:0008150;	-	-	-	-	coiled-coil domain containing 166 [Source:MGI Symbol;Acc:MGI:1925902]	223648	Q0P5Z5	-	GO:0008150//biological_process;GO:0008150//biological_process;	GO:0005575//cellular_component;GO:0005575//cellular_component;	GO:0003674//molecular_function;GO:0003674//molecular_function;
ENSMUSG00000090451	5.29987	0.253516	10.3462	40.811	5.35088	0.146167	1	18	78392969	78393916	+	948	Gm6133	GO:0002181;GO:0003735;GO:0003735;GO:0005840;GO:0005840;GO:0006412;GO:0015934;GO:0022625;	-	-	J	KOG3353	predicted gene 6133 [Source:MGI Symbol;Acc:MGI:3647029]	-	-	-	GO:0002181//cytoplasmic translation;GO:0006412//translation;	GO:0005840//ribosome;GO:0005840//ribosome;GO:0015934//large ribosomal subunit;GO:0022625//cytosolic large ribosomal subunit;	GO:0003735//structural constituent of ribosome;GO:0003735//structural constituent of ribosome;
ENSMUSG00000030854	2.49963	0	4.99926	Inf	Inf	0.146367	1	7	46727543	46783432	-	5794	Ptpn5	GO:0001784;GO:0001934;GO:0002092;GO:0004721;GO:0004725;GO:0004725;GO:0004725;GO:0005515;GO:0005737;GO:0005783;GO:0005783;GO:0005789;GO:0005829;GO:0006470;GO:0006470;GO:0008021;GO:0010976;GO:0016020;GO:0016020;GO:0016021;GO:0016311;GO:0016787;GO:0016791;GO:0019901;GO:0030424;GO:0035254;GO:0035335;GO:0035640;GO:0035902;GO:0042307;GO:0042802;GO:0043025;GO:0043204;GO:0043407;GO:0051019;GO:0097060;GO:…	K18018	EC:3.1.3.48	T	1AUFF;0V60Z;KOG0789;0DGIY;0UHGT;1CR8T;09VQF;12T5Q;191N8	protein tyrosine phosphatase, non-receptor type 5 [Source:MGI Symbol;Acc:MGI:97807]	19259	P54830;Q80WU9	ko04010(MAPK signaling pathway)	GO:0001934//positive regulation of protein phosphorylation;GO:0002092//positive regulation of receptor internalization;GO:0006470//protein dephosphorylation;GO:0006470//protein dephosphorylation;GO:0010976//positive regulation of neuron projection development;GO:0016311//dephosphorylation;GO:0035335//peptidyl-tyrosine dephosphorylation;GO:0035640//exploration behavior;GO:0035902//response to immo…	GO:0005737//cytoplasm;GO:0005783//endoplasmic reticulum;GO:0005783//endoplasmic reticulum;GO:0005789//endoplasmic reticulum membrane;GO:0005829//cytosol;GO:0008021//synaptic vesicle;GO:0016020//membrane;GO:0016020//membrane;GO:0016021//integral component of membrane;GO:0030424//axon;GO:0043025//neuronal cell body;GO:0043204//perikaryon;GO:0097060//synaptic membrane;GO:1990635//proximal dendrite;G…	GO:0001784//phosphotyrosine residue binding;GO:0004721//phosphoprotein phosphatase activity;GO:0004725//protein tyrosine phosphatase activity;GO:0004725//protein tyrosine phosphatase activity;GO:0004725//protein tyrosine phosphatase activity;GO:0005515//protein binding;GO:0016787//hydrolase activity;GO:0016791//phosphatase activity;GO:0019901//protein kinase binding;GO:0035254//glutamate receptor…
ENSMUSG00000028033	15.4619	5.55327	25.3705	4.56857	2.19174	0.146526	1	1	21468627	22032166	-	7689	Kcnq5	GO:0005216;GO:0005244;GO:0005249;GO:0005249;GO:0005249;GO:0005251;GO:0005267;GO:0005516;GO:0005886;GO:0005887;GO:0005887;GO:0006811;GO:0006811;GO:0006813;GO:0006813;GO:0006813;GO:0008076;GO:0008076;GO:0008076;GO:0008076;GO:0016020;GO:0016020;GO:0016021;GO:0016021;GO:0030118;GO:0030118;GO:0034765;GO:0055085;GO:0071805;GO:0071805;GO:0071805;GO:0071805;GO:0005216;GO:0005249;GO:0005249;GO:0005249;GO:…	K04930	-	P	1CSAA;0UJSW;09W1J;1AV2R;0DHJZ;12RCW;KOG1419;18T0Z;0V6ZU	potassium voltage-gated channel, subfamily Q, member 5 [Source:MGI Symbol;Acc:MGI:1924937]	226922	Q9JK45	ko04725(Cholinergic synapse)	GO:0006811//ion transport;GO:0006811//ion transport;GO:0006813//potassium ion transport;GO:0006813//potassium ion transport;GO:0006813//potassium ion transport;GO:0034765//regulation of ion transmembrane transport;GO:0055085//transmembrane transport;GO:0071805//potassium ion transmembrane transport;GO:0071805//potassium ion transmembrane transport;GO:0071805//potassium ion transmembrane transport…	GO:0005886//plasma membrane;GO:0005887//integral component of plasma membrane;GO:0005887//integral component of plasma membrane;GO:0008076//voltage-gated potassium channel complex;GO:0008076//voltage-gated potassium channel complex;GO:0008076//voltage-gated potassium channel complex;GO:0008076//voltage-gated potassium channel complex;GO:0016020//membrane;GO:0016020//membrane;GO:0016021//integral …	GO:0005216//ion channel activity;GO:0005244//voltage-gated ion channel activity;GO:0005249//voltage-gated potassium channel activity;GO:0005249//voltage-gated potassium channel activity;GO:0005249//voltage-gated potassium channel activity;GO:0005251//delayed rectifier potassium channel activity;GO:0005267//potassium channel activity;GO:0005516//calmodulin binding;GO:0005216//ion channel activity;…
ENSMUSG00000062309	4.29752	0.760547	7.83449	10.3011	3.36473	0.146706	1	9	57411309	57412731	+	1423	Rpp25	GO:0000172;GO:0000172;GO:0000172;GO:0000172;GO:0001682;GO:0001682;GO:0001682;GO:0001682;GO:0001682;GO:0003676;GO:0003723;GO:0003723;GO:0004526;GO:0004526;GO:0004526;GO:0005634;GO:0005634;GO:0005654;GO:0005654;GO:0005730;GO:0006364;GO:0008033;GO:0016787;GO:0030681;GO:0030681;GO:0030681;GO:0033204;GO:0033204;GO:0033204;GO:0034451;GO:0034451;GO:0090501;GO:0090502;	K14525	EC:3.1.26.5	A;G	0DP87;1CX4I;0VCFP;0A1K2;KOG2567;1AWH7;13T8Y;0UPYN;192W1	ribonuclease P/MRP 25 subunit [Source:MGI Symbol;Acc:MGI:2143151]	102614	Q91WE3	ko03008(Ribosome biogenesis in eukaryotes)	GO:0001682//tRNA 5'-leader removal;GO:0001682//tRNA 5'-leader removal;GO:0001682//tRNA 5'-leader removal;GO:0001682//tRNA 5'-leader removal;GO:0001682//tRNA 5'-leader removal;GO:0006364//rRNA processing;GO:0008033//tRNA processing;GO:0090501//RNA phosphodiester bond hydrolysis;GO:0090502//RNA phosphodiester bond hydrolysis, endonucleolytic;	GO:0000172//ribonuclease MRP complex;GO:0000172//ribonuclease MRP complex;GO:0000172//ribonuclease MRP complex;GO:0000172//ribonuclease MRP complex;GO:0005634//nucleus;GO:0005634//nucleus;GO:0005654//nucleoplasm;GO:0005654//nucleoplasm;GO:0005730//nucleolus;GO:0030681//multimeric ribonuclease P complex;GO:0030681//multimeric ribonuclease P complex;GO:0030681//multimeric ribonuclease P complex;GO:…	GO:0003676//nucleic acid binding;GO:0003723//RNA binding;GO:0003723//RNA binding;GO:0004526//ribonuclease P activity;GO:0004526//ribonuclease P activity;GO:0004526//ribonuclease P activity;GO:0016787//hydrolase activity;GO:0033204//ribonuclease P RNA binding;GO:0033204//ribonuclease P RNA binding;GO:0033204//ribonuclease P RNA binding;
ENSMUSG00000031949	44.3952	64.6478	24.1425	0.373446	-1.42103	0.146899	1	8	112693540	112718934	-	4399	Adat1	GO:0003723;GO:0003723;GO:0003723;GO:0004000;GO:0005575;GO:0006396;GO:0008033;GO:0008033;GO:0008251;GO:0008251;GO:0016787;GO:0046872;GO:0003723;GO:0003723;GO:0003723;GO:0004000;GO:0005575;GO:0006396;GO:0008033;GO:0008033;GO:0008251;GO:0008251;GO:0016787;GO:0046872;GO:0003723;GO:0004000;GO:0006396;	K15440	EC:3.5.4.34	A	0UGFT;0DF8K;KOG2777;18XZ5;1CPY8;1AYFD;09TYJ;0V4XF;12NFN	adenosine deaminase, tRNA-specific 1 [Source:MGI Symbol;Acc:MGI:1353631]	30947	Q9JHI2	-	GO:0006396//RNA processing;GO:0008033//tRNA processing;GO:0008033//tRNA processing;GO:0006396//RNA processing;GO:0008033//tRNA processing;GO:0008033//tRNA processing;GO:0006396//RNA processing;	GO:0005575//cellular_component;GO:0005575//cellular_component;	GO:0003723//RNA binding;GO:0003723//RNA binding;GO:0003723//RNA binding;GO:0004000//adenosine deaminase activity;GO:0008251//tRNA-specific adenosine deaminase activity;GO:0008251//tRNA-specific adenosine deaminase activity;GO:0016787//hydrolase activity;GO:0046872//metal ion binding;GO:0003723//RNA binding;GO:0003723//RNA binding;GO:0003723//RNA binding;GO:0004000//adenosine deaminase activity;GO…
ENSMUSG00000026249	1292.13	1469.4	1114.86	0.758721	-0.398358	0.146929	1	1	79771914	79838897	-	8287	Serpine2	GO:0004867;GO:0004867;GO:0004867;GO:0004867;GO:0004867;GO:0005102;GO:0005102;GO:0005539;GO:0005539;GO:0005576;GO:0005576;GO:0005576;GO:0005576;GO:0005615;GO:0005615;GO:0005615;GO:0005615;GO:0005615;GO:0005829;GO:0005829;GO:0007275;GO:0007399;GO:0007596;GO:0008201;GO:0008201;GO:0008201;GO:0008285;GO:0009611;GO:0010466;GO:0010466;GO:0010544;GO:0010544;GO:0010757;GO:0010757;GO:0010757;GO:0010766;GO:…	K16643	-	W;V	1CRZX;190YZ;12PMK;09W0V;0V6Z6;0DHA2;1AUEF;KOG2392;0UJZG	serine (or cysteine) peptidase inhibitor, clade E, member 2 [Source:MGI Symbol;Acc:MGI:101780]	20720	Q07235;Q543R5	-	GO:0007275//multicellular organism development;GO:0007399//nervous system development;GO:0007596//blood coagulation;GO:0008285//negative regulation of cell population proliferation;GO:0009611//response to wounding;GO:0010466//negative regulation of peptidase activity;GO:0010466//negative regulation of peptidase activity;GO:0010544//negative regulation of platelet activation;GO:0010544//negative r…	GO:0005576//extracellular region;GO:0005576//extracellular region;GO:0005576//extracellular region;GO:0005576//extracellular region;GO:0005615//extracellular space;GO:0005615//extracellular space;GO:0005615//extracellular space;GO:0005615//extracellular space;GO:0005615//extracellular space;GO:0005829//cytosol;GO:0005829//cytosol;GO:0016020//membrane;GO:0031091//platelet alpha granule;GO:0031091/…	GO:0004867//serine-type endopeptidase inhibitor activity;GO:0004867//serine-type endopeptidase inhibitor activity;GO:0004867//serine-type endopeptidase inhibitor activity;GO:0004867//serine-type endopeptidase inhibitor activity;GO:0004867//serine-type endopeptidase inhibitor activity;GO:0005102//signaling receptor binding;GO:0005102//signaling receptor binding;GO:0005539//glycosaminoglycan bindin…
ENSMUSG00000003752	25.7982	12.9736	38.6227	2.97702	1.57387	0.148783	1	7	26906597	26928086	-	5285	Itpkc	GO:0000166;GO:0000828;GO:0005515;GO:0005516;GO:0005524;GO:0005634;GO:0005634;GO:0005737;GO:0005737;GO:0008440;GO:0008440;GO:0016301;GO:0016301;GO:0016301;GO:0016301;GO:0016301;GO:0016310;GO:0016607;GO:0016607;GO:0016740;GO:0032958;GO:0032958;GO:0046854;	K00911	EC:2.7.1.127	I	0DETR;KOG1621;0UFV3;09X5Z;1CPHH;18VPA;0V5G0;12Q5E;1ARPZ	inositol 1,4,5-trisphosphate 3-kinase C [Source:MGI Symbol;Acc:MGI:2442554]	233011	Q7TS72	ko04070(Phosphatidylinositol signaling system);ko04020(Calcium signaling pathway);ko00562(Inositol phosphate metabolism)	GO:0016310//phosphorylation;GO:0032958//inositol phosphate biosynthetic process;GO:0032958//inositol phosphate biosynthetic process;GO:0046854//phosphatidylinositol phosphate biosynthetic process;	GO:0005634//nucleus;GO:0005634//nucleus;GO:0005737//cytoplasm;GO:0005737//cytoplasm;GO:0016607//nuclear speck;GO:0016607//nuclear speck;	GO:0000166//nucleotide binding;GO:0000828//inositol hexakisphosphate kinase activity;GO:0005515//protein binding;GO:0005516//calmodulin binding;GO:0005524//ATP binding;GO:0008440//inositol-1,4,5-trisphosphate 3-kinase activity;GO:0008440//inositol-1,4,5-trisphosphate 3-kinase activity;GO:0016301//kinase activity;GO:0016301//kinase activity;GO:0016301//kinase activity;GO:0016301//kinase activity;G…
ENSMUSG00000020340	325.085	274.407	375.764	1.36937	0.453513	0.149165	1	11	46084677	46203686	-	7103	Cyfip2	GO:0000902;GO:0005515;GO:0005515;GO:0005634;GO:0005737;GO:0005737;GO:0006915;GO:0006915;GO:0006915;GO:0007155;GO:0030054;GO:0030833;GO:0031175;GO:0043005;GO:0045202;GO:0045202;GO:0045202;GO:0045862;GO:0048471;GO:0048471;GO:0051388;GO:0097202;GO:0097202;GO:0097484;GO:0098609;GO:0098609;GO:0000902;GO:0005515;GO:0005515;GO:0005634;GO:0005737;GO:0005737;GO:0006915;GO:0006915;GO:0006915;GO:0007155;GO:…	K05749	-	S;K	1ATD0;0UK5M;0DHVC;1CSJZ;1918W;12QSQ;0V74E;09WJZ;KOG3534	cytoplasmic FMR1 interacting protein 2 [Source:MGI Symbol;Acc:MGI:1924134]	76884	Q5SQX6	ko05132(Salmonella infection);ko05130(Pathogenic Escherichia coli infection);ko04810(Regulation of actin cytoskeleton)	GO:0000902//cell morphogenesis;GO:0006915//apoptotic process;GO:0006915//apoptotic process;GO:0006915//apoptotic process;GO:0007155//cell adhesion;GO:0030833//regulation of actin filament polymerization;GO:0031175//neuron projection development;GO:0045862//positive regulation of proteolysis;GO:0051388//positive regulation of neurotrophin TRK receptor signaling pathway;GO:0097202//activation of cy…	GO:0005634//nucleus;GO:0005737//cytoplasm;GO:0005737//cytoplasm;GO:0030054//cell junction;GO:0043005//neuron projection;GO:0045202//synapse;GO:0045202//synapse;GO:0045202//synapse;GO:0048471//perinuclear region of cytoplasm;GO:0048471//perinuclear region of cytoplasm;GO:0005634//nucleus;GO:0005737//cytoplasm;GO:0005737//cytoplasm;GO:0030054//cell junction;GO:0043005//neuron projection;GO:0045202/…	GO:0005515//protein binding;GO:0005515//protein binding;GO:0005515//protein binding;GO:0005515//protein binding;GO:0005515//protein binding;GO:0005515//protein binding;
ENSMUSG00000050762	7.89614	14.9951	0.79718	0.0531627	-4.23344	0.150166	1	17	24257118	24264928	+	1253	Prss27	GO:0004252;GO:0005576;GO:0005886;GO:0006508;GO:0006508;GO:0008233;GO:0008236;GO:0016787;	K09628	EC:3.4.21.-	O	1AXMA;09THJ;KOG3627;190SZ;0DEUD;0V4GI;0UPUE;13KHR;1CPI4	protease, serine 27 [Source:MGI Symbol;Acc:MGI:2450123]	213171	Q8BJR6	-	GO:0006508//proteolysis;GO:0006508//proteolysis;	GO:0005576//extracellular region;GO:0005886//plasma membrane;	GO:0004252//serine-type endopeptidase activity;GO:0008233//peptidase activity;GO:0008236//serine-type peptidase activity;GO:0016787//hydrolase activity;
ENSMUSG00000073598	6.12139	11.2224	1.02035	0.0909203	-3.45925	0.150396	1	18	35836278	35863922	+	2837	1700066B19Rik	GO:0003674;GO:0005575;GO:0008150;GO:0016020;GO:0016021;	-	-	S	1B6SF;0UVZ3;0DV1T;0JCYT;0A8H5;13T4T;0VJDK;193RJ;1D4C2	RIKEN cDNA 1700066B19 gene [Source:MGI Symbol;Acc:MGI:1920699]	73449	Q3TS39	-	GO:0008150//biological_process;	GO:0005575//cellular_component;GO:0016020//membrane;GO:0016021//integral component of membrane;	GO:0003674//molecular_function;
ENSMUSG00000020953	11.9021	19.8963	3.90791	0.196413	-2.34803	0.150794	1	12	51640124	51652554	+	2998	Coch	GO:0005515;GO:0005518;GO:0005518;GO:0005576;GO:0005615;GO:0007605;GO:0007605;GO:0008360;GO:0008360;GO:0031012;GO:0042742;GO:0045089;GO:0062023;GO:0062023;GO:0062023;GO:0005515;GO:0005518;GO:0005518;GO:0005576;GO:0005615;GO:0007605;GO:0007605;GO:0008360;GO:0008360;GO:0031012;GO:0042742;GO:0045089;GO:0062023;GO:0062023;GO:0062023;	K23574	-	W;V	1BB5V;13DYI;0E8ND;197AI;0IR8D;0V3CI;0B51D;0WHM4;1DFJZ	cochlin [Source:MGI Symbol;Acc:MGI:1278313]	12810	Q62507	-	GO:0007605//sensory perception of sound;GO:0007605//sensory perception of sound;GO:0008360//regulation of cell shape;GO:0008360//regulation of cell shape;GO:0042742//defense response to bacterium;GO:0045089//positive regulation of innate immune response;GO:0007605//sensory perception of sound;GO:0007605//sensory perception of sound;GO:0008360//regulation of cell shape;GO:0008360//regulation of ce…	GO:0005576//extracellular region;GO:0005615//extracellular space;GO:0031012//extracellular matrix;GO:0062023//collagen-containing extracellular matrix;GO:0062023//collagen-containing extracellular matrix;GO:0062023//collagen-containing extracellular matrix;GO:0005576//extracellular region;GO:0005615//extracellular space;GO:0031012//extracellular matrix;GO:0062023//collagen-containing extracellula…	GO:0005515//protein binding;GO:0005518//collagen binding;GO:0005518//collagen binding;GO:0005515//protein binding;GO:0005518//collagen binding;GO:0005518//collagen binding;
ENSMUSG00000000078	1340.3	1098.7	1581.9	1.43979	0.525855	0.151975	1	13	5911481	5920393	+	4391	Klf6	GO:0000978;GO:0001228;GO:0001650;GO:0005654;GO:0005730;GO:0005829;GO:0043231;GO:0045944;GO:1990837;	K09207	-	K	1CUAB;18TAS;1AUQ5;13HQY;0UI48;KOG1721;09Y7Z;0DJHW;0V95K	Kruppel-like factor 6 [Source:MGI Symbol;Acc:MGI:1346318]	23849	Q8BPQ2	-	GO:0045944//positive regulation of transcription by RNA polymerase II;	GO:0001650//fibrillar center;GO:0005654//nucleoplasm;GO:0005730//nucleolus;GO:0005829//cytosol;GO:0043231//intracellular membrane-bounded organelle;	GO:0000978//RNA polymerase II cis-regulatory region sequence-specific DNA binding;GO:0001228//DNA-binding transcription activator activity, RNA polymerase II-specific;GO:1990837//sequence-specific double-stranded DNA binding;
ENSMUSG00000031816	243.745	296.943	190.548	0.641697	-0.640035	0.152183	1	8	121818367	121835131	-	10586	Mthfsd	GO:0003676;GO:0003723;GO:0005737;GO:0003676;GO:0003723;GO:0005737;	-	-	H	1ASK0;12NTC;09WGH;1CSG8;KOG4410;0DHRY;18TGB;0UPUU;0V7F2	methenyltetrahydrofolate synthetase domain containing [Source:MGI Symbol;Acc:MGI:2679252]	234814	Q3URQ7	-	-	GO:0005737//cytoplasm;GO:0005737//cytoplasm;	GO:0003676//nucleic acid binding;GO:0003723//RNA binding;GO:0003676//nucleic acid binding;GO:0003723//RNA binding;
ENSMUSG00000021182	160.46	196.489	124.431	0.633273	-0.659101	0.152293	1	12	100877782	100995315	-	11386	Ccdc88c	GO:0001932;GO:0001965;GO:0001965;GO:0003383;GO:0003383;GO:0005085;GO:0005085;GO:0005109;GO:0005109;GO:0005515;GO:0005737;GO:0005737;GO:0005737;GO:0005813;GO:0005829;GO:0007264;GO:0007264;GO:0008017;GO:0016055;GO:0016055;GO:0030054;GO:0030054;GO:0030165;GO:0030705;GO:0030705;GO:0031098;GO:0031098;GO:0031122;GO:0031648;GO:0035567;GO:0035567;GO:0042802;GO:0043621;GO:0050790;GO:0051959;GO:0090090;GO:…	-	-	S;K;E	0URJE;1B1HA;1CSVD;0V7SY;1911U;0DI4Z;12R78;09WV0;KOG4643	coiled-coil domain containing 88C [Source:MGI Symbol;Acc:MGI:1915589]	68339	Q6VGS5	-	GO:0001932//regulation of protein phosphorylation;GO:0003383//apical constriction;GO:0003383//apical constriction;GO:0007264//small GTPase mediated signal transduction;GO:0007264//small GTPase mediated signal transduction;GO:0016055//Wnt signaling pathway;GO:0016055//Wnt signaling pathway;GO:0030705//cytoskeleton-dependent intracellular transport;GO:0030705//cytoskeleton-dependent intracellular t…	GO:0005737//cytoplasm;GO:0005737//cytoplasm;GO:0005737//cytoplasm;GO:0005813//centrosome;GO:0005829//cytosol;GO:0030054//cell junction;GO:0030054//cell junction;GO:0005737//cytoplasm;GO:0005737//cytoplasm;GO:0005737//cytoplasm;GO:0005737//cytoplasm;GO:0005813//centrosome;GO:0005829//cytosol;GO:0030054//cell junction;GO:0030054//cell junction;GO:0030054//cell junction;GO:0005737//cytoplasm;	GO:0001965//G-protein alpha-subunit binding;GO:0001965//G-protein alpha-subunit binding;GO:0005085//guanyl-nucleotide exchange factor activity;GO:0005085//guanyl-nucleotide exchange factor activity;GO:0005109//frizzled binding;GO:0005109//frizzled binding;GO:0005515//protein binding;GO:0008017//microtubule binding;GO:0030165//PDZ domain binding;GO:0042802//identical protein binding;GO:0043621//pr…
ENSMUSG00000022596	67.3041	89.3609	45.2474	0.506345	-0.981809	0.152387	1	15	74596167	74599883	-	2933	Slurp1	GO:0005125;GO:0005515;GO:0005515;GO:0005576;GO:0005615;GO:0005615;GO:0005615;GO:0007626;GO:0008285;GO:0008285;GO:0010839;GO:0030336;GO:0030336;GO:0030549;GO:0030549;GO:0030549;GO:0038195;GO:0038195;GO:0050884;GO:0099601;	K23681	-	O	0J33S;13WDG;1B6G8;1D575;0DVWX;0A929;0UWJA;193FM;0VJVH	secreted Ly6/Plaur domain containing 1 [Source:MGI Symbol;Acc:MGI:1930923]	57277	Q9Z0K7	ko04080(Neuroactive ligand-receptor interaction)	GO:0007626//locomotory behavior;GO:0008285//negative regulation of cell population proliferation;GO:0008285//negative regulation of cell population proliferation;GO:0010839//negative regulation of keratinocyte proliferation;GO:0030336//negative regulation of cell migration;GO:0030336//negative regulation of cell migration;GO:0038195//urokinase plasminogen activator signaling pathway;GO:0038195//u…	GO:0005576//extracellular region;GO:0005615//extracellular space;GO:0005615//extracellular space;GO:0005615//extracellular space;	GO:0005125//cytokine activity;GO:0005515//protein binding;GO:0005515//protein binding;GO:0030549//acetylcholine receptor activator activity;GO:0030549//acetylcholine receptor activator activity;GO:0030549//acetylcholine receptor activator activity;
ENSMUSG00000026497	11.373	4.86948	17.8765	3.67114	1.87623	0.152544	1	1	180520608	180524599	-	2294	Mixl1	GO:0000785;GO:0000785;GO:0000978;GO:0000978;GO:0000978;GO:0000981;GO:0000981;GO:0000987;GO:0001085;GO:0001103;GO:0001103;GO:0001103;GO:0001228;GO:0001228;GO:0001228;GO:0001706;GO:0001706;GO:0002244;GO:0002244;GO:0003677;GO:0003677;GO:0005515;GO:0005634;GO:0005634;GO:0005634;GO:0005654;GO:0005654;GO:0006355;GO:0006357;GO:0007275;GO:0007369;GO:0007492;GO:0007492;GO:0007507;GO:0030097;GO:0030154;GO:…	-	-	K	KOG0849;1B2K9;1CXT8;13R7I;1940F;0US7K;0A17Z;0VC3M;0DNVT	Mix1 homeobox-like 1 (Xenopus laevis) [Source:MGI Symbol;Acc:MGI:1351322]	27217	Q9WUI0	-	GO:0001706//endoderm formation;GO:0001706//endoderm formation;GO:0002244//hematopoietic progenitor cell differentiation;GO:0002244//hematopoietic progenitor cell differentiation;GO:0006355//regulation of transcription, DNA-templated;GO:0006357//regulation of transcription by RNA polymerase II;GO:0007275//multicellular organism development;GO:0007369//gastrulation;GO:0007492//endoderm development;…	GO:0000785//chromatin;GO:0000785//chromatin;GO:0005634//nucleus;GO:0005634//nucleus;GO:0005634//nucleus;GO:0005654//nucleoplasm;GO:0005654//nucleoplasm;	GO:0000978//RNA polymerase II cis-regulatory region sequence-specific DNA binding;GO:0000978//RNA polymerase II cis-regulatory region sequence-specific DNA binding;GO:0000978//RNA polymerase II cis-regulatory region sequence-specific DNA binding;GO:0000981//DNA-binding transcription factor activity, RNA polymerase II-specific;GO:0000981//DNA-binding transcription factor activity, RNA polymerase I…
ENSMUSG00000051435	32.1954	15.7838	48.607	3.07954	1.62272	0.152951	1	4	141617749	141742393	-	6141	Fhad1	GO:0003674;GO:0005575;GO:0008150;GO:0003674;GO:0005575;GO:0008150;GO:0003674;GO:0005575;GO:0008150;	-	-	S	12P2N;09V1U;0DGB7;0IEEP;1AX45;18VQV;0V61H;1CR0P;0UI1K	forkhead-associated (FHA) phosphopeptide binding domain 1 [Source:MGI Symbol;Acc:MGI:1920323]	329977	A6PWD2	-	GO:0008150//biological_process;GO:0008150//biological_process;GO:0008150//biological_process;	GO:0005575//cellular_component;GO:0005575//cellular_component;GO:0005575//cellular_component;	GO:0003674//molecular_function;GO:0003674//molecular_function;GO:0003674//molecular_function;
ENSMUSG00000052572	27.8633	15.9712	39.7554	2.4892	1.31568	0.153131	1	7	90125880	92098455	+	17870	Dlg2	GO:0005886;GO:0016020;GO:0005515;GO:0005515;GO:0005515;GO:0005515;GO:0005737;GO:0005886;GO:0005886;GO:0007268;GO:0007268;GO:0008022;GO:0008076;GO:0008076;GO:0008328;GO:0010923;GO:0010923;GO:0014069;GO:0014069;GO:0014069;GO:0016020;GO:0016020;GO:0016323;GO:0019233;GO:0019900;GO:0019903;GO:0030054;GO:0030054;GO:0030054;GO:0030165;GO:0030424;GO:0030425;GO:0030672;GO:0031594;GO:0035865;GO:0042995;GO:…	K12075	-	T	18ZGU;KOG0708;1CSCZ;1AW6X;0UKQQ;09WD9;0DHNJ;0V7BP;12T4X	discs large MAGUK scaffold protein 2 [Source:MGI Symbol;Acc:MGI:1344351]	23859	Q91XM9	ko05165(Human papillomavirus infection);ko04530(Tight junction);ko04390(Hippo signaling pathway)	GO:0007268//chemical synaptic transmission;GO:0007268//chemical synaptic transmission;GO:0010923//negative regulation of phosphatase activity;GO:0010923//negative regulation of phosphatase activity;GO:0019233//sensory perception of pain;GO:0035865//cellular response to potassium ion;GO:0043113//receptor clustering;GO:0043113//receptor clustering;GO:0045161//neuronal ion channel clustering;GO:0045…	GO:0005886//plasma membrane;GO:0016020//membrane;GO:0005737//cytoplasm;GO:0005886//plasma membrane;GO:0005886//plasma membrane;GO:0008076//voltage-gated potassium channel complex;GO:0008076//voltage-gated potassium channel complex;GO:0008328//ionotropic glutamate receptor complex;GO:0014069//postsynaptic density;GO:0014069//postsynaptic density;GO:0014069//postsynaptic density;GO:0016020//membran…	GO:0005515//protein binding;GO:0005515//protein binding;GO:0005515//protein binding;GO:0005515//protein binding;GO:0008022//protein C-terminus binding;GO:0019900//kinase binding;GO:0019903//protein phosphatase binding;GO:0030165//PDZ domain binding;GO:0044877//protein-containing complex binding;GO:0098919//structural constituent of postsynaptic density;GO:0005515//protein binding;GO:0005515//prot…
ENSMUSG00000026930	279.023	328.575	229.471	0.698383	-0.51791	0.154393	1	2	26205527	26238249	+	5383	Gpsm1	GO:0000139;GO:0000139;GO:0001965;GO:0005092;GO:0005515;GO:0005737;GO:0005783;GO:0005789;GO:0005789;GO:0005794;GO:0005829;GO:0005886;GO:0005886;GO:0005938;GO:0007275;GO:0007399;GO:0008277;GO:0016020;GO:0016239;GO:0030154;GO:0030695;GO:0032991;GO:0034260;GO:1905098;GO:0000139;GO:0000139;GO:0001965;GO:0005092;GO:0005515;GO:0005737;GO:0005783;GO:0005789;GO:0005789;GO:0005794;GO:0005829;GO:0005886;GO:…	K15839	-	T	0UGNR;0DH65;0V77M;KOG1130;18VY8;1CRWA;09Y8C;1ASDK;12PSX	G-protein signalling modulator 1 (AGS3-like, C. elegans) [Source:MGI Symbol;Acc:MGI:1915089]	67839	Q6IR34	ko05030(Cocaine addiction)	GO:0007275//multicellular organism development;GO:0007399//nervous system development;GO:0008277//regulation of G protein-coupled receptor signaling pathway;GO:0016239//positive regulation of macroautophagy;GO:0030154//cell differentiation;GO:0034260//negative regulation of GTPase activity;GO:1905098//negative regulation of guanyl-nucleotide exchange factor activity;GO:0007275//multicellular orga…	GO:0000139//Golgi membrane;GO:0000139//Golgi membrane;GO:0005737//cytoplasm;GO:0005783//endoplasmic reticulum;GO:0005789//endoplasmic reticulum membrane;GO:0005789//endoplasmic reticulum membrane;GO:0005794//Golgi apparatus;GO:0005829//cytosol;GO:0005886//plasma membrane;GO:0005886//plasma membrane;GO:0005938//cell cortex;GO:0016020//membrane;GO:0032991//protein-containing complex;GO:0000139//Gol…	GO:0001965//G-protein alpha-subunit binding;GO:0005092//GDP-dissociation inhibitor activity;GO:0005515//protein binding;GO:0030695//GTPase regulator activity;GO:0001965//G-protein alpha-subunit binding;GO:0005092//GDP-dissociation inhibitor activity;GO:0005515//protein binding;GO:0030695//GTPase regulator activity;GO:0001965//G-protein alpha-subunit binding;GO:0005092//GDP-dissociation inhibitor …
ENSMUSG00000044786	1949.34	1560.68	2338.01	1.49807	0.583109	0.154782	1	7	28076209	28079678	-	3470	Zfp36	GO:0000122;GO:0000122;GO:0000165;GO:0000165;GO:0000288;GO:0000289;GO:0000932;GO:0000932;GO:0003677;GO:0003729;GO:0003729;GO:0003730;GO:0005515;GO:0005515;GO:0005634;GO:0005634;GO:0005737;GO:0005737;GO:0005829;GO:0006357;GO:0006402;GO:0006402;GO:0007275;GO:0009611;GO:0009611;GO:0010494;GO:0010494;GO:0010837;GO:0010837;GO:0019899;GO:0019901;GO:0019957;GO:0030014;GO:0031072;GO:0031086;GO:0031086;GO:…	K15308	-	S;T;K	0A0X5;0DNIG;0VBTI;1ASN6;0URVR;1CURJ;18ZEI;13UR4;KOG1677	zinc finger protein 36 [Source:MGI Symbol;Acc:MGI:99180]	22695	P22893;Q3U3D2	ko05167(Kaposi sarcoma-associated herpesvirus infection);ko05166(Human T-cell leukemia virus 1 infection)	GO:0000122//negative regulation of transcription by RNA polymerase II;GO:0000122//negative regulation of transcription by RNA polymerase II;GO:0000165//MAPK cascade;GO:0000165//MAPK cascade;GO:0000288//nuclear-transcribed mRNA catabolic process, deadenylation-dependent decay;GO:0000289//nuclear-transcribed mRNA poly(A) tail shortening;GO:0006357//regulation of transcription by RNA polymerase II;G…	GO:0000932//P-body;GO:0000932//P-body;GO:0005634//nucleus;GO:0005634//nucleus;GO:0005737//cytoplasm;GO:0005737//cytoplasm;GO:0005829//cytosol;GO:0010494//cytoplasmic stress granule;GO:0010494//cytoplasmic stress granule;GO:0030014//CCR4-NOT complex;GO:0070578//RISC-loading complex;GO:0070578//RISC-loading complex;GO:0098745//Dcp1-Dcp2 complex;GO:1990904//ribonucleoprotein complex;GO:1990904//ribo…	GO:0003677//DNA binding;GO:0003729//mRNA binding;GO:0003729//mRNA binding;GO:0003730//mRNA 3'-UTR binding;GO:0005515//protein binding;GO:0005515//protein binding;GO:0019899//enzyme binding;GO:0019901//protein kinase binding;GO:0019957//C-C chemokine binding;GO:0031072//heat shock protein binding;GO:0035925//mRNA 3'-UTR AU-rich region binding;GO:0035925//mRNA 3'-UTR AU-rich region binding;GO:00359…
ENSMUSG00000032609	421.011	491.106	350.916	0.714541	-0.484912	0.154815	1	9	108324835	108338780	-	8419	Klhdc8b	GO:0005737;GO:0005737;GO:0005737;GO:0005829;GO:0005829;GO:0007049;GO:0030496;GO:0030496;GO:0030496;GO:0045171;GO:0045171;GO:0045171;GO:0051301;GO:0098813;GO:0098813;GO:0098813;GO:0110070;GO:0110070;GO:0110070;GO:0140014;GO:0140014;GO:0140014;GO:1902410;GO:1902410;GO:1902410;GO:0005737;GO:0005737;GO:0005829;GO:0007049;GO:0030496;GO:0030496;GO:0045171;GO:0045171;GO:0051301;GO:0098813;GO:0098813;GO:…	-	-	S;J	0UGXM;12SUR;KOG1072;0V4JT;09TKT;0DEXD;1ATSI;18XIP;1CPM1	kelch domain containing 8B [Source:MGI Symbol;Acc:MGI:1925517]	78267	Q9D2D9	-	GO:0007049//cell cycle;GO:0051301//cell division;GO:0098813//nuclear chromosome segregation;GO:0098813//nuclear chromosome segregation;GO:0098813//nuclear chromosome segregation;GO:0140014//mitotic nuclear division;GO:0140014//mitotic nuclear division;GO:0140014//mitotic nuclear division;GO:1902410//mitotic cytokinetic process;GO:1902410//mitotic cytokinetic process;GO:1902410//mitotic cytokineti…	GO:0005737//cytoplasm;GO:0005737//cytoplasm;GO:0005737//cytoplasm;GO:0005829//cytosol;GO:0005829//cytosol;GO:0030496//midbody;GO:0030496//midbody;GO:0030496//midbody;GO:0045171//intercellular bridge;GO:0045171//intercellular bridge;GO:0045171//intercellular bridge;GO:0110070//cellularization cleavage furrow;GO:0110070//cellularization cleavage furrow;GO:0110070//cellularization cleavage furrow;GO…	-
ENSMUSG00000052861	9.1072	15.6076	2.60675	0.167018	-2.58193	0.15525	1	6	72994589	73198634	-	13247	Dnah6	GO:0000166;GO:0003341;GO:0003774;GO:0003777;GO:0003777;GO:0005524;GO:0005524;GO:0005737;GO:0005856;GO:0005858;GO:0005874;GO:0005929;GO:0007018;GO:0007018;GO:0008569;GO:0008569;GO:0016887;GO:0030286;GO:0030286;GO:0030286;GO:0036156;GO:0042995;GO:0045505;GO:0051959;GO:0060285;GO:0000166;GO:0003341;GO:0003774;GO:0003777;GO:0003777;GO:0005524;GO:0005524;GO:0005737;GO:0005856;GO:0005858;GO:0005874;GO:…	K10408	-	Z	0UMK8;0DGVY;0V4YE;1CRK6;09TZJ;KOG3595;12NG3;18UHR;1AX2R	dynein, axonemal, heavy chain 6 [Source:MGI Symbol;Acc:MGI:107744]	330355	E9Q0B6	ko05022(Pathways of neurodegeneration - multiple diseases);ko05016(Huntington disease);ko05014(Amyotrophic lateral sclerosis)	GO:0003341//cilium movement;GO:0007018//microtubule-based movement;GO:0007018//microtubule-based movement;GO:0060285//cilium-dependent cell motility;GO:0003341//cilium movement;GO:0007018//microtubule-based movement;GO:0007018//microtubule-based movement;GO:0060285//cilium-dependent cell motility;GO:0003341//cilium movement;GO:0007018//microtubule-based movement;GO:0007018//microtubule-based move…	GO:0005737//cytoplasm;GO:0005856//cytoskeleton;GO:0005858//axonemal dynein complex;GO:0005874//microtubule;GO:0005929//cilium;GO:0030286//dynein complex;GO:0030286//dynein complex;GO:0030286//dynein complex;GO:0036156//inner dynein arm;GO:0042995//cell projection;GO:0005737//cytoplasm;GO:0005856//cytoskeleton;GO:0005858//axonemal dynein complex;GO:0005874//microtubule;GO:0005929//cilium;GO:003028…	GO:0000166//nucleotide binding;GO:0003774//cytoskeletal motor activity;GO:0003777//microtubule motor activity;GO:0003777//microtubule motor activity;GO:0005524//ATP binding;GO:0005524//ATP binding;GO:0008569//minus-end-directed microtubule motor activity;GO:0008569//minus-end-directed microtubule motor activity;GO:0016887//ATP hydrolysis activity;GO:0045505//dynein intermediate chain binding;GO:0…
ENSMUSG00000026339	268.132	216.649	319.615	1.47526	0.560973	0.155498	1	1	121358778	121434189	+	11445	Ccdc93	GO:0003674;GO:0005768;GO:0005769;GO:0006893;GO:0006893;GO:0006893;GO:0015031;GO:0032456;GO:0032456;GO:0032456;GO:0043231;GO:0043231;GO:1990126;GO:1990126;GO:1990126;GO:0005769;	-	-	S	0VASP;190IJ;1B0CI;135J3;0UPSX;09ZW3;1CU0H;KOG2701;0DJ8I	coiled-coil domain containing 93 [Source:MGI Symbol;Acc:MGI:1918079]	70829	Q7TQK5	-	GO:0006893//Golgi to plasma membrane transport;GO:0006893//Golgi to plasma membrane transport;GO:0006893//Golgi to plasma membrane transport;GO:0015031//protein transport;GO:0032456//endocytic recycling;GO:0032456//endocytic recycling;GO:0032456//endocytic recycling;GO:1990126//endocytic recycling;GO:1990126//endocytic recycling;GO:1990126//endocytic recycling;	GO:0005768//endosome;GO:0005769//early endosome;GO:0043231//intracellular membrane-bounded organelle;GO:0043231//intracellular membrane-bounded organelle;GO:0005769//early endosome;	GO:0003674//molecular_function;
ENSMUSG00000025140	82.9526	102.164	63.7409	0.623905	-0.680601	0.155557	1	11	120526538	120534595	-	3935	Pycr1	GO:0004735;GO:0004735;GO:0004735;GO:0004735;GO:0004735;GO:0005739;GO:0005739;GO:0005739;GO:0006561;GO:0006561;GO:0006561;GO:0006561;GO:0008652;GO:0016491;GO:0034599;GO:0034599;GO:0034599;GO:0042802;GO:0042802;GO:0051881;GO:0051881;GO:0055114;GO:0055114;GO:0055129;GO:0055129;GO:1903206;GO:1903206;GO:0004735;GO:0004735;GO:0004735;GO:0004735;GO:0005739;GO:0005739;GO:0006561;GO:0006561;GO:0006561;GO:…	K00286	EC:1.5.1.2	E	0VC9W;1902S;0DHBX;1CXZQ;1B36M;KOG3124;0UJ2D;0A1E9;12T08	pyrroline-5-carboxylate reductase 1 [Source:MGI Symbol;Acc:MGI:2384795]	209027	Q922W5;Q3UTR5	ko00330(Arginine and proline metabolism)	GO:0006561//proline biosynthetic process;GO:0006561//proline biosynthetic process;GO:0006561//proline biosynthetic process;GO:0006561//proline biosynthetic process;GO:0008652//cellular amino acid biosynthetic process;GO:0034599//cellular response to oxidative stress;GO:0034599//cellular response to oxidative stress;GO:0034599//cellular response to oxidative stress;GO:0051881//regulation of mitoch…	GO:0005739//mitochondrion;GO:0005739//mitochondrion;GO:0005739//mitochondrion;GO:0005739//mitochondrion;GO:0005739//mitochondrion;	GO:0004735//pyrroline-5-carboxylate reductase activity;GO:0004735//pyrroline-5-carboxylate reductase activity;GO:0004735//pyrroline-5-carboxylate reductase activity;GO:0004735//pyrroline-5-carboxylate reductase activity;GO:0004735//pyrroline-5-carboxylate reductase activity;GO:0016491//oxidoreductase activity;GO:0042802//identical protein binding;GO:0042802//identical protein binding;GO:0004735//…
ENSMUSG00000032911	1275.33	1379.59	1171.06	0.848842	-0.236432	0.155829	1	9	56772317	56807154	+	11931	Cspg4	GO:0000187;GO:0001525;GO:0001726;GO:0005515;GO:0005515;GO:0005518;GO:0005654;GO:0005654;GO:0005886;GO:0005886;GO:0005886;GO:0006929;GO:0006954;GO:0007165;GO:0007169;GO:0007275;GO:0008283;GO:0008347;GO:0009986;GO:0010977;GO:0015026;GO:0016020;GO:0016021;GO:0016322;GO:0016324;GO:0019901;GO:0019901;GO:0030154;GO:0031258;GO:0035556;GO:0035556;GO:0042995;GO:0042995;GO:0048008;GO:0048771;GO:0050731;GO:…	K08115	-	O;T	0DKQG;09Z7Y;1B24S;0VA55;12Q00;KOG3597;18XPD;1CVS6;0UR0D	chondroitin sulfate proteoglycan 4 [Source:MGI Symbol;Acc:MGI:2153093]	121021	Q8VHY0;Q3URZ9	-	GO:0000187//obsolete activation of MAPK activity;GO:0001525//angiogenesis;GO:0006929//substrate-dependent cell migration;GO:0006954//inflammatory response;GO:0007165//signal transduction;GO:0007169//transmembrane receptor protein tyrosine kinase signaling pathway;GO:0007275//multicellular organism development;GO:0008283//cell population proliferation;GO:0008347//glial cell migration;GO:0010977//n…	GO:0001726//ruffle;GO:0005654//nucleoplasm;GO:0005654//nucleoplasm;GO:0005886//plasma membrane;GO:0005886//plasma membrane;GO:0005886//plasma membrane;GO:0009986//cell surface;GO:0016020//membrane;GO:0016021//integral component of membrane;GO:0016324//apical plasma membrane;GO:0031258//lamellipodium membrane;GO:0042995//cell projection;GO:0042995//cell projection;GO:0062023//collagen-containing e…	GO:0005515//protein binding;GO:0005515//protein binding;GO:0005518//collagen binding;GO:0015026//coreceptor activity;GO:0019901//protein kinase binding;GO:0019901//protein kinase binding;
ENSMUSG00000025427	5.6673	10.5056	0.82901	0.0789113	-3.66362	0.155996	1	18	77543806	77652857	-	10149	Rnf165	GO:0000209;GO:0005515;GO:0005634;GO:0005634;GO:0005634;GO:0007409;GO:0008045;GO:0008045;GO:0008270;GO:0010259;GO:0016740;GO:0030163;GO:0030513;GO:0030513;GO:0032991;GO:0035136;GO:0046872;GO:0060173;GO:0060384;GO:0061061;GO:0061630;GO:0061630;GO:0008270;GO:0046872;	K17821	-	O	0A0X0;KOG0800;0DNIA;1CXFK;18Z2X;0URVJ;0VBTD;1B2XP;13AU4	ring finger protein 165 [Source:MGI Symbol;Acc:MGI:2444521]	225743	E9QAU8	-	GO:0000209//protein polyubiquitination;GO:0007409//axonogenesis;GO:0008045//motor neuron axon guidance;GO:0008045//motor neuron axon guidance;GO:0010259//multicellular organism aging;GO:0030163//protein catabolic process;GO:0030513//positive regulation of BMP signaling pathway;GO:0030513//positive regulation of BMP signaling pathway;GO:0035136//forelimb morphogenesis;GO:0060173//limb development;…	GO:0005634//nucleus;GO:0005634//nucleus;GO:0005634//nucleus;GO:0032991//protein-containing complex;	GO:0005515//protein binding;GO:0008270//zinc ion binding;GO:0016740//transferase activity;GO:0046872//metal ion binding;GO:0061630//ubiquitin protein ligase activity;GO:0061630//ubiquitin protein ligase activity;GO:0008270//zinc ion binding;GO:0046872//metal ion binding;
ENSMUSG00000020658	169.569	216.467	122.672	0.566701	-0.81934	0.156088	1	12	4012554	4088915	-	10382	Efr3b	GO:0003674;GO:0005737;GO:0005829;GO:0005829;GO:0005829;GO:0005886;GO:0005886;GO:0005886;GO:0005886;GO:0015629;GO:0015629;GO:0016020;GO:0046854;GO:0046854;GO:0046854;GO:0072659;GO:0072659;GO:0072659;GO:0072659;	K21842	-	S;O;B	12STY;1CVY6;KOG1877;0VAGJ;0DM35;09ZJU;1AWV1;0UQGM;18XSJ	EFR3 homolog B [Source:MGI Symbol;Acc:MGI:2444851]	668212	Q6ZQ18	-	GO:0046854//phosphatidylinositol phosphate biosynthetic process;GO:0046854//phosphatidylinositol phosphate biosynthetic process;GO:0046854//phosphatidylinositol phosphate biosynthetic process;GO:0072659//protein localization to plasma membrane;GO:0072659//protein localization to plasma membrane;GO:0072659//protein localization to plasma membrane;GO:0072659//protein localization to plasma membrane;	GO:0005737//cytoplasm;GO:0005829//cytosol;GO:0005829//cytosol;GO:0005829//cytosol;GO:0005886//plasma membrane;GO:0005886//plasma membrane;GO:0005886//plasma membrane;GO:0005886//plasma membrane;GO:0015629//actin cytoskeleton;GO:0015629//actin cytoskeleton;GO:0016020//membrane;	GO:0003674//molecular_function;
ENSMUSG00000090641	20.6731	8.54949	32.7966	3.83609	1.93964	0.156116	1	13	67186660	67209234	-	3968	Zfp712	GO:0000978;GO:0000981;GO:0005634;GO:0006355;GO:0006357;GO:0046872;	K09228	-	K	0V4DW;09TES;KOG1721;12PGP;1ARJG;1CPIM;0DERT;0UQVI	zinc finger protein 712 [Source:MGI Symbol;Acc:MGI:1925501]	78251	E9PXJ4	ko05168(Herpes simplex virus 1 infection)	GO:0006355//regulation of transcription, DNA-templated;GO:0006357//regulation of transcription by RNA polymerase II;	GO:0005634//nucleus;	GO:0000978//RNA polymerase II cis-regulatory region sequence-specific DNA binding;GO:0000981//DNA-binding transcription factor activity, RNA polymerase II-specific;GO:0046872//metal ion binding;
ENSMUSG00000028583	460.252	388.391	532.112	1.37004	0.45422	0.156465	1	4	142994001	143026134	-	1817	Pdpn	GO:0000902;GO:0000902;GO:0001726;GO:0001946;GO:0003333;GO:0005102;GO:0005102;GO:0005102;GO:0005515;GO:0005829;GO:0005829;GO:0005886;GO:0005886;GO:0006693;GO:0006833;GO:0007155;GO:0007165;GO:0007266;GO:0007266;GO:0007266;GO:0007275;GO:0008283;GO:0008285;GO:0008360;GO:0009897;GO:0010572;GO:0010718;GO:0010718;GO:0010718;GO:0015884;GO:0016020;GO:0016020;GO:0016021;GO:0016323;GO:0016323;GO:0016323;GO:…	K16778	-	W;T	1B5SB;13XJM;19435;1D3DH;0A8GE;0UVAP;0J49G;0VJYA;0DTNQ	podoplanin [Source:MGI Symbol;Acc:MGI:103098]	14726	Q62011	-	GO:0000902//cell morphogenesis;GO:0000902//cell morphogenesis;GO:0001946//lymphangiogenesis;GO:0003333//amino acid transmembrane transport;GO:0006693//prostaglandin metabolic process;GO:0006833//water transport;GO:0007155//cell adhesion;GO:0007165//signal transduction;GO:0007266//Rho protein signal transduction;GO:0007266//Rho protein signal transduction;GO:0007266//Rho protein signal transductio…	GO:0001726//ruffle;GO:0005829//cytosol;GO:0005829//cytosol;GO:0005886//plasma membrane;GO:0005886//plasma membrane;GO:0009897//external side of plasma membrane;GO:0016020//membrane;GO:0016020//membrane;GO:0016021//integral component of membrane;GO:0016323//basolateral plasma membrane;GO:0016323//basolateral plasma membrane;GO:0016323//basolateral plasma membrane;GO:0016324//apical plasma membrane…	GO:0005102//signaling receptor binding;GO:0005102//signaling receptor binding;GO:0005102//signaling receptor binding;GO:0005515//protein binding;GO:0019956//chemokine binding;GO:0019956//chemokine binding;GO:0051087//chaperone binding;GO:0051087//chaperone binding;
[truncated: 16,435 more rows]
