# Supplementary material for: IGFBP5 Promotes Atherosclerosis in APOE−/− Mice Through Phenotypic Transformation of VSMCs
Source: Curr Issues Mol Biol. 2025 Jul 17;47(7):555. doi: 10.3390/cimb47070555 (PMC12293107; doi:10.3390/cimb47070555)
Supplement: Supplementary file 1 [file cimb-47-00555-s001.zip › supplementary material S2.xlsx]

## Sheet: Sheet1
GO_enrichment
Category	GO.ID	Term	Up	Down	DEG	Total	Pvalue	FDR	Up_Gene	Down_Gene
BP	GO:1901881	positive regulation of protein depolymerization	0	2	2	18	9.71725e-05	0.0831106	-	ENSMUSG00000014158(Trpv4),ENSMUSG00000026175(Vil1)
BP	GO:0010758	regulation of macrophage chemotaxis	0	2	2	31	0.000293472	0.0831106	-	ENSMUSG00000014158(Trpv4),ENSMUSG00000020682(Mmp28)
BP	GO:0043243	positive regulation of protein-containing complex disassembly	0	2	2	34	0.000353545	0.0831106	-	ENSMUSG00000014158(Trpv4),ENSMUSG00000026175(Vil1)
MF	GO:0003779	actin binding	0	4	4	440	0.000418861	0.0636608	-	ENSMUSG00000014158(Trpv4),ENSMUSG00000026175(Vil1),ENSMUSG00000028978(Nos3),ENSMUSG00000032064(Dixdc1)
BP	GO:0048246	macrophage chemotaxis	0	2	2	41	0.000515018	0.0831106	-	ENSMUSG00000014158(Trpv4),ENSMUSG00000020682(Mmp28)
BP	GO:1905521	regulation of macrophage migration	0	2	2	41	0.000515018	0.0831106	-	ENSMUSG00000014158(Trpv4),ENSMUSG00000020682(Mmp28)
CC	GO:0030027	lamellipodium	0	3	3	199	0.000537073	0.0489004	-	ENSMUSG00000014158(Trpv4),ENSMUSG00000021118(Plek2),ENSMUSG00000026175(Vil1)
BP	GO:0016477	cell migration	0	6	6	1464	0.000794015	0.0831106	-	ENSMUSG00000014158(Trpv4),ENSMUSG00000020682(Mmp28),ENSMUSG00000026175(Vil1),ENSMUSG00000026447(Pik3c2b),ENSMUSG00000028978(Nos3),ENSMUSG00000032064(Dixdc1)
BP	GO:0014806	smooth muscle hyperplasia	0	1	1	1	0.000824642	0.0831106	-	ENSMUSG00000028978(Nos3)
BP	GO:0097497	blood vessel endothelial cell delamination	0	1	1	1	0.000824642	0.0831106	-	ENSMUSG00000014158(Trpv4)
CC	GO:0098858	actin-based cell projection	0	3	3	239	0.000914027	0.0489004	-	ENSMUSG00000014158(Trpv4),ENSMUSG00000026175(Vil1),ENSMUSG00000038725(Pkhd1l1)
BP	GO:1905517	macrophage migration	0	2	2	55	0.000926377	0.0831106	-	ENSMUSG00000014158(Trpv4),ENSMUSG00000020682(Mmp28)
BP	GO:0030865	cortical cytoskeleton organization	0	2	2	62	0.00117565	0.0831106	-	ENSMUSG00000014158(Trpv4),ENSMUSG00000026175(Vil1)
MF	GO:0035091	phosphatidylinositol binding	0	3	3	267	0.00134619	0.0636608	-	ENSMUSG00000021118(Plek2),ENSMUSG00000026175(Vil1),ENSMUSG00000026447(Pik3c2b)
BP	GO:0048870	cell motility	0	6	6	1623	0.00136683	0.0831106	-	ENSMUSG00000014158(Trpv4),ENSMUSG00000020682(Mmp28),ENSMUSG00000026175(Vil1),ENSMUSG00000026447(Pik3c2b),ENSMUSG00000028978(Nos3),ENSMUSG00000032064(Dixdc1)
BP	GO:0051674	localization of cell	0	6	6	1623	0.00136683	0.0831106	-	ENSMUSG00000014158(Trpv4),ENSMUSG00000020682(Mmp28),ENSMUSG00000026175(Vil1),ENSMUSG00000026447(Pik3c2b),ENSMUSG00000028978(Nos3),ENSMUSG00000032064(Dixdc1)
BP	GO:0014740	negative regulation of muscle hyperplasia	0	1	1	2	0.00164864	0.0831106	-	ENSMUSG00000028978(Nos3)
BP	GO:0014805	smooth muscle adaptation	0	1	1	2	0.00164864	0.0831106	-	ENSMUSG00000028978(Nos3)
BP	GO:0071642	positive regulation of macrophage inflammatory protein 1 alpha production	0	1	1	2	0.00164864	0.0831106	-	ENSMUSG00000014158(Trpv4)
BP	GO:1903444	negative regulation of brown fat cell differentiation	0	1	1	2	0.00164864	0.0831106	-	ENSMUSG00000014158(Trpv4)
BP	GO:0030036	actin cytoskeleton organization	0	4	4	698	0.00218048	0.0831106	-	ENSMUSG00000014158(Trpv4),ENSMUSG00000021118(Plek2),ENSMUSG00000026175(Vil1),ENSMUSG00000032064(Dixdc1)
BP	GO:0040011	locomotion	0	6	6	1810	0.00240444	0.0831106	-	ENSMUSG00000014158(Trpv4),ENSMUSG00000020682(Mmp28),ENSMUSG00000026175(Vil1),ENSMUSG00000026447(Pik3c2b),ENSMUSG00000028978(Nos3),ENSMUSG00000032064(Dixdc1)
BP	GO:0001951	intestinal D-glucose absorption	0	1	1	3	0.00247201	0.0831106	-	ENSMUSG00000026175(Vil1)
BP	GO:0007231	osmosensory signaling pathway	0	1	1	3	0.00247201	0.0831106	-	ENSMUSG00000014158(Trpv4)
BP	GO:0014738	regulation of muscle hyperplasia	0	1	1	3	0.00247201	0.0831106	-	ENSMUSG00000028978(Nos3)
BP	GO:0014900	muscle hyperplasia	0	1	1	3	0.00247201	0.0831106	-	ENSMUSG00000028978(Nos3)
BP	GO:0030103	vasopressin secretion	0	1	1	3	0.00247201	0.0831106	-	ENSMUSG00000014158(Trpv4)
BP	GO:0042539	hypotonic salinity response	0	1	1	3	0.00247201	0.0831106	-	ENSMUSG00000014158(Trpv4)
BP	GO:0060327	cytoplasmic actin-based contraction involved in cell motility	0	1	1	3	0.00247201	0.0831106	-	ENSMUSG00000026175(Vil1)
BP	GO:0071477	cellular hypotonic salinity response	0	1	1	3	0.00247201	0.0831106	-	ENSMUSG00000014158(Trpv4)
BP	GO:0106001	intestinal hexose absorption	0	1	1	3	0.00247201	0.0831106	-	ENSMUSG00000026175(Vil1)
BP	GO:1902896	terminal web assembly	0	1	1	3	0.00247201	0.0831106	-	ENSMUSG00000026175(Vil1)
BP	GO:1990079	cartilage homeostasis	0	1	1	3	0.00247201	0.0831106	-	ENSMUSG00000062329(Cytl1)
MF	GO:0004517	nitric-oxide synthase activity	0	1	1	3	0.0025179	0.0636608	-	ENSMUSG00000028978(Nos3)
MF	GO:0015275	stretch-activated, cation-selective, calcium channel activity	0	1	1	3	0.0025179	0.0636608	-	ENSMUSG00000014158(Trpv4)
MF	GO:0034617	tetrahydrobiopterin binding	0	1	1	3	0.0025179	0.0636608	-	ENSMUSG00000028978(Nos3)
BP	GO:1901879	regulation of protein depolymerization	0	2	2	94	0.0026757	0.0869603	-	ENSMUSG00000014158(Trpv4),ENSMUSG00000026175(Vil1)
BP	GO:0120035	regulation of plasma membrane bounded cell projection organization	0	4	4	765	0.00304247	0.0892323	-	ENSMUSG00000014158(Trpv4),ENSMUSG00000021118(Plek2),ENSMUSG00000026175(Vil1),ENSMUSG00000032064(Dixdc1)
BP	GO:0031344	regulation of cell projection organization	0	4	4	774	0.00317383	0.0892323	-	ENSMUSG00000014158(Trpv4),ENSMUSG00000021118(Plek2),ENSMUSG00000026175(Vil1),ENSMUSG00000032064(Dixdc1)
BP	GO:0030029	actin filament-based process	0	4	4	781	0.00327868	0.0892323	-	ENSMUSG00000014158(Trpv4),ENSMUSG00000021118(Plek2),ENSMUSG00000026175(Vil1),ENSMUSG00000032064(Dixdc1)
BP	GO:0043622	cortical microtubule organization	0	1	1	4	0.00329473	0.0892323	-	ENSMUSG00000014158(Trpv4)
BP	GO:0060232	delamination	0	1	1	4	0.00329473	0.0892323	-	ENSMUSG00000014158(Trpv4)
BP	GO:2000340	positive regulation of chemokine (C-X-C motif) ligand 1 production	0	1	1	4	0.00329473	0.0892323	-	ENSMUSG00000014158(Trpv4)
MF	GO:0140135	mechanosensitive cation channel activity	0	1	1	4	0.00335587	0.0636608	-	ENSMUSG00000014158(Trpv4)
BP	GO:0031532	actin cytoskeleton reorganization	0	2	2	106	0.00338688	0.0892488	-	ENSMUSG00000014158(Trpv4),ENSMUSG00000021118(Plek2)
MF	GO:0008289	lipid binding	0	4	4	785	0.00356824	0.0636608	-	ENSMUSG00000014158(Trpv4),ENSMUSG00000021118(Plek2),ENSMUSG00000026175(Vil1),ENSMUSG00000026447(Pik3c2b)
CC	GO:0030175	filopodium	0	2	2	110	0.00360464	0.117966	-	ENSMUSG00000014158(Trpv4),ENSMUSG00000026175(Vil1)
BP	GO:0021869	forebrain ventricular zone progenitor cell division	0	1	1	5	0.00411682	0.0908454	-	ENSMUSG00000032064(Dixdc1)
BP	GO:0031117	positive regulation of microtubule depolymerization	0	1	1	5	0.00411682	0.0908454	-	ENSMUSG00000014158(Trpv4)
BP	GO:0072566	chemokine (C-X-C motif) ligand 1 production	0	1	1	5	0.00411682	0.0908454	-	ENSMUSG00000014158(Trpv4)
BP	GO:2000338	regulation of chemokine (C-X-C motif) ligand 1 production	0	1	1	5	0.00411682	0.0908454	-	ENSMUSG00000014158(Trpv4)
MF	GO:1902936	phosphatidylinositol bisphosphate binding	0	2	2	116	0.00418699	0.0636608	-	ENSMUSG00000021118(Plek2),ENSMUSG00000026175(Vil1)
MF	GO:0005034	osmosensor activity	0	1	1	5	0.00419318	0.0636608	-	ENSMUSG00000014158(Trpv4)
BP	GO:0002688	regulation of leukocyte chemotaxis	0	2	2	120	0.00431609	0.0908454	-	ENSMUSG00000014158(Trpv4),ENSMUSG00000020682(Mmp28)
BP	GO:0006928	movement of cell or subcellular component	0	6	6	2038	0.00438903	0.0908454	-	ENSMUSG00000014158(Trpv4),ENSMUSG00000020682(Mmp28),ENSMUSG00000026175(Vil1),ENSMUSG00000026447(Pik3c2b),ENSMUSG00000028978(Nos3),ENSMUSG00000032064(Dixdc1)
BP	GO:0051261	protein depolymerization	0	2	2	122	0.00445746	0.0908454	-	ENSMUSG00000014158(Trpv4),ENSMUSG00000026175(Vil1)
BP	GO:0043244	regulation of protein-containing complex disassembly	0	2	2	126	0.00474659	0.0908454	-	ENSMUSG00000014158(Trpv4),ENSMUSG00000026175(Vil1)
BP	GO:0003057	regulation of the force of heart contraction by chemical signal	0	1	1	6	0.00493826	0.0908454	-	ENSMUSG00000028978(Nos3)
BP	GO:0003100	regulation of systemic arterial blood pressure by endothelin	0	1	1	6	0.00493826	0.0908454	-	ENSMUSG00000028978(Nos3)
BP	GO:0010760	negative regulation of macrophage chemotaxis	0	1	1	6	0.00493826	0.0908454	-	ENSMUSG00000020682(Mmp28)
BP	GO:0032532	regulation of microvillus length	0	1	1	6	0.00493826	0.0908454	-	ENSMUSG00000026175(Vil1)
BP	GO:0071608	macrophage inflammatory protein-1 alpha production	0	1	1	6	0.00493826	0.0908454	-	ENSMUSG00000014158(Trpv4)
BP	GO:0071640	regulation of macrophage inflammatory protein 1 alpha production	0	1	1	6	0.00493826	0.0908454	-	ENSMUSG00000014158(Trpv4)
BP	GO:0071651	positive regulation of chemokine (C-C motif) ligand 5 production	0	1	1	6	0.00493826	0.0908454	-	ENSMUSG00000014158(Trpv4)
BP	GO:2000394	positive regulation of lamellipodium morphogenesis	0	1	1	6	0.00493826	0.0908454	-	ENSMUSG00000026175(Vil1)
CC	GO:0031252	cell leading edge	0	3	3	434	0.00498563	0.117966	-	ENSMUSG00000014158(Trpv4),ENSMUSG00000021118(Plek2),ENSMUSG00000026175(Vil1)
BP	GO:0046330	positive regulation of JNK cascade	0	2	2	135	0.00542812	0.0980077	-	ENSMUSG00000014158(Trpv4),ENSMUSG00000032064(Dixdc1)
BP	GO:0031346	positive regulation of cell projection organization	0	3	3	455	0.00576873	0.100524	-	ENSMUSG00000021118(Plek2),ENSMUSG00000026175(Vil1),ENSMUSG00000032064(Dixdc1)
BP	GO:0030334	regulation of cell migration	0	4	4	915	0.00577371	0.100524	-	ENSMUSG00000014158(Trpv4),ENSMUSG00000020682(Mmp28),ENSMUSG00000026175(Vil1),ENSMUSG00000028978(Nos3)
MF	GO:0005543	phospholipid binding	0	3	3	447	0.00577891	0.0636608	-	ENSMUSG00000021118(Plek2),ENSMUSG00000026175(Vil1),ENSMUSG00000026447(Pik3c2b)
MF	GO:0001727	lipid kinase activity	0	1	1	7	0.00586581	0.0636608	-	ENSMUSG00000026447(Pik3c2b)
MF	GO:0034618	arginine binding	0	1	1	7	0.00586581	0.0636608	-	ENSMUSG00000028978(Nos3)
MF	GO:0035005	1-phosphatidylinositol-4-phosphate 3-kinase activity	0	1	1	7	0.00586581	0.0636608	-	ENSMUSG00000026447(Pik3c2b)
BP	GO:0043624	cellular protein complex disassembly	0	2	2	144	0.00615204	0.105232	-	ENSMUSG00000014158(Trpv4),ENSMUSG00000026175(Vil1)
BP	GO:0031284	positive regulation of guanylate cyclase activity	0	1	1	8	0.00657924	0.106913	-	ENSMUSG00000028978(Nos3)
BP	GO:0071476	cellular hypotonic response	0	1	1	8	0.00657924	0.106913	-	ENSMUSG00000014158(Trpv4)
BP	GO:1905522	negative regulation of macrophage migration	0	1	1	8	0.00657924	0.106913	-	ENSMUSG00000020682(Mmp28)
MF	GO:0003958	NADPH-hemoprotein reductase activity	0	1	1	8	0.00670113	0.0636608	-	ENSMUSG00000028978(Nos3)
MF	GO:0015193	L-proline transmembrane transporter activity	0	1	1	8	0.00670113	0.0636608	-	ENSMUSG00000052026(Slc6a7)
MF	GO:0035727	lysophosphatidic acid binding	0	1	1	8	0.00670113	0.0636608	-	ENSMUSG00000026175(Vil1)
BP	GO:0010634	positive regulation of epithelial cell migration	0	2	2	151	0.00674402	0.107794	-	ENSMUSG00000026175(Vil1),ENSMUSG00000028978(Nos3)
BP	GO:2000145	regulation of cell motility	0	4	4	966	0.00698983	0.109921	-	ENSMUSG00000014158(Trpv4),ENSMUSG00000020682(Mmp28),ENSMUSG00000026175(Vil1),ENSMUSG00000028978(Nos3)
BP	GO:0048871	multicellular organismal homeostasis	0	3	3	491	0.00712072	0.110202	-	ENSMUSG00000014158(Trpv4),ENSMUSG00000028978(Nos3),ENSMUSG00000062329(Cytl1)
CC	GO:0005856	cytoskeleton	0	6	6	2265	0.00721839	0.117966	-	ENSMUSG00000014158(Trpv4),ENSMUSG00000021118(Plek2),ENSMUSG00000026175(Vil1),ENSMUSG00000028978(Nos3),ENSMUSG00000032064(Dixdc1),ENSMUSG00000034037(Fgd5)
BP	GO:0071609	chemokine (C-C motif) ligand 5 production	0	1	1	9	0.00739878	0.110236	-	ENSMUSG00000014158(Trpv4)
BP	GO:0071649	regulation of chemokine (C-C motif) ligand 5 production	0	1	1	9	0.00739878	0.110236	-	ENSMUSG00000014158(Trpv4)
MF	GO:0016303	1-phosphatidylinositol-3-kinase activity	0	1	1	9	0.0075358	0.0666774	-	ENSMUSG00000026447(Pik3c2b)
BP	GO:0032874	positive regulation of stress-activated MAPK cascade	0	2	2	163	0.0078169	0.110236	-	ENSMUSG00000014158(Trpv4),ENSMUSG00000032064(Dixdc1)
MF	GO:0008092	cytoskeletal protein binding	0	4	4	982	0.00789601	0.0666774	-	ENSMUSG00000014158(Trpv4),ENSMUSG00000026175(Vil1),ENSMUSG00000028978(Nos3),ENSMUSG00000032064(Dixdc1)
BP	GO:0070304	positive regulation of stress-activated protein kinase signaling cascade	0	2	2	165	0.00800276	0.110236	-	ENSMUSG00000014158(Trpv4),ENSMUSG00000032064(Dixdc1)
BP	GO:0006527	arginine catabolic process	0	1	1	10	0.00821768	0.110236	-	ENSMUSG00000028978(Nos3)
BP	GO:0006971	hypotonic response	0	1	1	10	0.00821768	0.110236	-	ENSMUSG00000014158(Trpv4)
BP	GO:0071639	positive regulation of monocyte chemotactic protein-1 production	0	1	1	10	0.00821768	0.110236	-	ENSMUSG00000014158(Trpv4)
BP	GO:1903715	regulation of aerobic respiration	0	1	1	10	0.00821768	0.110236	-	ENSMUSG00000014158(Trpv4)
BP	GO:2000392	regulation of lamellipodium morphogenesis	0	1	1	10	0.00821768	0.110236	-	ENSMUSG00000026175(Vil1)
BP	GO:0040012	regulation of locomotion	0	4	4	1013	0.00825356	0.110236	-	ENSMUSG00000014158(Trpv4),ENSMUSG00000020682(Mmp28),ENSMUSG00000026175(Vil1),ENSMUSG00000028978(Nos3)
CC	GO:0001726	ruffle	0	2	2	176	0.00897029	0.117966	-	ENSMUSG00000014158(Trpv4),ENSMUSG00000026175(Vil1)
CC	GO:0031256	leading edge membrane	0	2	2	176	0.00897029	0.117966	-	ENSMUSG00000014158(Trpv4),ENSMUSG00000021118(Plek2)
BP	GO:0031282	regulation of guanylate cyclase activity	0	1	1	11	0.00903594	0.116433	-	ENSMUSG00000028978(Nos3)
BP	GO:0035524	proline transmembrane transport	0	1	1	11	0.00903594	0.116433	-	ENSMUSG00000052026(Slc6a7)
BP	GO:0046328	regulation of JNK cascade	0	2	2	180	0.00945998	0.116433	-	ENSMUSG00000014158(Trpv4),ENSMUSG00000032064(Dixdc1)
BP	GO:0051270	regulation of cellular component movement	0	4	4	1061	0.00969329	0.116433	-	ENSMUSG00000014158(Trpv4),ENSMUSG00000020682(Mmp28),ENSMUSG00000026175(Vil1),ENSMUSG00000028978(Nos3)
BP	GO:0001542	ovulation from ovarian follicle	0	1	1	12	0.00985357	0.116433	-	ENSMUSG00000028978(Nos3)
BP	GO:0014745	negative regulation of muscle adaptation	0	1	1	12	0.00985357	0.116433	-	ENSMUSG00000028978(Nos3)
BP	GO:0030836	positive regulation of actin filament depolymerization	0	1	1	12	0.00985357	0.116433	-	ENSMUSG00000026175(Vil1)
BP	GO:0032536	regulation of cell projection size	0	1	1	12	0.00985357	0.116433	-	ENSMUSG00000026175(Vil1)
BP	GO:0036092	phosphatidylinositol-3-phosphate biosynthetic process	0	1	1	12	0.00985357	0.116433	-	ENSMUSG00000026447(Pik3c2b)
CC	GO:0005925	focal adhesion	0	2	2	185	0.00987113	0.117966	-	ENSMUSG00000014158(Trpv4),ENSMUSG00000032064(Dixdc1)
MF	GO:1901981	phosphatidylinositol phosphate binding	0	2	2	181	0.00990369	0.0688297	-	ENSMUSG00000021118(Plek2),ENSMUSG00000026175(Vil1)
BP	GO:0030335	positive regulation of cell migration	0	3	3	554	0.00991173	0.116433	-	ENSMUSG00000014158(Trpv4),ENSMUSG00000026175(Vil1),ENSMUSG00000028978(Nos3)
MF	GO:0035004	phosphatidylinositol 3-kinase activity	0	1	1	12	0.0100358	0.0688297	-	ENSMUSG00000026447(Pik3c2b)
MF	GO:0140299	small molecule sensor activity	0	1	1	12	0.0100358	0.0688297	-	ENSMUSG00000014158(Trpv4)
MF	GO:0005516	calmodulin binding	0	2	2	183	0.0101144	0.0688297	-	ENSMUSG00000014158(Trpv4),ENSMUSG00000028978(Nos3)
BP	GO:0051493	regulation of cytoskeleton organization	0	3	3	561	0.0102562	0.118433	-	ENSMUSG00000014158(Trpv4),ENSMUSG00000026175(Vil1),ENSMUSG00000032064(Dixdc1)
BP	GO:0002862	negative regulation of inflammatory response to antigenic stimulus	0	1	1	13	0.0106706	0.118433	-	ENSMUSG00000052229(Gpr17)
BP	GO:0003184	pulmonary valve morphogenesis	0	1	1	13	0.0106706	0.118433	-	ENSMUSG00000028978(Nos3)
BP	GO:0015824	proline transport	0	1	1	13	0.0106706	0.118433	-	ENSMUSG00000052026(Slc6a7)
CC	GO:0098862	cluster of actin-based cell projections	0	2	2	193	0.0107045	0.117966	-	ENSMUSG00000026175(Vil1),ENSMUSG00000038725(Pkhd1l1)
BP	GO:0007254	JNK cascade	0	2	2	192	0.0107049	0.118433	-	ENSMUSG00000014158(Trpv4),ENSMUSG00000032064(Dixdc1)
BP	GO:0035556	intracellular signal transduction	0	6	6	2449	0.0108108	0.118433	-	ENSMUSG00000014158(Trpv4),ENSMUSG00000021118(Plek2),ENSMUSG00000026447(Pik3c2b),ENSMUSG00000028978(Nos3),ENSMUSG00000032064(Dixdc1),ENSMUSG00000052229(Gpr17)
MF	GO:0016653	oxidoreductase activity, acting on NAD(P)H, heme protein as acceptor	0	1	1	13	0.0108679	0.0688297	-	ENSMUSG00000028978(Nos3)
MF	GO:0052742	phosphatidylinositol kinase activity	0	1	1	13	0.0108679	0.0688297	-	ENSMUSG00000026447(Pik3c2b)
CC	GO:0030055	cell-substrate junction	0	2	2	196	0.0110249	0.117966	-	ENSMUSG00000014158(Trpv4),ENSMUSG00000032064(Dixdc1)
BP	GO:2000147	positive regulation of cell motility	0	3	3	577	0.0110699	0.119146	-	ENSMUSG00000014158(Trpv4),ENSMUSG00000026175(Vil1),ENSMUSG00000028978(Nos3)
BP	GO:0051216	cartilage development	0	2	2	199	0.011463	0.119146	-	ENSMUSG00000014158(Trpv4),ENSMUSG00000062329(Cytl1)
BP	GO:0032530	regulation of microvillus organization	0	1	1	14	0.0114869	0.119146	-	ENSMUSG00000026175(Vil1)
BP	GO:0047484	regulation of response to osmotic stress	0	1	1	14	0.0114869	0.119146	-	ENSMUSG00000014158(Trpv4)
BP	GO:0071472	cellular response to salt stress	0	1	1	14	0.0114869	0.119146	-	ENSMUSG00000014158(Trpv4)
MF	GO:0008381	mechanosensitive ion channel activity	0	1	1	14	0.0116992	0.0705389	-	ENSMUSG00000014158(Trpv4)
BP	GO:0070507	regulation of microtubule cytoskeleton organization	0	2	2	203	0.0119066	0.119157	-	ENSMUSG00000014158(Trpv4),ENSMUSG00000032064(Dixdc1)
BP	GO:0040017	positive regulation of locomotion	0	3	3	594	0.0119749	0.119157	-	ENSMUSG00000014158(Trpv4),ENSMUSG00000026175(Vil1),ENSMUSG00000028978(Nos3)
BP	GO:1902905	positive regulation of supramolecular fiber organization	0	2	2	205	0.0121313	0.119157	-	ENSMUSG00000014158(Trpv4),ENSMUSG00000026175(Vil1)
BP	GO:0051272	positive regulation of cellular component movement	0	3	3	598	0.012194	0.119157	-	ENSMUSG00000014158(Trpv4),ENSMUSG00000026175(Vil1),ENSMUSG00000028978(Nos3)
BP	GO:0002024	diet induced thermogenesis	0	1	1	15	0.0123026	0.119157	-	ENSMUSG00000014158(Trpv4)
MF	GO:0051015	actin filament binding	0	2	2	204	0.0124469	0.0705389	-	ENSMUSG00000014158(Trpv4),ENSMUSG00000026175(Vil1)
MF	GO:0016307	phosphatidylinositol phosphate kinase activity	0	1	1	15	0.0125299	0.0705389	-	ENSMUSG00000026447(Pik3c2b)
BP	GO:0002685	regulation of leukocyte migration	0	2	2	210	0.012701	0.119157	-	ENSMUSG00000014158(Trpv4),ENSMUSG00000020682(Mmp28)
BP	GO:0032984	protein-containing complex disassembly	0	2	2	210	0.012701	0.119157	-	ENSMUSG00000014158(Trpv4),ENSMUSG00000026175(Vil1)
BP	GO:0072673	lamellipodium morphogenesis	0	1	1	16	0.0131177	0.119157	-	ENSMUSG00000026175(Vil1)
BP	GO:0097529	myeloid leukocyte migration	0	2	2	215	0.0132824	0.119157	-	ENSMUSG00000014158(Trpv4),ENSMUSG00000020682(Mmp28)
MF	GO:0010181	FMN binding	0	1	1	16	0.01336	0.0725256	-	ENSMUSG00000028978(Nos3)
BP	GO:0003018	vascular process in circulatory system	0	2	2	216	0.0134001	0.119157	-	ENSMUSG00000014158(Trpv4),ENSMUSG00000028978(Nos3)
BP	GO:0030595	leukocyte chemotaxis	0	2	2	216	0.0134001	0.119157	-	ENSMUSG00000014158(Trpv4),ENSMUSG00000020682(Mmp28)
BP	GO:0050920	regulation of chemotaxis	0	2	2	220	0.0138754	0.119157	-	ENSMUSG00000014158(Trpv4),ENSMUSG00000020682(Mmp28)
BP	GO:0002689	negative regulation of leukocyte chemotaxis	0	1	1	17	0.0139322	0.119157	-	ENSMUSG00000020682(Mmp28)
BP	GO:0003177	pulmonary valve development	0	1	1	17	0.0139322	0.119157	-	ENSMUSG00000028978(Nos3)
BP	GO:0003180	aortic valve morphogenesis	0	1	1	17	0.0139322	0.119157	-	ENSMUSG00000028978(Nos3)
BP	GO:0042538	hyperosmotic salinity response	0	1	1	17	0.0139322	0.119157	-	ENSMUSG00000014158(Trpv4)
BP	GO:0045989	positive regulation of striated muscle contraction	0	1	1	17	0.0139322	0.119157	-	ENSMUSG00000014158(Trpv4)
BP	GO:0051014	actin filament severing	0	1	1	17	0.0139322	0.119157	-	ENSMUSG00000026175(Vil1)
BP	GO:0071605	monocyte chemotactic protein-1 production	0	1	1	17	0.0139322	0.119157	-	ENSMUSG00000014158(Trpv4)
BP	GO:0071637	regulation of monocyte chemotactic protein-1 production	0	1	1	17	0.0139322	0.119157	-	ENSMUSG00000014158(Trpv4)
BP	GO:0032872	regulation of stress-activated MAPK cascade	0	2	2	227	0.0147247	0.123943	-	ENSMUSG00000014158(Trpv4),ENSMUSG00000032064(Dixdc1)
BP	GO:0006525	arginine metabolic process	0	1	1	18	0.014746	0.123943	-	ENSMUSG00000028978(Nos3)
BP	GO:0051495	positive regulation of cytoskeleton organization	0	2	2	230	0.0150954	0.124729	-	ENSMUSG00000014158(Trpv4),ENSMUSG00000026175(Vil1)
BP	GO:0070302	regulation of stress-activated protein kinase signaling cascade	0	2	2	230	0.0150954	0.124729	-	ENSMUSG00000014158(Trpv4),ENSMUSG00000032064(Dixdc1)
BP	GO:0006814	sodium ion transport	0	2	2	232	0.0153449	0.125374	-	ENSMUSG00000028978(Nos3),ENSMUSG00000052026(Slc6a7)
BP	GO:0010632	regulation of epithelial cell migration	0	2	2	233	0.0154703	0.125374	-	ENSMUSG00000026175(Vil1),ENSMUSG00000028978(Nos3)
CC	GO:0032426	stereocilium tip	0	1	1	19	0.0154787	0.138018	-	ENSMUSG00000038725(Pkhd1l1)
CC	GO:0032433	filopodium tip	0	1	1	19	0.0154787	0.138018	-	ENSMUSG00000026175(Vil1)
BP	GO:0035729	cellular response to hepatocyte growth factor stimulus	0	1	1	19	0.0155592	0.125374	-	ENSMUSG00000026175(Vil1)
BP	GO:0051130	positive regulation of cellular component organization	0	4	4	1227	0.0159302	0.127311	-	ENSMUSG00000014158(Trpv4),ENSMUSG00000021118(Plek2),ENSMUSG00000026175(Vil1),ENSMUSG00000032064(Dixdc1)
BP	GO:0043117	positive regulation of vascular permeability	0	1	1	20	0.0163718	0.129776	-	ENSMUSG00000014158(Trpv4)
BP	GO:0001894	tissue homeostasis	0	2	2	245	0.0170097	0.130104	-	ENSMUSG00000028978(Nos3),ENSMUSG00000062329(Cytl1)
BP	GO:0032886	regulation of microtubule-based process	0	2	2	245	0.0170097	0.130104	-	ENSMUSG00000014158(Trpv4),ENSMUSG00000032064(Dixdc1)
BP	GO:0031281	positive regulation of cyclase activity	0	1	1	21	0.0171837	0.130104	-	ENSMUSG00000028978(Nos3)
BP	GO:0035728	response to hepatocyte growth factor	0	1	1	21	0.0171837	0.130104	-	ENSMUSG00000026175(Vil1)
BP	GO:0090257	regulation of muscle system process	0	2	2	247	0.0172725	0.130104	-	ENSMUSG00000014158(Trpv4),ENSMUSG00000028978(Nos3)
BP	GO:0045665	negative regulation of neuron differentiation	0	2	2	248	0.0174045	0.130104	-	ENSMUSG00000014158(Trpv4),ENSMUSG00000032064(Dixdc1)
BP	GO:0051403	stress-activated MAPK cascade	0	2	2	249	0.017537	0.130104	-	ENSMUSG00000014158(Trpv4),ENSMUSG00000032064(Dixdc1)
CC	GO:0031258	lamellipodium membrane	0	1	1	22	0.017902	0.147347	-	ENSMUSG00000021118(Plek2)
BP	GO:0003176	aortic valve development	0	1	1	22	0.017995	0.130104	-	ENSMUSG00000028978(Nos3)
BP	GO:0050650	chondroitin sulfate proteoglycan biosynthetic process	0	1	1	22	0.017995	0.130104	-	ENSMUSG00000062329(Cytl1)
BP	GO:0051349	positive regulation of lyase activity	0	1	1	22	0.017995	0.130104	-	ENSMUSG00000028978(Nos3)
MF	GO:0050998	nitric-oxide synthase binding	0	1	1	22	0.0183265	0.0960563	-	ENSMUSG00000028978(Nos3)
BP	GO:0009065	glutamine family amino acid catabolic process	0	1	1	23	0.0188057	0.130104	-	ENSMUSG00000028978(Nos3)
BP	GO:0010759	positive regulation of macrophage chemotaxis	0	1	1	23	0.0188057	0.130104	-	ENSMUSG00000014158(Trpv4)
BP	GO:0019430	removal of superoxide radicals	0	1	1	23	0.0188057	0.130104	-	ENSMUSG00000028978(Nos3)
BP	GO:0070168	negative regulation of biomineral tissue development	0	1	1	23	0.0188057	0.130104	-	ENSMUSG00000028978(Nos3)
BP	GO:0009605	response to external stimulus	0	6	6	2758	0.0189271	0.130104	-	ENSMUSG00000014158(Trpv4),ENSMUSG00000020682(Mmp28),ENSMUSG00000026175(Vil1),ENSMUSG00000026447(Pik3c2b),ENSMUSG00000028978(Nos3),ENSMUSG00000052229(Gpr17)
BP	GO:0031098	stress-activated protein kinase signaling cascade	0	2	2	264	0.0195759	0.130104	-	ENSMUSG00000014158(Trpv4),ENSMUSG00000032064(Dixdc1)
BP	GO:0080134	regulation of response to stress	0	4	4	1305	0.0195863	0.130104	-	ENSMUSG00000014158(Trpv4),ENSMUSG00000026175(Vil1),ENSMUSG00000032064(Dixdc1),ENSMUSG00000052229(Gpr17)
BP	GO:0030810	positive regulation of nucleotide biosynthetic process	0	1	1	24	0.0196157	0.130104	-	ENSMUSG00000028978(Nos3)
BP	GO:0071450	cellular response to oxygen radical	0	1	1	24	0.0196157	0.130104	-	ENSMUSG00000028978(Nos3)
BP	GO:0071451	cellular response to superoxide	0	1	1	24	0.0196157	0.130104	-	ENSMUSG00000028978(Nos3)
BP	GO:0090335	regulation of brown fat cell differentiation	0	1	1	24	0.0196157	0.130104	-	ENSMUSG00000014158(Trpv4)
BP	GO:0098703	calcium ion import across plasma membrane	0	1	1	24	0.0196157	0.130104	-	ENSMUSG00000014158(Trpv4)
BP	GO:0110150	negative regulation of biomineralization	0	1	1	24	0.0196157	0.130104	-	ENSMUSG00000028978(Nos3)
BP	GO:1900373	positive regulation of purine nucleotide biosynthetic process	0	1	1	24	0.0196157	0.130104	-	ENSMUSG00000028978(Nos3)
MF	GO:0005509	calcium ion binding	0	3	3	708	0.0200994	0.101056	-	ENSMUSG00000026175(Vil1),ENSMUSG00000057751(Megf6),ENSMUSG00000104063(Pcdhgb7)
BP	GO:0032528	microvillus organization	0	1	1	25	0.0204251	0.133654	-	ENSMUSG00000026175(Vil1)
BP	GO:1902656	calcium ion import into cytosol	0	1	1	25	0.0204251	0.133654	-	ENSMUSG00000014158(Trpv4)
MF	GO:0031435	mitogen-activated protein kinase kinase kinase binding	0	1	1	25	0.020801	0.101056	-	ENSMUSG00000032064(Dixdc1)
BP	GO:0061448	connective tissue development	0	2	2	273	0.0208454	0.135495	-	ENSMUSG00000014158(Trpv4),ENSMUSG00000062329(Cytl1)
BP	GO:0007263	nitric oxide mediated signal transduction	0	1	1	26	0.0212339	0.137106	-	ENSMUSG00000028978(Nos3)
MF	GO:0043027	cysteine-type endopeptidase inhibitor activity involved in apoptotic process	0	1	1	26	0.0216245	0.101056	-	ENSMUSG00000026175(Vil1)
BP	GO:0000303	response to superoxide	0	1	1	27	0.022042	0.139552	-	ENSMUSG00000028978(Nos3)
BP	GO:0000305	response to oxygen radical	0	1	1	27	0.022042	0.139552	-	ENSMUSG00000028978(Nos3)
BP	GO:0030728	ovulation	0	1	1	27	0.022042	0.139552	-	ENSMUSG00000028978(Nos3)
MF	GO:0003785	actin monomer binding	0	1	1	27	0.0224473	0.101056	-	ENSMUSG00000028978(Nos3)
CC	GO:0005942	phosphatidylinositol 3-kinase complex	0	1	1	28	0.0227317	0.173735	-	ENSMUSG00000026447(Pik3c2b)
BP	GO:0002026	regulation of the force of heart contraction	0	1	1	28	0.0228496	0.143731	-	ENSMUSG00000028978(Nos3)
MF	GO:0043015	gamma-tubulin binding	0	1	1	28	0.0232695	0.101056	-	ENSMUSG00000032064(Dixdc1)
MF	GO:0043325	phosphatidylinositol-3,4-bisphosphate binding	0	1	1	28	0.0232695	0.101056	-	ENSMUSG00000021118(Plek2)
BP	GO:0006972	hyperosmotic response	0	1	1	29	0.0236565	0.145063	-	ENSMUSG00000014158(Trpv4)
BP	GO:0051016	barbed-end actin filament capping	0	1	1	29	0.0236565	0.145063	-	ENSMUSG00000026175(Vil1)
BP	GO:1905314	semi-lunar valve development	0	1	1	29	0.0236565	0.145063	-	ENSMUSG00000028978(Nos3)
BP	GO:1905523	positive regulation of macrophage migration	0	1	1	29	0.0236565	0.145063	-	ENSMUSG00000014158(Trpv4)
BP	GO:0007010	cytoskeleton organization	0	4	4	1387	0.0239638	0.14589	-	ENSMUSG00000014158(Trpv4),ENSMUSG00000021118(Plek2),ENSMUSG00000026175(Vil1),ENSMUSG00000032064(Dixdc1)
BP	GO:0010631	epithelial cell migration	0	2	2	295	0.0240906	0.14589	-	ENSMUSG00000026175(Vil1),ENSMUSG00000028978(Nos3)
MF	GO:0080025	phosphatidylinositol-3,5-bisphosphate binding	0	1	1	29	0.0240911	0.101718	-	ENSMUSG00000021118(Plek2)
BP	GO:0090132	epithelium migration	0	2	2	298	0.0245484	0.147745	-	ENSMUSG00000026175(Vil1),ENSMUSG00000028978(Nos3)
BP	GO:0051258	protein polymerization	0	2	2	299	0.0247018	0.147756	-	ENSMUSG00000014158(Trpv4),ENSMUSG00000026175(Vil1)
BP	GO:0060326	cell chemotaxis	0	2	2	300	0.0248556	0.14777	-	ENSMUSG00000014158(Trpv4),ENSMUSG00000020682(Mmp28)
BP	GO:0002861	regulation of inflammatory response to antigenic stimulus	0	1	1	31	0.0252684	0.148414	-	ENSMUSG00000052229(Gpr17)
BP	GO:0003203	endocardial cushion morphogenesis	0	1	1	31	0.0252684	0.148414	-	ENSMUSG00000028978(Nos3)
BP	GO:0090130	tissue migration	0	2	2	304	0.0254749	0.148664	-	ENSMUSG00000026175(Vil1),ENSMUSG00000028978(Nos3)
BP	GO:0002021	response to dietary excess	0	1	1	32	0.0260734	0.148664	-	ENSMUSG00000014158(Trpv4)
BP	GO:0030574	collagen catabolic process	0	1	1	32	0.0260734	0.148664	-	ENSMUSG00000020682(Mmp28)
BP	GO:0035025	positive regulation of Rho protein signal transduction	0	1	1	32	0.0260734	0.148664	-	ENSMUSG00000052229(Gpr17)
BP	GO:0050654	chondroitin sulfate proteoglycan metabolic process	0	1	1	32	0.0260734	0.148664	-	ENSMUSG00000062329(Cytl1)
MF	GO:0033612	receptor serine/threonine kinase binding	0	1	1	32	0.0265519	0.109078	-	ENSMUSG00000052229(Gpr17)
BP	GO:0071214	cellular response to abiotic stimulus	0	2	2	311	0.0265738	0.148897	-	ENSMUSG00000014158(Trpv4),ENSMUSG00000028978(Nos3)
BP	GO:0104004	cellular response to environmental stimulus	0	2	2	311	0.0265738	0.148897	-	ENSMUSG00000014158(Trpv4),ENSMUSG00000028978(Nos3)
BP	GO:0021846	cell proliferation in forebrain	0	1	1	33	0.0268778	0.148897	-	ENSMUSG00000032064(Dixdc1)
BP	GO:0051125	regulation of actin nucleation	0	1	1	33	0.0268778	0.148897	-	ENSMUSG00000026175(Vil1)
BP	GO:0060351	cartilage development involved in endochondral bone morphogenesis	0	1	1	33	0.0268778	0.148897	-	ENSMUSG00000014158(Trpv4)
BP	GO:0009651	response to salt stress	0	1	1	34	0.0276815	0.151626	-	ENSMUSG00000014158(Trpv4)
BP	GO:0043457	regulation of cellular respiration	0	1	1	34	0.0276815	0.151626	-	ENSMUSG00000014158(Trpv4)
BP	GO:0031112	positive regulation of microtubule polymerization or depolymerization	0	1	1	35	0.0284847	0.154292	-	ENSMUSG00000014158(Trpv4)
BP	GO:0031114	regulation of microtubule depolymerization	0	1	1	35	0.0284847	0.154292	-	ENSMUSG00000014158(Trpv4)
BP	GO:0050768	negative regulation of neurogenesis	0	2	2	325	0.0288294	0.155296	-	ENSMUSG00000014158(Trpv4),ENSMUSG00000032064(Dixdc1)
MF	GO:0015175	neutral amino acid transmembrane transporter activity	0	1	1	35	0.0290068	0.116027	-	ENSMUSG00000052026(Slc6a7)
BP	GO:0043267	negative regulation of potassium ion transport	0	1	1	36	0.0292872	0.156038	-	ENSMUSG00000028978(Nos3)
BP	GO:1902745	positive regulation of lamellipodium organization	0	1	1	36	0.0292872	0.156038	-	ENSMUSG00000026175(Vil1)
BP	GO:0021799	cerebral cortex radially oriented cell migration	0	1	1	37	0.0300891	0.159439	-	ENSMUSG00000032064(Dixdc1)
BP	GO:0030866	cortical actin cytoskeleton organization	0	1	1	38	0.0308903	0.160684	-	ENSMUSG00000026175(Vil1)
BP	GO:0051482	positive regulation of cytosolic calcium ion concentration involved in phospholipase C-activating G protein-coupled signaling pathway	0	1	1	38	0.0308903	0.160684	-	ENSMUSG00000052229(Gpr17)
BP	GO:0060412	ventricular septum morphogenesis	0	1	1	38	0.0308903	0.160684	-	ENSMUSG00000028978(Nos3)
BP	GO:0007204	positive regulation of cytosolic calcium ion concentration	0	2	2	339	0.0311601	0.160684	-	ENSMUSG00000014158(Trpv4),ENSMUSG00000052229(Gpr17)
MF	GO:0043014	alpha-tubulin binding	0	1	1	38	0.0314559	0.122597	-	ENSMUSG00000014158(Trpv4)
BP	GO:0040018	positive regulation of multicellular organism growth	0	1	1	39	0.031691	0.160684	-	ENSMUSG00000026175(Vil1)
BP	GO:0048873	homeostasis of number of cells within a tissue	0	1	1	39	0.031691	0.160684	-	ENSMUSG00000028978(Nos3)
BP	GO:0062197	cellular response to chemical stress	0	2	2	343	0.0318395	0.160684	-	ENSMUSG00000014158(Trpv4),ENSMUSG00000028978(Nos3)
MF	GO:0043028	cysteine-type endopeptidase regulator activity involved in apoptotic process	0	1	1	39	0.0322709	0.12263	-	ENSMUSG00000026175(Vil1)
CC	GO:0031253	cell projection membrane	0	2	2	348	0.0323854	0.229166	-	ENSMUSG00000014158(Trpv4),ENSMUSG00000021118(Plek2)
BP	GO:0002686	negative regulation of leukocyte migration	0	1	1	40	0.032491	0.160684	-	ENSMUSG00000020682(Mmp28)
BP	GO:0030808	regulation of nucleotide biosynthetic process	0	1	1	40	0.032491	0.160684	-	ENSMUSG00000028978(Nos3)
BP	GO:0050892	intestinal absorption	0	1	1	40	0.032491	0.160684	-	ENSMUSG00000026175(Vil1)
BP	GO:1900371	regulation of purine nucleotide biosynthetic process	0	1	1	40	0.032491	0.160684	-	ENSMUSG00000028978(Nos3)
BP	GO:0071496	cellular response to external stimulus	0	2	2	347	0.032525	0.160684	-	ENSMUSG00000026447(Pik3c2b),ENSMUSG00000028978(Nos3)
BP	GO:0050727	regulation of inflammatory response	0	2	2	348	0.0326973	0.160684	-	ENSMUSG00000014158(Trpv4),ENSMUSG00000052229(Gpr17)
BP	GO:0120036	plasma membrane bounded cell projection organization	0	4	4	1527	0.0327611	0.160684	-	ENSMUSG00000014158(Trpv4),ENSMUSG00000021118(Plek2),ENSMUSG00000026175(Vil1),ENSMUSG00000032064(Dixdc1)
BP	GO:0051961	negative regulation of nervous system development	0	2	2	351	0.0332163	0.160684	-	ENSMUSG00000014158(Trpv4),ENSMUSG00000032064(Dixdc1)
BP	GO:0003197	endocardial cushion development	0	1	1	41	0.0332904	0.160684	-	ENSMUSG00000028978(Nos3)
BP	GO:0071470	cellular response to osmotic stress	0	1	1	41	0.0332904	0.160684	-	ENSMUSG00000014158(Trpv4)
BP	GO:0097009	energy homeostasis	0	1	1	41	0.0332904	0.160684	-	ENSMUSG00000014158(Trpv4)
BP	GO:0030001	metal ion transport	0	3	3	880	0.0337053	0.161251	-	ENSMUSG00000014158(Trpv4),ENSMUSG00000028978(Nos3),ENSMUSG00000052026(Slc6a7)
BP	GO:0050900	leukocyte migration	0	2	2	354	0.0337387	0.161251	-	ENSMUSG00000014158(Trpv4),ENSMUSG00000020682(Mmp28)
BP	GO:0043114	regulation of vascular permeability	0	1	1	42	0.0340892	0.162132	-	ENSMUSG00000014158(Trpv4)
MF	GO:0042169	SH2 domain binding	0	1	1	42	0.0347123	0.125428	-	ENSMUSG00000014158(Trpv4)
MF	GO:0048487	beta-tubulin binding	0	1	1	42	0.0347123	0.125428	-	ENSMUSG00000014158(Trpv4)
BP	GO:0031279	regulation of cyclase activity	0	1	1	43	0.0348873	0.163139	-	ENSMUSG00000028978(Nos3)
BP	GO:0045981	positive regulation of nucleotide metabolic process	0	1	1	43	0.0348873	0.163139	-	ENSMUSG00000028978(Nos3)
BP	GO:1900544	positive regulation of purine nucleotide metabolic process	0	1	1	43	0.0348873	0.163139	-	ENSMUSG00000028978(Nos3)
BP	GO:0032956	regulation of actin cytoskeleton organization	0	2	2	361	0.0349702	0.163139	-	ENSMUSG00000026175(Vil1),ENSMUSG00000032064(Dixdc1)
BP	GO:0030030	cell projection organization	0	4	4	1566	0.0355181	0.163346	-	ENSMUSG00000014158(Trpv4),ENSMUSG00000021118(Plek2),ENSMUSG00000026175(Vil1),ENSMUSG00000032064(Dixdc1)
BP	GO:0032101	regulation of response to external stimulus	0	3	3	899	0.0355919	0.163346	-	ENSMUSG00000014158(Trpv4),ENSMUSG00000020682(Mmp28),ENSMUSG00000052229(Gpr17)
BP	GO:0003179	heart valve morphogenesis	0	1	1	44	0.0356849	0.163346	-	ENSMUSG00000028978(Nos3)
BP	GO:0051693	actin filament capping	0	1	1	44	0.0356849	0.163346	-	ENSMUSG00000026175(Vil1)
MF	GO:0015631	tubulin binding	0	2	2	359	0.0358004	0.125428	-	ENSMUSG00000014158(Trpv4),ENSMUSG00000032064(Dixdc1)
BP	GO:0001990	regulation of systemic arterial blood pressure by hormone	0	1	1	45	0.0364818	0.165441	-	ENSMUSG00000028978(Nos3)
BP	GO:0051339	regulation of lyase activity	0	1	1	45	0.0364818	0.165441	-	ENSMUSG00000028978(Nos3)
MF	GO:0046872	metal ion binding	0	7	7	4036	0.0370565	0.125428	-	ENSMUSG00000014158(Trpv4),ENSMUSG00000020682(Mmp28),ENSMUSG00000026175(Vil1),ENSMUSG00000028978(Nos3),ENSMUSG00000034037(Fgd5),ENSMUSG00000057751(Megf6),ENSMUSG00000104063(Pcdhgb7)
MF	GO:0051879	Hsp90 protein binding	0	1	1	45	0.0371478	0.125428	-	ENSMUSG00000028978(Nos3)
BP	GO:0001974	blood vessel remodeling	0	1	1	46	0.0372781	0.166842	-	ENSMUSG00000028978(Nos3)
BP	GO:0015804	neutral amino acid transport	0	1	1	46	0.0372781	0.166842	-	ENSMUSG00000052026(Slc6a7)
BP	GO:0032102	negative regulation of response to external stimulus	0	2	2	374	0.0373041	0.166842	-	ENSMUSG00000020682(Mmp28),ENSMUSG00000052229(Gpr17)
BP	GO:0010721	negative regulation of cell development	0	2	2	376	0.0376685	0.167702	-	ENSMUSG00000014158(Trpv4),ENSMUSG00000032064(Dixdc1)
CC	GO:0005886	plasma membrane	0	9	9	6153	0.0377228	0.229166	-	ENSMUSG00000014158(Trpv4),ENSMUSG00000021118(Plek2),ENSMUSG00000026175(Vil1),ENSMUSG00000026447(Pik3c2b),ENSMUSG00000028978(Nos3),ENSMUSG00000034037(Fgd5),ENSMUSG00000052026(Slc6a7),ENSMUSG00000052229(Gpr17),ENSMUSG00000104063(Pcdhgb7)
MF	GO:0032266	phosphatidylinositol-3-phosphate binding	0	1	1	46	0.0379584	0.125428	-	ENSMUSG00000021118(Plek2)
BP	GO:1902903	regulation of supramolecular fiber organization	0	2	2	378	0.0380342	0.168561	-	ENSMUSG00000014158(Trpv4),ENSMUSG00000026175(Vil1)
CC	GO:0120025	plasma membrane bounded cell projection	0	5	5	2387	0.0381743	0.229166	-	ENSMUSG00000014158(Trpv4),ENSMUSG00000021118(Plek2),ENSMUSG00000026175(Vil1),ENSMUSG00000032064(Dixdc1),ENSMUSG00000038725(Pkhd1l1)
BP	GO:0022411	cellular component disassembly	0	2	2	381	0.0385855	0.17023	-	ENSMUSG00000014158(Trpv4),ENSMUSG00000026175(Vil1)
CC	GO:0150034	distal axon	0	2	2	385	0.0389539	0.229166	-	ENSMUSG00000014158(Trpv4),ENSMUSG00000032064(Dixdc1)
BP	GO:0021795	cerebral cortex cell migration	0	1	1	49	0.0396633	0.173565	-	ENSMUSG00000032064(Dixdc1)
BP	GO:0051480	regulation of cytosolic calcium ion concentration	0	2	2	387	0.0396974	0.173565	-	ENSMUSG00000014158(Trpv4),ENSMUSG00000052229(Gpr17)
BP	GO:0030835	negative regulation of actin filament depolymerization	0	1	1	50	0.0404571	0.175314	-	ENSMUSG00000026175(Vil1)
BP	GO:1902743	regulation of lamellipodium organization	0	1	1	50	0.0404571	0.175314	-	ENSMUSG00000026175(Vil1)
BP	GO:0007019	microtubule depolymerization	0	1	1	51	0.0412503	0.175629	-	ENSMUSG00000014158(Trpv4)
BP	GO:0045933	positive regulation of muscle contraction	0	1	1	51	0.0412503	0.175629	-	ENSMUSG00000014158(Trpv4)
BP	GO:0071364	cellular response to epidermal growth factor stimulus	0	1	1	51	0.0412503	0.175629	-	ENSMUSG00000026175(Vil1)
BP	GO:0072132	mesenchyme morphogenesis	0	1	1	51	0.0412503	0.175629	-	ENSMUSG00000028978(Nos3)
MF	GO:0043169	cation binding	0	7	7	4126	0.0413339	0.133676	-	ENSMUSG00000014158(Trpv4),ENSMUSG00000020682(Mmp28),ENSMUSG00000026175(Vil1),ENSMUSG00000028978(Nos3),ENSMUSG00000034037(Fgd5),ENSMUSG00000057751(Megf6),ENSMUSG00000104063(Pcdhgb7)
BP	GO:0003044	regulation of systemic arterial blood pressure mediated by a chemical signal	0	1	1	52	0.0420429	0.17577	-	ENSMUSG00000028978(Nos3)
BP	GO:0030166	proteoglycan biosynthetic process	0	1	1	52	0.0420429	0.17577	-	ENSMUSG00000062329(Cytl1)
BP	GO:0031663	lipopolysaccharide-mediated signaling pathway	0	1	1	52	0.0420429	0.17577	-	ENSMUSG00000028978(Nos3)
BP	GO:0050891	multicellular organismal water homeostasis	0	1	1	52	0.0420429	0.17577	-	ENSMUSG00000014158(Trpv4)
MF	GO:0043167	ion binding	0	9	9	6127	0.0425182	0.134641	-	ENSMUSG00000014158(Trpv4),ENSMUSG00000020682(Mmp28),ENSMUSG00000021118(Plek2),ENSMUSG00000026175(Vil1),ENSMUSG00000026447(Pik3c2b),ENSMUSG00000028978(Nos3),ENSMUSG00000034037(Fgd5),ENSMUSG00000057751(Megf6),ENSMUSG00000104063(Pcdhgb7)
BP	GO:0045010	actin nucleation	0	1	1	53	0.0428349	0.17577	-	ENSMUSG00000026175(Vil1)
BP	GO:0045599	negative regulation of fat cell differentiation	0	1	1	53	0.0428349	0.17577	-	ENSMUSG00000014158(Trpv4)
BP	GO:0050922	negative regulation of chemotaxis	0	1	1	53	0.0428349	0.17577	-	ENSMUSG00000020682(Mmp28)
BP	GO:0071622	regulation of granulocyte chemotaxis	0	1	1	53	0.0428349	0.17577	-	ENSMUSG00000014158(Trpv4)
BP	GO:1902533	positive regulation of intracellular signal transduction	0	3	3	968	0.0429059	0.17577	-	ENSMUSG00000014158(Trpv4),ENSMUSG00000032064(Dixdc1),ENSMUSG00000052229(Gpr17)
CC	GO:0071944	cell periphery	0	9	9	6290	0.043209	0.229166	-	ENSMUSG00000014158(Trpv4),ENSMUSG00000021118(Plek2),ENSMUSG00000026175(Vil1),ENSMUSG00000026447(Pik3c2b),ENSMUSG00000028978(Nos3),ENSMUSG00000034037(Fgd5),ENSMUSG00000052026(Slc6a7),ENSMUSG00000052229(Gpr17),ENSMUSG00000104063(Pcdhgb7)
BP	GO:0003170	heart valve development	0	1	1	54	0.0436262	0.176007	-	ENSMUSG00000028978(Nos3)
BP	GO:0022602	ovulation cycle process	0	1	1	54	0.0436262	0.176007	-	ENSMUSG00000028978(Nos3)
BP	GO:0046854	phosphatidylinositol phosphorylation	0	1	1	54	0.0436262	0.176007	-	ENSMUSG00000026447(Pik3c2b)
BP	GO:0032970	regulation of actin filament-based process	0	2	2	408	0.0436858	0.176007	-	ENSMUSG00000026175(Vil1),ENSMUSG00000032064(Dixdc1)
CC	GO:0042995	cell projection	0	5	5	2478	0.0439358	0.229166	-	ENSMUSG00000014158(Trpv4),ENSMUSG00000021118(Plek2),ENSMUSG00000026175(Vil1),ENSMUSG00000032064(Dixdc1),ENSMUSG00000038725(Pkhd1l1)
BP	GO:0003012	muscle system process	0	2	2	410	0.0440734	0.176761	-	ENSMUSG00000014158(Trpv4),ENSMUSG00000028978(Nos3)
BP	GO:0060249	anatomical structure homeostasis	0	2	2	411	0.0442676	0.176761	-	ENSMUSG00000028978(Nos3),ENSMUSG00000062329(Cytl1)
BP	GO:0071675	regulation of mononuclear cell migration	0	1	1	55	0.0444169	0.176761	-	ENSMUSG00000014158(Trpv4)
MF	GO:0016709	oxidoreductase activity, acting on paired donors, with incorporation or reduction of molecular oxygen, NAD(P)H as one donor, and incorporation of one atom of oxygen	0	1	1	54	0.0444198	0.137483	-	ENSMUSG00000028978(Nos3)
CC	GO:0032420	stereocilium	0	1	1	56	0.0449764	0.229166	-	ENSMUSG00000038725(Pkhd1l1)
BP	GO:0070849	response to epidermal growth factor	0	1	1	56	0.0452071	0.179174	-	ENSMUSG00000026175(Vil1)
MF	GO:0050661	NADP binding	0	1	1	55	0.0452246	0.137483	-	ENSMUSG00000028978(Nos3)
BP	GO:0034605	cellular response to heat	0	1	1	57	0.0459966	0.180833	-	ENSMUSG00000014158(Trpv4)
BP	GO:0050873	brown fat cell differentiation	0	1	1	57	0.0459966	0.180833	-	ENSMUSG00000014158(Trpv4)
BP	GO:0030834	regulation of actin filament depolymerization	0	1	1	58	0.0467855	0.181736	-	ENSMUSG00000026175(Vil1)
BP	GO:0043536	positive regulation of blood vessel endothelial cell migration	0	1	1	58	0.0467855	0.181736	-	ENSMUSG00000028978(Nos3)
BP	GO:0048662	negative regulation of smooth muscle cell proliferation	0	1	1	58	0.0467855	0.181736	-	ENSMUSG00000028978(Nos3)
BP	GO:0001667	ameboidal-type cell migration	0	2	2	425	0.0470217	0.1819	-	ENSMUSG00000026175(Vil1),ENSMUSG00000028978(Nos3)
BP	GO:0006816	calcium ion transport	0	2	2	426	0.0472208	0.1819	-	ENSMUSG00000014158(Trpv4),ENSMUSG00000028978(Nos3)
BP	GO:0030104	water homeostasis	0	1	1	59	0.0475737	0.1819	-	ENSMUSG00000014158(Trpv4)
BP	GO:0045776	negative regulation of blood pressure	0	1	1	59	0.0475737	0.1819	-	ENSMUSG00000028978(Nos3)
BP	GO:0060350	endochondral bone morphogenesis	0	1	1	60	0.0483614	0.183472	-	ENSMUSG00000014158(Trpv4)
BP	GO:1903078	positive regulation of protein localization to plasma membrane	0	1	1	60	0.0483614	0.183472	-	ENSMUSG00000026175(Vil1)
MF	GO:0015179	L-amino acid transmembrane transporter activity	0	1	1	59	0.0484374	0.144362	-	ENSMUSG00000052026(Slc6a7)
BP	GO:0007015	actin filament organization	0	2	2	439	0.0498387	0.187979	-	ENSMUSG00000014158(Trpv4),ENSMUSG00000026175(Vil1)
BP	GO:0021695	cerebellar cortex development	0	1	1	62	0.0499349	0.187979	-	ENSMUSG00000032064(Dixdc1)
BP	GO:0030042	actin filament depolymerization	0	1	1	63	0.0507207	0.189474	-	ENSMUSG00000026175(Vil1)
BP	GO:0032722	positive regulation of chemokine production	0	1	1	63	0.0507207	0.189474	-	ENSMUSG00000014158(Trpv4)
MF	GO:0005080	protein kinase C binding	0	1	1	62	0.0508403	0.14861	-	ENSMUSG00000014158(Trpv4)
CC	GO:0032421	stereocilium bundle	0	1	1	64	0.051244	0.239628	-	ENSMUSG00000038725(Pkhd1l1)
BP	GO:0031122	cytoplasmic microtubule organization	0	1	1	64	0.0515059	0.191673	-	ENSMUSG00000014158(Trpv4)
CC	GO:0016020	membrane	0	12	12	9945	0.0515089	0.239628	-	ENSMUSG00000014158(Trpv4),ENSMUSG00000021118(Plek2),ENSMUSG00000026175(Vil1),ENSMUSG00000026447(Pik3c2b),ENSMUSG00000028978(Nos3),ENSMUSG00000034037(Fgd5),ENSMUSG00000038725(Pkhd1l1),ENSMUSG00000051669(AU021092),ENSMUSG00000052026(Slc6a7),ENSMUSG00000052229(Gpr17),ENSMUSG00000079654(Prrt4),ENSMUSG00000104063(Pcdhgb7)
BP	GO:0022029	telencephalon cell migration	0	1	1	65	0.0522905	0.193118	-	ENSMUSG00000032064(Dixdc1)
BP	GO:0051926	negative regulation of calcium ion transport	0	1	1	65	0.0522905	0.193118	-	ENSMUSG00000028978(Nos3)
MF	GO:0045296	cadherin binding	0	1	1	64	0.0524391	0.150391	-	ENSMUSG00000028978(Nos3)
BP	GO:0046579	positive regulation of Ras protein signal transduction	0	1	1	67	0.0538579	0.196499	-	ENSMUSG00000052229(Gpr17)
BP	GO:1904377	positive regulation of protein localization to cell periphery	0	1	1	67	0.0538579	0.196499	-	ENSMUSG00000026175(Vil1)
BP	GO:0002683	negative regulation of immune system process	0	2	2	460	0.0541785	0.196499	-	ENSMUSG00000020682(Mmp28),ENSMUSG00000052229(Gpr17)
BP	GO:0002437	inflammatory response to antigenic stimulus	0	1	1	68	0.0546407	0.196499	-	ENSMUSG00000052229(Gpr17)
BP	GO:0021885	forebrain cell migration	0	1	1	68	0.0546407	0.196499	-	ENSMUSG00000032064(Dixdc1)
BP	GO:0032233	positive regulation of actin filament bundle assembly	0	1	1	68	0.0546407	0.196499	-	ENSMUSG00000026175(Vil1)
BP	GO:0022603	regulation of anatomical structure morphogenesis	0	3	3	1067	0.0546493	0.196499	-	ENSMUSG00000026175(Vil1),ENSMUSG00000028978(Nos3),ENSMUSG00000032064(Dixdc1)
BP	GO:0051346	negative regulation of hydrolase activity	0	2	2	465	0.0552315	0.196499	-	ENSMUSG00000026175(Vil1),ENSMUSG00000028978(Nos3)
BP	GO:0006801	superoxide metabolic process	0	1	1	69	0.0554229	0.196499	-	ENSMUSG00000028978(Nos3)
BP	GO:0009064	glutamine family amino acid metabolic process	0	1	1	69	0.0554229	0.196499	-	ENSMUSG00000028978(Nos3)
BP	GO:0046834	lipid phosphorylation	0	1	1	69	0.0554229	0.196499	-	ENSMUSG00000026447(Pik3c2b)
MF	GO:0004869	cysteine-type endopeptidase inhibitor activity	0	1	1	68	0.0556291	0.155938	-	ENSMUSG00000026175(Vil1)
BP	GO:0033554	cellular response to stress	0	4	4	1810	0.055887	0.19688	-	ENSMUSG00000014158(Trpv4),ENSMUSG00000026447(Pik3c2b),ENSMUSG00000028978(Nos3),ENSMUSG00000032064(Dixdc1)
CC	GO:0045177	apical part of cell	0	2	2	471	0.055983	0.249591	-	ENSMUSG00000014158(Trpv4),ENSMUSG00000028978(Nos3)
BP	GO:0006661	phosphatidylinositol biosynthetic process	0	1	1	70	0.0562044	0.19688	-	ENSMUSG00000026447(Pik3c2b)
BP	GO:0090407	organophosphate biosynthetic process	0	2	2	470	0.056292	0.19688	-	ENSMUSG00000026447(Pik3c2b),ENSMUSG00000028978(Nos3)
MF	GO:0016597	amino acid binding	0	1	1	69	0.056425	0.155938	-	ENSMUSG00000028978(Nos3)
BP	GO:0051093	negative regulation of developmental process	0	3	3	1085	0.0569398	0.19688	-	ENSMUSG00000014158(Trpv4),ENSMUSG00000028978(Nos3),ENSMUSG00000032064(Dixdc1)
BP	GO:0003281	ventricular septum development	0	1	1	71	0.0569854	0.19688	-	ENSMUSG00000028978(Nos3)
BP	GO:0030837	negative regulation of actin filament polymerization	0	1	1	71	0.0569854	0.19688	-	ENSMUSG00000026175(Vil1)
BP	GO:0060411	cardiac septum morphogenesis	0	1	1	71	0.0569854	0.19688	-	ENSMUSG00000028978(Nos3)
BP	GO:0070838	divalent metal ion transport	0	2	2	474	0.0571457	0.19688	-	ENSMUSG00000014158(Trpv4),ENSMUSG00000028978(Nos3)
MF	GO:0097110	scaffold protein binding	0	1	1	71	0.0580149	0.157469	-	ENSMUSG00000028978(Nos3)
BP	GO:0072511	divalent inorganic cation transport	0	2	2	480	0.0584349	0.200613	-	ENSMUSG00000014158(Trpv4),ENSMUSG00000028978(Nos3)
BP	GO:0006874	cellular calcium ion homeostasis	0	2	2	484	0.0593003	0.201538	-	ENSMUSG00000014158(Trpv4),ENSMUSG00000052229(Gpr17)
BP	GO:0051057	positive regulation of small GTPase mediated signal transduction	0	1	1	74	0.0593245	0.201538	-	ENSMUSG00000052229(Gpr17)
BP	GO:0071260	cellular response to mechanical stimulus	0	1	1	74	0.0593245	0.201538	-	ENSMUSG00000028978(Nos3)
CC	GO:0015629	actin cytoskeleton	0	2	2	489	0.0598332	0.256086	-	ENSMUSG00000014158(Trpv4),ENSMUSG00000026175(Vil1)
BP	GO:0006029	proteoglycan metabolic process	0	1	1	75	0.0601031	0.203474	-	ENSMUSG00000062329(Cytl1)
MF	GO:0004175	endopeptidase activity	0	2	2	479	0.0601469	0.160392	-	ENSMUSG00000020682(Mmp28),ENSMUSG00000030693(Klk10)
BP	GO:0006809	nitric oxide biosynthetic process	0	1	1	77	0.0616583	0.207451	-	ENSMUSG00000028978(Nos3)
BP	GO:0008015	blood circulation	0	2	2	495	0.0617034	0.207451	-	ENSMUSG00000014158(Trpv4),ENSMUSG00000028978(Nos3)
BP	GO:0055074	calcium ion homeostasis	0	2	2	498	0.0623648	0.208954	-	ENSMUSG00000014158(Trpv4),ENSMUSG00000052229(Gpr17)
BP	GO:0042592	homeostatic process	0	4	4	1880	0.0627339	0.209471	-	ENSMUSG00000014158(Trpv4),ENSMUSG00000028978(Nos3),ENSMUSG00000052229(Gpr17),ENSMUSG00000062329(Cytl1)
BP	GO:0040014	regulation of multicellular organism growth	0	1	1	79	0.0632111	0.210057	-	ENSMUSG00000026175(Vil1)
BP	GO:0001501	skeletal system development	0	2	2	504	0.063695	0.210057	-	ENSMUSG00000014158(Trpv4),ENSMUSG00000062329(Cytl1)
BP	GO:0009060	aerobic respiration	0	1	1	80	0.0639866	0.210057	-	ENSMUSG00000014158(Trpv4)
BP	GO:0046785	microtubule polymerization	0	1	1	80	0.0639866	0.210057	-	ENSMUSG00000014158(Trpv4)
BP	GO:1901880	negative regulation of protein depolymerization	0	1	1	80	0.0639866	0.210057	-	ENSMUSG00000026175(Vil1)
BP	GO:0051240	positive regulation of multicellular organismal process	0	4	4	1897	0.0644642	0.210915	-	ENSMUSG00000014158(Trpv4),ENSMUSG00000026175(Vil1),ENSMUSG00000028978(Nos3),ENSMUSG00000032064(Dixdc1)
CC	GO:0005881	cytoplasmic microtubule	0	1	1	82	0.0652048	0.26093	-	ENSMUSG00000014158(Trpv4)
BP	GO:0072503	cellular divalent inorganic cation homeostasis	0	2	2	511	0.0652594	0.211213	-	ENSMUSG00000014158(Trpv4),ENSMUSG00000052229(Gpr17)
BP	GO:0046209	nitric oxide metabolic process	0	1	1	82	0.0655357	0.211213	-	ENSMUSG00000028978(Nos3)
MF	GO:0015171	amino acid transmembrane transporter activity	0	1	1	81	0.0659268	0.172774	-	ENSMUSG00000052026(Slc6a7)
BP	GO:0035023	regulation of Rho protein signal transduction	0	1	1	83	0.0663094	0.211213	-	ENSMUSG00000052229(Gpr17)
BP	GO:1900542	regulation of purine nucleotide metabolic process	0	1	1	83	0.0663094	0.211213	-	ENSMUSG00000028978(Nos3)
BP	GO:0010562	positive regulation of phosphorus metabolic process	0	3	3	1156	0.0664289	0.211213	-	ENSMUSG00000014158(Trpv4),ENSMUSG00000028978(Nos3),ENSMUSG00000032064(Dixdc1)
BP	GO:0045937	positive regulation of phosphate metabolic process	0	3	3	1156	0.0664289	0.211213	-	ENSMUSG00000014158(Trpv4),ENSMUSG00000028978(Nos3),ENSMUSG00000032064(Dixdc1)
CC	GO:0030864	cortical actin cytoskeleton	0	1	1	84	0.066744	0.26093	-	ENSMUSG00000014158(Trpv4)
BP	GO:0006950	response to stress	0	6	6	3676	0.0667739	0.211213	-	ENSMUSG00000014158(Trpv4),ENSMUSG00000026175(Vil1),ENSMUSG00000026447(Pik3c2b),ENSMUSG00000028978(Nos3),ENSMUSG00000032064(Dixdc1),ENSMUSG00000052229(Gpr17)
BP	GO:0043410	positive regulation of MAPK cascade	0	2	2	519	0.0670637	0.211213	-	ENSMUSG00000014158(Trpv4),ENSMUSG00000032064(Dixdc1)
BP	GO:0006140	regulation of nucleotide metabolic process	0	1	1	84	0.0670825	0.211213	-	ENSMUSG00000028978(Nos3)
BP	GO:0042698	ovulation cycle	0	1	1	84	0.0670825	0.211213	-	ENSMUSG00000028978(Nos3)
BP	GO:2001057	reactive nitrogen species metabolic process	0	1	1	84	0.0670825	0.211213	-	ENSMUSG00000028978(Nos3)
BP	GO:0003013	circulatory system process	0	2	2	520	0.0672904	0.211213	-	ENSMUSG00000014158(Trpv4),ENSMUSG00000028978(Nos3)
BP	GO:0009888	tissue development	0	4	4	1925	0.0673715	0.211213	-	ENSMUSG00000014158(Trpv4),ENSMUSG00000026175(Vil1),ENSMUSG00000028978(Nos3),ENSMUSG00000062329(Cytl1)
MF	GO:0005546	phosphatidylinositol-4,5-bisphosphate binding	0	1	1	83	0.0675017	0.173903	-	ENSMUSG00000026175(Vil1)
BP	GO:0022604	regulation of cell morphogenesis	0	2	2	523	0.0679723	0.212413	-	ENSMUSG00000026175(Vil1),ENSMUSG00000032064(Dixdc1)
CC	GO:0032587	ruffle membrane	0	1	1	86	0.0682808	0.26093	-	ENSMUSG00000014158(Trpv4)
BP	GO:0032272	negative regulation of protein polymerization	0	1	1	86	0.0686268	0.213448	-	ENSMUSG00000026175(Vil1)
MF	GO:0016651	oxidoreductase activity, acting on NAD(P)H	0	1	1	85	0.069074	0.174988	-	ENSMUSG00000028978(Nos3)
BP	GO:0006942	regulation of striated muscle contraction	0	1	1	87	0.0693981	0.213448	-	ENSMUSG00000014158(Trpv4)
BP	GO:0043154	negative regulation of cysteine-type endopeptidase activity involved in apoptotic process	0	1	1	87	0.0693981	0.213448	-	ENSMUSG00000026175(Vil1)
BP	GO:0070509	calcium ion import	0	1	1	87	0.0693981	0.213448	-	ENSMUSG00000014158(Trpv4)
BP	GO:0097581	lamellipodium organization	0	1	1	87	0.0693981	0.213448	-	ENSMUSG00000026175(Vil1)
BP	GO:0015672	monovalent inorganic cation transport	0	2	2	532	0.0700321	0.213795	-	ENSMUSG00000028978(Nos3),ENSMUSG00000052026(Slc6a7)
BP	GO:0072507	divalent inorganic cation homeostasis	0	2	2	532	0.0700321	0.213795	-	ENSMUSG00000014158(Trpv4),ENSMUSG00000052229(Gpr17)
BP	GO:0032642	regulation of chemokine production	0	1	1	88	0.0701687	0.213795	-	ENSMUSG00000014158(Trpv4)
MF	GO:0008013	beta-catenin binding	0	1	1	87	0.0706439	0.176031	-	ENSMUSG00000028978(Nos3)
BP	GO:0006812	cation transport	0	3	3	1186	0.0706524	0.214134	-	ENSMUSG00000014158(Trpv4),ENSMUSG00000028978(Nos3),ENSMUSG00000052026(Slc6a7)
BP	GO:0043242	negative regulation of protein-containing complex disassembly	0	1	1	89	0.0709388	0.214134	-	ENSMUSG00000026175(Vil1)
BP	GO:0071674	mononuclear cell migration	0	1	1	89	0.0709388	0.214134	-	ENSMUSG00000014158(Trpv4)
CC	GO:0032432	actin filament bundle	0	1	1	90	0.0713473	0.263247	-	ENSMUSG00000026175(Vil1)
BP	GO:0006970	response to osmotic stress	0	1	1	90	0.0717083	0.214788	-	ENSMUSG00000014158(Trpv4)
BP	GO:1901606	alpha-amino acid catabolic process	0	1	1	90	0.0717083	0.214788	-	ENSMUSG00000028978(Nos3)
BP	GO:0044089	positive regulation of cellular component biogenesis	0	2	2	541	0.072113	0.214788	-	ENSMUSG00000021118(Plek2),ENSMUSG00000026175(Vil1)
BP	GO:0002028	regulation of sodium ion transport	0	1	1	91	0.0724771	0.214788	-	ENSMUSG00000028978(Nos3)
BP	GO:0031110	regulation of microtubule polymerization or depolymerization	0	1	1	91	0.0724771	0.214788	-	ENSMUSG00000014158(Trpv4)
BP	GO:0032602	chemokine production	0	1	1	91	0.0724771	0.214788	-	ENSMUSG00000014158(Trpv4)
MF	GO:0050660	flavin adenine dinucleotide binding	0	1	1	90	0.072994	0.178953	-	ENSMUSG00000028978(Nos3)
BP	GO:0070167	regulation of biomineral tissue development	0	1	1	92	0.0732454	0.216407	-	ENSMUSG00000028978(Nos3)
BP	GO:2000117	negative regulation of cysteine-type endopeptidase activity	0	1	1	93	0.0740131	0.217644	-	ENSMUSG00000026175(Vil1)
BP	GO:0048583	regulation of response to stimulus	0	6	6	3778	0.074685	0.217644	-	ENSMUSG00000014158(Trpv4),ENSMUSG00000020682(Mmp28),ENSMUSG00000026175(Vil1),ENSMUSG00000028978(Nos3),ENSMUSG00000032064(Dixdc1),ENSMUSG00000052229(Gpr17)
BP	GO:0043535	regulation of blood vessel endothelial cell migration	0	1	1	94	0.0747801	0.217644	-	ENSMUSG00000028978(Nos3)
BP	GO:0070252	actin-mediated cell contraction	0	1	1	94	0.0747801	0.217644	-	ENSMUSG00000026175(Vil1)
BP	GO:0110149	regulation of biomineralization	0	1	1	94	0.0747801	0.217644	-	ENSMUSG00000028978(Nos3)
BP	GO:1905037	autophagosome organization	0	1	1	95	0.0755466	0.218722	-	ENSMUSG00000026447(Pik3c2b)
BP	GO:0030838	positive regulation of actin filament polymerization	0	1	1	96	0.0763125	0.218722	-	ENSMUSG00000026175(Vil1)
BP	GO:0098659	inorganic cation import across plasma membrane	0	1	1	96	0.0763125	0.218722	-	ENSMUSG00000014158(Trpv4)
BP	GO:0099587	inorganic ion import across plasma membrane	0	1	1	96	0.0763125	0.218722	-	ENSMUSG00000014158(Trpv4)
BP	GO:0002690	positive regulation of leukocyte chemotaxis	0	1	1	97	0.0770778	0.218722	-	ENSMUSG00000014158(Trpv4)
BP	GO:0050772	positive regulation of axonogenesis	0	1	1	97	0.0770778	0.218722	-	ENSMUSG00000032064(Dixdc1)
BP	GO:0090066	regulation of anatomical structure size	0	2	2	563	0.0772863	0.218722	-	ENSMUSG00000026175(Vil1),ENSMUSG00000028978(Nos3)
BP	GO:0003333	amino acid transmembrane transport	0	1	1	98	0.0778424	0.218722	-	ENSMUSG00000052026(Slc6a7)
BP	GO:0007200	phospholipase C-activating G protein-coupled receptor signaling pathway	0	1	1	98	0.0778424	0.218722	-	ENSMUSG00000052229(Gpr17)
BP	GO:0032755	positive regulation of interleukin-6 production	0	1	1	98	0.0778424	0.218722	-	ENSMUSG00000014158(Trpv4)
BP	GO:0060349	bone morphogenesis	0	1	1	98	0.0778424	0.218722	-	ENSMUSG00000014158(Trpv4)
BP	GO:0098869	cellular oxidant detoxification	0	1	1	98	0.0778424	0.218722	-	ENSMUSG00000028978(Nos3)
CC	GO:0005901	caveola	0	1	1	99	0.0782122	0.272103	-	ENSMUSG00000028978(Nos3)
BP	GO:0031667	response to nutrient levels	0	2	2	568	0.0784788	0.218975	-	ENSMUSG00000014158(Trpv4),ENSMUSG00000026447(Pik3c2b)
BP	GO:0007173	epidermal growth factor receptor signaling pathway	0	1	1	99	0.0786065	0.218975	-	ENSMUSG00000026175(Vil1)
BP	GO:0043502	regulation of muscle adaptation	0	1	1	99	0.0786065	0.218975	-	ENSMUSG00000028978(Nos3)
CC	GO:0031982	vesicle	0	4	4	2040	0.0788335	0.272103	-	ENSMUSG00000014158(Trpv4),ENSMUSG00000026447(Pik3c2b),ENSMUSG00000028978(Nos3),ENSMUSG00000030693(Klk10)
MF	GO:0043168	anion binding	0	5	5	2850	0.0793533	0.191456	-	ENSMUSG00000014158(Trpv4),ENSMUSG00000021118(Plek2),ENSMUSG00000026175(Vil1),ENSMUSG00000026447(Pik3c2b),ENSMUSG00000028978(Nos3)
BP	GO:0009063	cellular amino acid catabolic process	0	1	1	100	0.07937	0.220032	-	ENSMUSG00000028978(Nos3)
BP	GO:0031347	regulation of defense response	0	2	2	572	0.0794372	0.220032	-	ENSMUSG00000014158(Trpv4),ENSMUSG00000052229(Gpr17)
BP	GO:0022600	digestive system process	0	1	1	101	0.0801329	0.220705	-	ENSMUSG00000026175(Vil1)
BP	GO:0050886	endocrine process	0	1	1	101	0.0801329	0.220705	-	ENSMUSG00000028978(Nos3)
BP	GO:0032963	collagen metabolic process	0	1	1	102	0.0808952	0.222177	-	ENSMUSG00000020682(Mmp28)
BP	GO:0043266	regulation of potassium ion transport	0	1	1	103	0.0816569	0.223639	-	ENSMUSG00000028978(Nos3)
CC	GO:0005902	microvillus	0	1	1	105	0.0827623	0.276736	-	ENSMUSG00000026175(Vil1)
BP	GO:0042136	neurotransmitter biosynthetic process	0	1	1	105	0.0831785	0.227168	-	ENSMUSG00000028978(Nos3)
BP	GO:0033043	regulation of organelle organization	0	3	3	1274	0.0837507	0.227489	-	ENSMUSG00000014158(Trpv4),ENSMUSG00000026175(Vil1),ENSMUSG00000032064(Dixdc1)
BP	GO:0120034	positive regulation of plasma membrane bounded cell projection assembly	0	1	1	106	0.0839384	0.227489	-	ENSMUSG00000021118(Plek2)
BP	GO:0002682	regulation of immune system process	0	3	3	1277	0.0842154	0.227489	-	ENSMUSG00000014158(Trpv4),ENSMUSG00000020682(Mmp28),ENSMUSG00000052229(Gpr17)
BP	GO:0010975	regulation of neuron projection development	0	2	2	593	0.0845308	0.227489	-	ENSMUSG00000014158(Trpv4),ENSMUSG00000032064(Dixdc1)
BP	GO:0002062	chondrocyte differentiation	0	1	1	107	0.0846978	0.227489	-	ENSMUSG00000062329(Cytl1)
BP	GO:0006935	chemotaxis	0	2	2	594	0.084776	0.227489	-	ENSMUSG00000014158(Trpv4),ENSMUSG00000020682(Mmp28)
BP	GO:0010595	positive regulation of endothelial cell migration	0	1	1	108	0.0854565	0.227489	-	ENSMUSG00000028978(Nos3)
BP	GO:0038127	ERBB signaling pathway	0	1	1	108	0.0854565	0.227489	-	ENSMUSG00000026175(Vil1)
BP	GO:0051241	negative regulation of multicellular organismal process	0	3	3	1287	0.0857731	0.227489	-	ENSMUSG00000014158(Trpv4),ENSMUSG00000028978(Nos3),ENSMUSG00000032064(Dixdc1)
BP	GO:0042330	taxis	0	2	2	599	0.086005	0.227489	-	ENSMUSG00000014158(Trpv4),ENSMUSG00000020682(Mmp28)
BP	GO:0003279	cardiac septum development	0	1	1	109	0.0862146	0.227489	-	ENSMUSG00000028978(Nos3)
BP	GO:0006875	cellular metal ion homeostasis	0	2	2	601	0.0864982	0.227489	-	ENSMUSG00000014158(Trpv4),ENSMUSG00000052229(Gpr17)
BP	GO:1905477	positive regulation of protein localization to membrane	0	1	1	110	0.0869722	0.227489	-	ENSMUSG00000026175(Vil1)
BP	GO:0009991	response to extracellular stimulus	0	2	2	603	0.0869923	0.227489	-	ENSMUSG00000014158(Trpv4),ENSMUSG00000026447(Pik3c2b)
BP	GO:0010638	positive regulation of organelle organization	0	2	2	605	0.0874873	0.227489	-	ENSMUSG00000014158(Trpv4),ENSMUSG00000026175(Vil1)
BP	GO:0044057	regulation of system process	0	2	2	605	0.0874873	0.227489	-	ENSMUSG00000014158(Trpv4),ENSMUSG00000028978(Nos3)
BP	GO:0009408	response to heat	0	1	1	111	0.0877291	0.227489	-	ENSMUSG00000014158(Trpv4)
BP	GO:1903076	regulation of protein localization to plasma membrane	0	1	1	111	0.0877291	0.227489	-	ENSMUSG00000026175(Vil1)
BP	GO:1990748	cellular detoxification	0	1	1	111	0.0877291	0.227489	-	ENSMUSG00000028978(Nos3)
BP	GO:0032231	regulation of actin filament bundle assembly	0	1	1	112	0.0884855	0.228842	-	ENSMUSG00000026175(Vil1)
CC	GO:0098590	plasma membrane region	0	3	3	1317	0.0894269	0.281812	-	ENSMUSG00000014158(Trpv4),ENSMUSG00000021118(Plek2),ENSMUSG00000028978(Nos3)
CC	GO:0030863	cortical cytoskeleton	0	1	1	114	0.0895477	0.281812	-	ENSMUSG00000014158(Trpv4)
BP	GO:0048709	oligodendrocyte differentiation	0	1	1	115	0.0907511	0.23408	-	ENSMUSG00000052229(Gpr17)
MF	GO:0008324	cation transmembrane transporter activity	0	2	2	608	0.0910502	0.21419	-	ENSMUSG00000014158(Trpv4),ENSMUSG00000052026(Slc6a7)
BP	GO:0000226	microtubule cytoskeleton organization	0	2	2	621	0.0914793	0.234783	-	ENSMUSG00000014158(Trpv4),ENSMUSG00000032064(Dixdc1)
BP	GO:0003073	regulation of systemic arterial blood pressure	0	1	1	116	0.0915051	0.234783	-	ENSMUSG00000028978(Nos3)
MF	GO:0005262	calcium channel activity	0	1	1	114	0.0915946	0.21419	-	ENSMUSG00000014158(Trpv4)
BP	GO:0007586	digestion	0	1	1	118	0.0930114	0.237398	-	ENSMUSG00000026175(Vil1)
BP	GO:0043534	blood vessel endothelial cell migration	0	1	1	118	0.0930114	0.237398	-	ENSMUSG00000028978(Nos3)
BP	GO:0008585	female gonad development	0	1	1	120	0.0945153	0.23998	-	ENSMUSG00000028978(Nos3)
BP	GO:0021549	cerebellum development	0	1	1	120	0.0945153	0.23998	-	ENSMUSG00000032064(Dixdc1)
BP	GO:0030048	actin filament-based movement	0	1	1	123	0.0967667	0.244424	-	ENSMUSG00000026175(Vil1)
BP	GO:0031109	microtubule polymerization or depolymerization	0	1	1	123	0.0967667	0.244424	-	ENSMUSG00000014158(Trpv4)
BP	GO:0043500	muscle adaptation	0	1	1	124	0.097516	0.245047	-	ENSMUSG00000028978(Nos3)
BP	GO:0071621	granulocyte chemotaxis	0	1	1	124	0.097516	0.245047	-	ENSMUSG00000014158(Trpv4)
BP	GO:0046545	development of primary female sexual characteristics	0	1	1	125	0.0982648	0.246293	-	ENSMUSG00000028978(Nos3)
MF	GO:0004222	metalloendopeptidase activity	0	1	1	123	0.0984788	0.2268	-	ENSMUSG00000020682(Mmp28)
BP	GO:0021987	cerebral cortex development	0	1	1	126	0.0990129	0.246899	-	ENSMUSG00000032064(Dixdc1)
BP	GO:1903409	reactive oxygen species biosynthetic process	0	1	1	126	0.0990129	0.246899	-	ENSMUSG00000028978(Nos3)
BP	GO:0014065	phosphatidylinositol 3-kinase signaling	0	1	1	127	0.0997605	0.248129	-	ENSMUSG00000026447(Pik3c2b)
CC	GO:0070161	anchoring junction	0	2	2	657	0.0997766	0.304219	-	ENSMUSG00000014158(Trpv4),ENSMUSG00000032064(Dixdc1)
BP	GO:0098754	detoxification	0	1	1	128	0.100507	0.249247	-	ENSMUSG00000028978(Nos3)
BP	GO:0007266	Rho protein signal transduction	0	1	1	129	0.101254	0.249247	-	ENSMUSG00000052229(Gpr17)
BP	GO:0022037	metencephalon development	0	1	1	129	0.101254	0.249247	-	ENSMUSG00000032064(Dixdc1)
BP	GO:0043467	regulation of generation of precursor metabolites and energy	0	1	1	129	0.101254	0.249247	-	ENSMUSG00000014158(Trpv4)
BP	GO:0003206	cardiac chamber morphogenesis	0	1	1	130	0.102	0.249247	-	ENSMUSG00000028978(Nos3)
BP	GO:0003231	cardiac ventricle development	0	1	1	130	0.102	0.249247	-	ENSMUSG00000028978(Nos3)
BP	GO:0032273	positive regulation of protein polymerization	0	1	1	130	0.102	0.249247	-	ENSMUSG00000026175(Vil1)
BP	GO:0071363	cellular response to growth factor stimulus	0	2	2	664	0.102477	0.249788	-	ENSMUSG00000026175(Vil1),ENSMUSG00000028978(Nos3)
BP	GO:0030003	cellular cation homeostasis	0	2	2	665	0.102737	0.249797	-	ENSMUSG00000014158(Trpv4),ENSMUSG00000052229(Gpr17)
CC	GO:0044853	plasma membrane raft	0	1	1	132	0.102977	0.304219	-	ENSMUSG00000028978(Nos3)
BP	GO:0120039	plasma membrane bounded cell projection morphogenesis	0	2	2	669	0.10378	0.251705	-	ENSMUSG00000026175(Vil1),ENSMUSG00000032064(Dixdc1)
MF	GO:0070011	peptidase activity, acting on L-amino acid peptides	0	2	2	657	0.103833	0.233715	-	ENSMUSG00000020682(Mmp28),ENSMUSG00000030693(Klk10)
MF	GO:0015085	calcium ion transmembrane transporter activity	0	1	1	131	0.104557	0.233715	-	ENSMUSG00000014158(Trpv4)
BP	GO:0030177	positive regulation of Wnt signaling pathway	0	1	1	134	0.104977	0.253616	-	ENSMUSG00000032064(Dixdc1)
BP	GO:0048858	cell projection morphogenesis	0	2	2	674	0.105088	0.253616	-	ENSMUSG00000026175(Vil1),ENSMUSG00000032064(Dixdc1)
CC	GO:0005903	brush border	0	1	1	135	0.105197	0.304219	-	ENSMUSG00000026175(Vil1)
BP	GO:0006873	cellular ion homeostasis	0	2	2	677	0.105875	0.254884	-	ENSMUSG00000014158(Trpv4),ENSMUSG00000052229(Gpr17)
BP	GO:0055065	metal ion homeostasis	0	2	2	680	0.106664	0.256151	-	ENSMUSG00000014158(Trpv4),ENSMUSG00000052229(Gpr17)
BP	GO:0080135	regulation of cellular response to stress	0	2	2	681	0.106927	0.256152	-	ENSMUSG00000014158(Trpv4),ENSMUSG00000032064(Dixdc1)
MF	GO:0042803	protein homodimerization activity	0	2	2	669	0.107039	0.235796	-	ENSMUSG00000026175(Vil1),ENSMUSG00000051669(AU021092)
BP	GO:1904375	regulation of protein localization to cell periphery	0	1	1	137	0.107204	0.256186	-	ENSMUSG00000026175(Vil1)
BP	GO:0045598	regulation of fat cell differentiation	0	1	1	138	0.107945	0.257327	-	ENSMUSG00000014158(Trpv4)
MF	GO:0008233	peptidase activity	0	2	2	677	0.109192	0.236656	-	ENSMUSG00000020682(Mmp28),ENSMUSG00000030693(Klk10)
BP	GO:0046660	female sex differentiation	0	1	1	140	0.109426	0.25993	-	ENSMUSG00000028978(Nos3)
BP	GO:0070848	response to growth factor	0	2	2	691	0.10957	0.25993	-	ENSMUSG00000026175(Vil1),ENSMUSG00000028978(Nos3)
BP	GO:0050729	positive regulation of inflammatory response	0	1	1	141	0.110165	0.260707	-	ENSMUSG00000014158(Trpv4)
MF	GO:0015293	symporter activity	0	1	1	139	0.110596	0.236656	-	ENSMUSG00000052026(Slc6a7)
BP	GO:0046474	glycerophospholipid biosynthetic process	0	1	1	143	0.111642	0.262292	-	ENSMUSG00000026447(Pik3c2b)
BP	GO:0050728	negative regulation of inflammatory response	0	1	1	143	0.111642	0.262292	-	ENSMUSG00000052229(Gpr17)
BP	GO:1990845	adaptive thermogenesis	0	1	1	143	0.111642	0.262292	-	ENSMUSG00000014158(Trpv4)
MF	GO:0031072	heat shock protein binding	0	1	1	141	0.1121	0.236656	-	ENSMUSG00000028978(Nos3)
BP	GO:0032990	cell part morphogenesis	0	2	2	703	0.112767	0.264289	-	ENSMUSG00000026175(Vil1),ENSMUSG00000032064(Dixdc1)
BP	GO:0006954	inflammatory response	0	2	2	704	0.113034	0.264289	-	ENSMUSG00000014158(Trpv4),ENSMUSG00000052229(Gpr17)
BP	GO:0007043	cell-cell junction assembly	0	1	1	146	0.113854	0.264934	-	ENSMUSG00000014158(Trpv4)
BP	GO:0007605	sensory perception of sound	0	1	1	146	0.113854	0.264934	-	ENSMUSG00000038725(Pkhd1l1)
BP	GO:0097553	calcium ion transmembrane import into cytosol	0	1	1	147	0.11459	0.265193	-	ENSMUSG00000014158(Trpv4)
BP	GO:1905039	carboxylic acid transmembrane transport	0	1	1	147	0.11459	0.265193	-	ENSMUSG00000052026(Slc6a7)
BP	GO:0032675	regulation of interleukin-6 production	0	1	1	148	0.115325	0.265193	-	ENSMUSG00000014158(Trpv4)
BP	GO:0050921	positive regulation of chemotaxis	0	1	1	148	0.115325	0.265193	-	ENSMUSG00000014158(Trpv4)
BP	GO:1903825	organic acid transmembrane transport	0	1	1	148	0.115325	0.265193	-	ENSMUSG00000052026(Slc6a7)
BP	GO:0043408	regulation of MAPK cascade	0	2	2	715	0.115989	0.266092	-	ENSMUSG00000014158(Trpv4),ENSMUSG00000032064(Dixdc1)
BP	GO:0097530	granulocyte migration	0	1	1	150	0.116794	0.266908	-	ENSMUSG00000014158(Trpv4)
BP	GO:0002687	positive regulation of leukocyte migration	0	1	1	151	0.117528	0.266908	-	ENSMUSG00000014158(Trpv4)
BP	GO:0031333	negative regulation of protein-containing complex assembly	0	1	1	151	0.117528	0.266908	-	ENSMUSG00000026175(Vil1)
BP	GO:0042133	neurotransmitter metabolic process	0	1	1	151	0.117528	0.266908	-	ENSMUSG00000028978(Nos3)
BP	GO:0097435	supramolecular fiber organization	0	2	2	723	0.118151	0.266908	-	ENSMUSG00000014158(Trpv4),ENSMUSG00000026175(Vil1)
BP	GO:0032635	interleukin-6 production	0	1	1	152	0.118261	0.266908	-	ENSMUSG00000014158(Trpv4)
BP	GO:0046488	phosphatidylinositol metabolic process	0	1	1	152	0.118261	0.266908	-	ENSMUSG00000026447(Pik3c2b)
BP	GO:0008360	regulation of cell shape	0	1	1	154	0.119725	0.267734	-	ENSMUSG00000026175(Vil1)
BP	GO:0008643	carbohydrate transport	0	1	1	154	0.119725	0.267734	-	ENSMUSG00000026175(Vil1)
BP	GO:0032355	response to estradiol	0	1	1	154	0.119725	0.267734	-	ENSMUSG00000028978(Nos3)
BP	GO:0035725	sodium ion transmembrane transport	0	1	1	154	0.119725	0.267734	-	ENSMUSG00000052026(Slc6a7)
CC	GO:0005912	adherens junction	0	1	1	155	0.119866	0.337517	-	ENSMUSG00000014158(Trpv4)
BP	GO:0031214	biomineral tissue development	0	1	1	155	0.120457	0.268754	-	ENSMUSG00000028978(Nos3)
BP	GO:0061041	regulation of wound healing	0	1	1	156	0.121188	0.269767	-	ENSMUSG00000026175(Vil1)
BP	GO:0050777	negative regulation of immune response	0	1	1	157	0.121918	0.270159	-	ENSMUSG00000052229(Gpr17)
BP	GO:0110148	biomineralization	0	1	1	157	0.121918	0.270159	-	ENSMUSG00000028978(Nos3)
BP	GO:0006937	regulation of muscle contraction	0	1	1	158	0.122647	0.27023	-	ENSMUSG00000014158(Trpv4)
BP	GO:0007292	female gamete generation	0	1	1	158	0.122647	0.27023	-	ENSMUSG00000028978(Nos3)
BP	GO:0009617	response to bacterium	0	2	2	740	0.122781	0.27023	-	ENSMUSG00000026175(Vil1),ENSMUSG00000028978(Nos3)
MF	GO:0019899	enzyme binding	0	4	4	2327	0.122892	0.247795	-	ENSMUSG00000014158(Trpv4),ENSMUSG00000028978(Nos3),ENSMUSG00000032064(Dixdc1),ENSMUSG00000034037(Fgd5)
BP	GO:0009267	cellular response to starvation	0	1	1	159	0.123377	0.270928	-	ENSMUSG00000026447(Pik3c2b)
MF	GO:0046943	carboxylic acid transmembrane transporter activity	0	1	1	157	0.124045	0.247795	-	ENSMUSG00000052026(Slc6a7)
MF	GO:0005342	organic acid transmembrane transporter activity	0	1	1	158	0.124787	0.247795	-	ENSMUSG00000052026(Slc6a7)
BP	GO:0048015	phosphatidylinositol-mediated signaling	0	1	1	161	0.124833	0.27304	-	ENSMUSG00000026447(Pik3c2b)
MF	GO:0019901	protein kinase binding	0	2	2	734	0.124876	0.247795	-	ENSMUSG00000014158(Trpv4),ENSMUSG00000032064(Dixdc1)
BP	GO:0051094	positive regulation of developmental process	0	3	3	1518	0.125181	0.27304	-	ENSMUSG00000026175(Vil1),ENSMUSG00000028978(Nos3),ENSMUSG00000032064(Dixdc1)
BP	GO:0055080	cation homeostasis	0	2	2	750	0.125527	0.27304	-	ENSMUSG00000014158(Trpv4),ENSMUSG00000052229(Gpr17)
MF	GO:0004497	monooxygenase activity	0	1	1	159	0.125528	0.247795	-	ENSMUSG00000028978(Nos3)
BP	GO:0062013	positive regulation of small molecule metabolic process	0	1	1	163	0.126287	0.27304	-	ENSMUSG00000028978(Nos3)
BP	GO:0045664	regulation of neuron differentiation	0	2	2	753	0.126354	0.27304	-	ENSMUSG00000014158(Trpv4),ENSMUSG00000032064(Dixdc1)
BP	GO:0006865	amino acid transport	0	1	1	164	0.127013	0.27304	-	ENSMUSG00000052026(Slc6a7)
BP	GO:0035296	regulation of tube diameter	0	1	1	164	0.127013	0.27304	-	ENSMUSG00000028978(Nos3)
BP	GO:0048017	inositol lipid-mediated signaling	0	1	1	164	0.127013	0.27304	-	ENSMUSG00000026447(Pik3c2b)
BP	GO:0097746	regulation of blood vessel diameter	0	1	1	164	0.127013	0.27304	-	ENSMUSG00000028978(Nos3)
BP	GO:0098662	inorganic cation transmembrane transport	0	2	2	756	0.127182	0.27304	-	ENSMUSG00000014158(Trpv4),ENSMUSG00000052026(Slc6a7)
BP	GO:0006941	striated muscle contraction	0	1	1	165	0.127739	0.27304	-	ENSMUSG00000014158(Trpv4)
BP	GO:0035150	regulation of tube size	0	1	1	165	0.127739	0.27304	-	ENSMUSG00000028978(Nos3)
BP	GO:0098771	inorganic ion homeostasis	0	2	2	762	0.128843	0.27304	-	ENSMUSG00000014158(Trpv4),ENSMUSG00000052229(Gpr17)
BP	GO:0007156	homophilic cell adhesion via plasma membrane adhesion molecules	0	1	1	167	0.129189	0.27304	-	ENSMUSG00000104063(Pcdhgb7)
BP	GO:0045333	cellular respiration	0	1	1	167	0.129189	0.27304	-	ENSMUSG00000014158(Trpv4)
BP	GO:0060402	calcium ion transport into cytosol	0	1	1	167	0.129189	0.27304	-	ENSMUSG00000014158(Trpv4)
BP	GO:0098739	import across plasma membrane	0	1	1	167	0.129189	0.27304	-	ENSMUSG00000014158(Trpv4)
BP	GO:0051129	negative regulation of cellular component organization	0	2	2	764	0.129398	0.27304	-	ENSMUSG00000014158(Trpv4),ENSMUSG00000026175(Vil1)
BP	GO:0051017	actin filament bundle assembly	0	1	1	168	0.129913	0.27304	-	ENSMUSG00000026175(Vil1)
CC	GO:0030424	axon	0	2	2	770	0.12995	0.342624	-	ENSMUSG00000014158(Trpv4),ENSMUSG00000032064(Dixdc1)
BP	GO:0034614	cellular response to reactive oxygen species	0	1	1	169	0.130636	0.27304	-	ENSMUSG00000028978(Nos3)
BP	GO:1902904	negative regulation of supramolecular fiber organization	0	1	1	169	0.130636	0.27304	-	ENSMUSG00000026175(Vil1)
CC	GO:0042383	sarcolemma	0	1	1	170	0.130718	0.342624	-	ENSMUSG00000028978(Nos3)
CC	GO:0043005	neuron projection	0	3	3	1559	0.131286	0.342624	-	ENSMUSG00000014158(Trpv4),ENSMUSG00000032064(Dixdc1),ENSMUSG00000038725(Pkhd1l1)
BP	GO:0009967	positive regulation of signal transduction	0	3	3	1551	0.131309	0.27304	-	ENSMUSG00000014158(Trpv4),ENSMUSG00000032064(Dixdc1),ENSMUSG00000052229(Gpr17)
BP	GO:0010977	negative regulation of neuron projection development	0	1	1	170	0.131359	0.27304	-	ENSMUSG00000014158(Trpv4)
BP	GO:0048660	regulation of smooth muscle cell proliferation	0	1	1	170	0.131359	0.27304	-	ENSMUSG00000028978(Nos3)
BP	GO:0007033	vacuole organization	0	1	1	171	0.132081	0.27304	-	ENSMUSG00000026447(Pik3c2b)
BP	GO:0043271	negative regulation of ion transport	0	1	1	171	0.132081	0.27304	-	ENSMUSG00000028978(Nos3)
BP	GO:0061572	actin filament bundle organization	0	1	1	171	0.132081	0.27304	-	ENSMUSG00000026175(Vil1)
BP	GO:0051128	regulation of cellular component organization	0	4	4	2438	0.132796	0.27304	-	ENSMUSG00000014158(Trpv4),ENSMUSG00000021118(Plek2),ENSMUSG00000026175(Vil1),ENSMUSG00000032064(Dixdc1)
BP	GO:0010594	regulation of endothelial cell migration	0	1	1	172	0.132803	0.27304	-	ENSMUSG00000028978(Nos3)
BP	GO:0000165	MAPK cascade	0	2	2	777	0.13302	0.27304	-	ENSMUSG00000014158(Trpv4),ENSMUSG00000032064(Dixdc1)
BP	GO:0023014	signal transduction by protein phosphorylation	0	2	2	777	0.13302	0.27304	-	ENSMUSG00000014158(Trpv4),ENSMUSG00000032064(Dixdc1)
BP	GO:0003205	cardiac chamber development	0	1	1	174	0.134245	0.273825	-	ENSMUSG00000028978(Nos3)
BP	GO:0048659	smooth muscle cell proliferation	0	1	1	174	0.134245	0.273825	-	ENSMUSG00000028978(Nos3)
BP	GO:0051494	negative regulation of cytoskeleton organization	0	1	1	174	0.134245	0.273825	-	ENSMUSG00000026175(Vil1)
BP	GO:0030833	regulation of actin filament polymerization	0	1	1	175	0.134965	0.274147	-	ENSMUSG00000026175(Vil1)
BP	GO:0050954	sensory perception of mechanical stimulus	0	1	1	175	0.134965	0.274147	-	ENSMUSG00000038725(Pkhd1l1)
BP	GO:1902531	regulation of intracellular signal transduction	0	3	3	1572	0.135267	0.27419	-	ENSMUSG00000014158(Trpv4),ENSMUSG00000032064(Dixdc1),ENSMUSG00000052229(Gpr17)
BP	GO:0035264	multicellular organism growth	0	1	1	176	0.135684	0.274465	-	ENSMUSG00000026175(Vil1)
BP	GO:0045766	positive regulation of angiogenesis	0	1	1	177	0.136403	0.275309	-	ENSMUSG00000028978(Nos3)
BP	GO:0032989	cellular component morphogenesis	0	2	2	790	0.136666	0.275309	-	ENSMUSG00000026175(Vil1),ENSMUSG00000032064(Dixdc1)
BP	GO:0006164	purine nucleotide biosynthetic process	0	1	1	179	0.137839	0.275961	-	ENSMUSG00000028978(Nos3)
BP	GO:0030902	hindbrain development	0	1	1	179	0.137839	0.275961	-	ENSMUSG00000032064(Dixdc1)
BP	GO:0031644	regulation of nervous system process	0	1	1	179	0.137839	0.275961	-	ENSMUSG00000028978(Nos3)
CC	GO:0043679	axon terminus	0	1	1	180	0.137883	0.351274	-	ENSMUSG00000032064(Dixdc1)
BP	GO:0010770	positive regulation of cell morphogenesis involved in differentiation	0	1	1	180	0.138556	0.276829	-	ENSMUSG00000032064(Dixdc1)
BP	GO:0045017	glycerolipid biosynthetic process	0	1	1	181	0.139273	0.277125	-	ENSMUSG00000026447(Pik3c2b)
BP	GO:0061351	neural precursor cell proliferation	0	1	1	181	0.139273	0.277125	-	ENSMUSG00000032064(Dixdc1)
MF	GO:0019904	protein domain specific binding	0	2	2	785	0.139369	0.271591	-	ENSMUSG00000014158(Trpv4),ENSMUSG00000032064(Dixdc1)
BP	GO:0008016	regulation of heart contraction	0	1	1	183	0.140705	0.278835	-	ENSMUSG00000028978(Nos3)
BP	GO:0022408	negative regulation of cell-cell adhesion	0	1	1	183	0.140705	0.278835	-	ENSMUSG00000014158(Trpv4)
BP	GO:0048585	negative regulation of response to stimulus	0	3	3	1602	0.141	0.278854	-	ENSMUSG00000020682(Mmp28),ENSMUSG00000028978(Nos3),ENSMUSG00000052229(Gpr17)
BP	GO:0043086	negative regulation of catalytic activity	0	2	2	807	0.141471	0.27922	-	ENSMUSG00000026175(Vil1),ENSMUSG00000028978(Nos3)
BP	GO:0009266	response to temperature stimulus	0	1	1	185	0.142134	0.279396	-	ENSMUSG00000014158(Trpv4)
BP	GO:0048771	tissue remodeling	0	1	1	185	0.142134	0.279396	-	ENSMUSG00000028978(Nos3)
MF	GO:0015318	inorganic molecular entity transmembrane transporter activity	0	2	2	796	0.142546	0.273334	-	ENSMUSG00000014158(Trpv4),ENSMUSG00000052026(Slc6a7)
BP	GO:0072522	purine-containing compound biosynthetic process	0	1	1	187	0.143561	0.280855	-	ENSMUSG00000028978(Nos3)
MF	GO:0020037	heme binding	0	1	1	184	0.14386	0.273334	-	ENSMUSG00000028978(Nos3)
BP	GO:0045596	negative regulation of cell differentiation	0	2	2	816	0.144031	0.280855	-	ENSMUSG00000014158(Trpv4),ENSMUSG00000032064(Dixdc1)
BP	GO:0060401	cytosolic calcium ion transport	0	1	1	188	0.144274	0.280855	-	ENSMUSG00000014158(Trpv4)
BP	GO:0007017	microtubule-based process	0	2	2	817	0.144316	0.280855	-	ENSMUSG00000014158(Trpv4),ENSMUSG00000032064(Dixdc1)
BP	GO:0098609	cell-cell adhesion	0	2	2	817	0.144316	0.280855	-	ENSMUSG00000014158(Trpv4),ENSMUSG00000104063(Pcdhgb7)
BP	GO:0120032	regulation of plasma membrane bounded cell projection assembly	0	1	1	189	0.144986	0.281001	-	ENSMUSG00000021118(Plek2)
BP	GO:1901605	alpha-amino acid metabolic process	0	1	1	189	0.144986	0.281001	-	ENSMUSG00000028978(Nos3)
BP	GO:0008654	phospholipid biosynthetic process	0	1	1	190	0.145698	0.281001	-	ENSMUSG00000026447(Pik3c2b)
BP	GO:0030041	actin filament polymerization	0	1	1	190	0.145698	0.281001	-	ENSMUSG00000026175(Vil1)
BP	GO:0008064	regulation of actin polymerization or depolymerization	0	1	1	191	0.146409	0.281001	-	ENSMUSG00000026175(Vil1)
BP	GO:0046578	regulation of Ras protein signal transduction	0	1	1	191	0.146409	0.281001	-	ENSMUSG00000052229(Gpr17)
BP	GO:0060491	regulation of cell projection assembly	0	1	1	191	0.146409	0.281001	-	ENSMUSG00000021118(Plek2)
CC	GO:0030139	endocytic vesicle	0	1	1	193	0.147115	0.366076	-	ENSMUSG00000026447(Pik3c2b)
BP	GO:0030832	regulation of actin filament length	0	1	1	192	0.147119	0.281257	-	ENSMUSG00000026175(Vil1)
BP	GO:1903034	regulation of response to wounding	0	1	1	192	0.147119	0.281257	-	ENSMUSG00000026175(Vil1)
BP	GO:0048522	positive regulation of cellular process	0	7	7	5558	0.14751	0.281453	-	ENSMUSG00000014158(Trpv4),ENSMUSG00000021118(Plek2),ENSMUSG00000026175(Vil1),ENSMUSG00000028978(Nos3),ENSMUSG00000032064(Dixdc1),ENSMUSG00000052229(Gpr17),ENSMUSG00000062329(Cytl1)
BP	GO:0021543	pallium development	0	1	1	195	0.149247	0.28353	-	ENSMUSG00000032064(Dixdc1)
BP	GO:0050770	regulation of axonogenesis	0	1	1	195	0.149247	0.28353	-	ENSMUSG00000032064(Dixdc1)
BP	GO:0050801	ion homeostasis	0	2	2	835	0.149471	0.28353	-	ENSMUSG00000014158(Trpv4),ENSMUSG00000052229(Gpr17)
MF	GO:0019900	kinase binding	0	2	2	820	0.149537	0.274286	-	ENSMUSG00000014158(Trpv4),ENSMUSG00000032064(Dixdc1)
MF	GO:0046906	tetrapyrrole binding	0	1	1	193	0.150371	0.274286	-	ENSMUSG00000028978(Nos3)
BP	GO:1905475	regulation of protein localization to membrane	0	1	1	197	0.150663	0.285236	-	ENSMUSG00000026175(Vil1)
CC	GO:0044306	neuron projection terminus	0	1	1	199	0.151344	0.368041	-	ENSMUSG00000032064(Dixdc1)
BP	GO:1904018	positive regulation of vasculature development	0	1	1	198	0.15137	0.286019	-	ENSMUSG00000028978(Nos3)
BP	GO:0009719	response to endogenous stimulus	0	3	3	1660	0.152333	0.287229	-	ENSMUSG00000014158(Trpv4),ENSMUSG00000026175(Vil1),ENSMUSG00000028978(Nos3)
BP	GO:0006811	ion transport	0	3	3	1665	0.153325	0.287229	-	ENSMUSG00000014158(Trpv4),ENSMUSG00000028978(Nos3),ENSMUSG00000052026(Slc6a7)
BP	GO:0016236	macroautophagy	0	1	1	201	0.153488	0.287229	-	ENSMUSG00000026447(Pik3c2b)
BP	GO:0042594	response to starvation	0	1	1	202	0.154193	0.287229	-	ENSMUSG00000026447(Pik3c2b)
BP	GO:0055082	cellular chemical homeostasis	0	2	2	853	0.154666	0.287229	-	ENSMUSG00000014158(Trpv4),ENSMUSG00000052229(Gpr17)
MF	GO:0004252	serine-type endopeptidase activity	0	1	1	199	0.154685	0.274286	-	ENSMUSG00000030693(Klk10)
BP	GO:0008217	regulation of blood pressure	0	1	1	203	0.154898	0.287229	-	ENSMUSG00000028978(Nos3)
BP	GO:0043491	protein kinase B signaling	0	1	1	203	0.154898	0.287229	-	ENSMUSG00000026447(Pik3c2b)
BP	GO:0045216	cell-cell junction organization	0	1	1	203	0.154898	0.287229	-	ENSMUSG00000014158(Trpv4)
BP	GO:0048639	positive regulation of developmental growth	0	1	1	203	0.154898	0.287229	-	ENSMUSG00000026175(Vil1)
BP	GO:0098660	inorganic ion transmembrane transport	0	2	2	854	0.154956	0.287229	-	ENSMUSG00000014158(Trpv4),ENSMUSG00000052026(Slc6a7)
MF	GO:0015075	ion transmembrane transporter activity	0	2	2	844	0.156604	0.274286	-	ENSMUSG00000014158(Trpv4),ENSMUSG00000052026(Slc6a7)
BP	GO:0031345	negative regulation of cell projection organization	0	1	1	207	0.15771	0.291226	-	ENSMUSG00000014158(Trpv4)
BP	GO:0048839	inner ear development	0	1	1	207	0.15771	0.291226	-	ENSMUSG00000062329(Cytl1)
MF	GO:0008237	metallopeptidase activity	0	1	1	205	0.158979	0.274286	-	ENSMUSG00000020682(Mmp28)
BP	GO:0030324	lung development	0	1	1	209	0.159113	0.293084	-	ENSMUSG00000028978(Nos3)
BP	GO:0098655	cation transmembrane transport	0	2	2	869	0.159317	0.293084	-	ENSMUSG00000014158(Trpv4),ENSMUSG00000052026(Slc6a7)
MF	GO:0004866	endopeptidase inhibitor activity	0	1	1	206	0.159693	0.274286	-	ENSMUSG00000026175(Vil1)
BP	GO:0030323	respiratory tube development	0	1	1	212	0.161212	0.295455	-	ENSMUSG00000028978(Nos3)
BP	GO:0043281	regulation of cysteine-type endopeptidase activity involved in apoptotic process	0	1	1	212	0.161212	0.295455	-	ENSMUSG00000026175(Vil1)
BP	GO:0008154	actin polymerization or depolymerization	0	1	1	217	0.164701	0.300157	-	ENSMUSG00000026175(Vil1)
BP	GO:0043542	endothelial cell migration	0	1	1	217	0.164701	0.300157	-	ENSMUSG00000028978(Nos3)
BP	GO:0060348	bone development	0	1	1	217	0.164701	0.300157	-	ENSMUSG00000014158(Trpv4)
CC	GO:0030426	growth cone	0	1	1	219	0.165299	0.393044	-	ENSMUSG00000014158(Trpv4)
MF	GO:0008236	serine-type peptidase activity	0	1	1	214	0.165382	0.274286	-	ENSMUSG00000030693(Klk10)
MF	GO:0030414	peptidase inhibitor activity	0	1	1	214	0.165382	0.274286	-	ENSMUSG00000026175(Vil1)
BP	GO:0031348	negative regulation of defense response	0	1	1	218	0.165398	0.300863	-	ENSMUSG00000052229(Gpr17)
BP	GO:0071222	cellular response to lipopolysaccharide	0	1	1	219	0.166093	0.301566	-	ENSMUSG00000028978(Nos3)
BP	GO:0060047	heart contraction	0	1	1	221	0.167483	0.302961	-	ENSMUSG00000028978(Nos3)
BP	GO:0070374	positive regulation of ERK1 and ERK2 cascade	0	1	1	221	0.167483	0.302961	-	ENSMUSG00000014158(Trpv4)
BP	GO:0009612	response to mechanical stimulus	0	1	1	223	0.16887	0.304904	-	ENSMUSG00000028978(Nos3)
MF	GO:0005085	guanyl-nucleotide exchange factor activity	0	1	1	219	0.168919	0.274286	-	ENSMUSG00000034037(Fgd5)
MF	GO:0016705	oxidoreductase activity, acting on paired donors, with incorporation or reduction of molecular oxygen	0	1	1	219	0.168919	0.274286	-	ENSMUSG00000028978(Nos3)
MF	GO:0016825	hydrolase activity, acting on acid phosphorus-nitrogen bonds	0	1	1	219	0.168919	0.274286	-	ENSMUSG00000030693(Klk10)
MF	GO:0017171	serine hydrolase activity	0	1	1	219	0.168919	0.274286	-	ENSMUSG00000030693(Klk10)
MF	GO:0061135	endopeptidase regulator activity	0	1	1	219	0.168919	0.274286	-	ENSMUSG00000026175(Vil1)
MF	GO:0008514	organic anion transmembrane transporter activity	0	1	1	220	0.169625	0.274286	-	ENSMUSG00000052026(Slc6a7)
CC	GO:0030427	site of polarized growth	0	1	1	226	0.170132	0.395742	-	ENSMUSG00000014158(Trpv4)
BP	GO:0051056	regulation of small GTPase mediated signal transduction	0	1	1	225	0.170255	0.306271	-	ENSMUSG00000052229(Gpr17)
BP	GO:0071560	cellular response to transforming growth factor beta stimulus	0	1	1	225	0.170255	0.306271	-	ENSMUSG00000028978(Nos3)
BP	GO:0009653	anatomical structure morphogenesis	0	4	4	2680	0.170937	0.306385	-	ENSMUSG00000014158(Trpv4),ENSMUSG00000026175(Vil1),ENSMUSG00000028978(Nos3),ENSMUSG00000032064(Dixdc1)
BP	GO:0071219	cellular response to molecule of bacterial origin	0	1	1	226	0.170947	0.306385	-	ENSMUSG00000028978(Nos3)
BP	GO:0022008	neurogenesis	0	3	3	1756	0.171764	0.307284	-	ENSMUSG00000014158(Trpv4),ENSMUSG00000032064(Dixdc1),ENSMUSG00000052229(Gpr17)
MF	GO:0031406	carboxylic acid binding	0	1	1	224	0.172442	0.275907	-	ENSMUSG00000028978(Nos3)
BP	GO:0071559	response to transforming growth factor beta	0	1	1	229	0.173019	0.308963	-	ENSMUSG00000028978(Nos3)
BP	GO:0003015	heart process	0	1	1	231	0.174398	0.309712	-	ENSMUSG00000028978(Nos3)
BP	GO:0032271	regulation of protein polymerization	0	1	1	231	0.174398	0.309712	-	ENSMUSG00000026175(Vil1)
BP	GO:0010647	positive regulation of cell communication	0	3	3	1769	0.174455	0.309712	-	ENSMUSG00000014158(Trpv4),ENSMUSG00000032064(Dixdc1),ENSMUSG00000052229(Gpr17)
BP	GO:0023056	positive regulation of signaling	0	3	3	1775	0.175702	0.309712	-	ENSMUSG00000014158(Trpv4),ENSMUSG00000032064(Dixdc1),ENSMUSG00000052229(Gpr17)
BP	GO:0019637	organophosphate metabolic process	0	2	2	925	0.175816	0.309712	-	ENSMUSG00000026447(Pik3c2b),ENSMUSG00000028978(Nos3)
CC	GO:0061695	transferase complex, transferring phosphorus-containing groups	0	1	1	235	0.176307	0.40138	-	ENSMUSG00000026447(Pik3c2b)
BP	GO:0050767	regulation of neurogenesis	0	2	2	927	0.176411	0.309712	-	ENSMUSG00000014158(Trpv4),ENSMUSG00000032064(Dixdc1)
BP	GO:0031334	positive regulation of protein-containing complex assembly	0	1	1	235	0.177149	0.309712	-	ENSMUSG00000026175(Vil1)
BP	GO:0033002	muscle cell proliferation	0	1	1	235	0.177149	0.309712	-	ENSMUSG00000028978(Nos3)
BP	GO:0043583	ear development	0	1	1	235	0.177149	0.309712	-	ENSMUSG00000062329(Cytl1)
BP	GO:2000116	regulation of cysteine-type endopeptidase activity	0	1	1	235	0.177149	0.309712	-	ENSMUSG00000026175(Vil1)
MF	GO:0015291	secondary active transmembrane transporter activity	0	1	1	231	0.17735	0.280805	-	ENSMUSG00000052026(Slc6a7)
BP	GO:0019220	regulation of phosphate metabolic process	0	3	3	1783	0.177369	0.309712	-	ENSMUSG00000014158(Trpv4),ENSMUSG00000028978(Nos3),ENSMUSG00000032064(Dixdc1)
BP	GO:0051174	regulation of phosphorus metabolic process	0	3	3	1784	0.177578	0.309712	-	ENSMUSG00000014158(Trpv4),ENSMUSG00000028978(Nos3),ENSMUSG00000032064(Dixdc1)
BP	GO:0006813	potassium ion transport	0	1	1	236	0.177835	0.309712	-	ENSMUSG00000028978(Nos3)
BP	GO:0006508	proteolysis	0	3	3	1786	0.177995	0.309712	-	ENSMUSG00000020682(Mmp28),ENSMUSG00000026175(Vil1),ENSMUSG00000030693(Klk10)
BP	GO:0050793	regulation of developmental process	0	4	4	2724	0.178304	0.309712	-	ENSMUSG00000014158(Trpv4),ENSMUSG00000026175(Vil1),ENSMUSG00000028978(Nos3),ENSMUSG00000032064(Dixdc1)
BP	GO:0048705	skeletal system morphogenesis	0	1	1	237	0.178521	0.309712	-	ENSMUSG00000014158(Trpv4)
BP	GO:0060541	respiratory system development	0	1	1	238	0.179206	0.310349	-	ENSMUSG00000028978(Nos3)
BP	GO:0019725	cellular homeostasis	0	2	2	938	0.179691	0.310636	-	ENSMUSG00000014158(Trpv4),ENSMUSG00000052229(Gpr17)
MF	GO:0043177	organic acid binding	0	1	1	236	0.18084	0.283377	-	ENSMUSG00000028978(Nos3)
BP	GO:0000302	response to reactive oxygen species	0	1	1	243	0.182625	0.313002	-	ENSMUSG00000028978(Nos3)
BP	GO:0009165	nucleotide biosynthetic process	0	1	1	243	0.182625	0.313002	-	ENSMUSG00000028978(Nos3)
BP	GO:0045444	fat cell differentiation	0	1	1	243	0.182625	0.313002	-	ENSMUSG00000014158(Trpv4)
BP	GO:0098657	import into cell	0	1	1	243	0.182625	0.313002	-	ENSMUSG00000014158(Trpv4)
BP	GO:0010001	glial cell differentiation	0	1	1	244	0.183307	0.313002	-	ENSMUSG00000052229(Gpr17)
BP	GO:0016054	organic acid catabolic process	0	1	1	244	0.183307	0.313002	-	ENSMUSG00000028978(Nos3)
BP	GO:0046395	carboxylic acid catabolic process	0	1	1	244	0.183307	0.313002	-	ENSMUSG00000028978(Nos3)
BP	GO:0006996	organelle organization	0	5	5	3759	0.184562	0.313135	-	ENSMUSG00000014158(Trpv4),ENSMUSG00000021118(Plek2),ENSMUSG00000026175(Vil1),ENSMUSG00000026447(Pik3c2b),ENSMUSG00000032064(Dixdc1)
BP	GO:0031669	cellular response to nutrient levels	0	1	1	246	0.18467	0.313135	-	ENSMUSG00000026447(Pik3c2b)
BP	GO:1901293	nucleoside phosphate biosynthetic process	0	1	1	246	0.18467	0.313135	-	ENSMUSG00000028978(Nos3)
BP	GO:1903522	regulation of blood circulation	0	1	1	246	0.18467	0.313135	-	ENSMUSG00000028978(Nos3)
MF	GO:0050839	cell adhesion molecule binding	0	1	1	244	0.186393	0.2891	-	ENSMUSG00000028978(Nos3)
BP	GO:0003007	heart morphogenesis	0	1	1	249	0.186709	0.315497	-	ENSMUSG00000028978(Nos3)
BP	GO:0051091	positive regulation of DNA-binding transcription factor activity	0	1	1	249	0.186709	0.315497	-	ENSMUSG00000062329(Cytl1)
BP	GO:0071216	cellular response to biotic stimulus	0	1	1	250	0.187388	0.316096	-	ENSMUSG00000028978(Nos3)
BP	GO:0015980	energy derivation by oxidation of organic compounds	0	1	1	252	0.188744	0.317834	-	ENSMUSG00000014158(Trpv4)
CC	GO:0043232	intracellular non-membrane-bounded organelle	0	6	6	4857	0.188887	0.416879	-	ENSMUSG00000014158(Trpv4),ENSMUSG00000021118(Plek2),ENSMUSG00000026175(Vil1),ENSMUSG00000028978(Nos3),ENSMUSG00000032064(Dixdc1),ENSMUSG00000034037(Fgd5)
BP	GO:0044087	regulation of cellular component biogenesis	0	2	2	975	0.190801	0.320744	-	ENSMUSG00000021118(Plek2),ENSMUSG00000026175(Vil1)
CC	GO:0043228	non-membrane-bounded organelle	0	6	6	4872	0.190907	0.416879	-	ENSMUSG00000014158(Trpv4),ENSMUSG00000021118(Plek2),ENSMUSG00000026175(Vil1),ENSMUSG00000028978(Nos3),ENSMUSG00000032064(Dixdc1),ENSMUSG00000034037(Fgd5)
BP	GO:0034622	cellular protein-containing complex assembly	0	2	2	979	0.192009	0.321308	-	ENSMUSG00000014158(Trpv4),ENSMUSG00000026175(Vil1)
BP	GO:0006520	cellular amino acid metabolic process	0	1	1	257	0.192125	0.321308	-	ENSMUSG00000028978(Nos3)
BP	GO:0097237	cellular response to toxic substance	0	1	1	257	0.192125	0.321308	-	ENSMUSG00000028978(Nos3)
MF	GO:0061134	peptidase regulator activity	0	1	1	253	0.192599	0.295708	-	ENSMUSG00000026175(Vil1)
BP	GO:0032879	regulation of localization	0	4	4	2809	0.192879	0.322016	-	ENSMUSG00000014158(Trpv4),ENSMUSG00000020682(Mmp28),ENSMUSG00000026175(Vil1),ENSMUSG00000028978(Nos3)
MF	GO:0008017	microtubule binding	0	1	1	257	0.195343	0.296921	-	ENSMUSG00000014158(Trpv4)
BP	GO:0051179	localization	0	7	7	5970	0.196423	0.327371	-	ENSMUSG00000014158(Trpv4),ENSMUSG00000020682(Mmp28),ENSMUSG00000026175(Vil1),ENSMUSG00000026447(Pik3c2b),ENSMUSG00000028978(Nos3),ENSMUSG00000032064(Dixdc1),ENSMUSG00000052026(Slc6a7)
BP	GO:0009725	response to hormone	0	2	2	995	0.196853	0.327528	-	ENSMUSG00000014158(Trpv4),ENSMUSG00000028978(Nos3)
BP	GO:0008406	gonad development	0	1	1	266	0.198178	0.328611	-	ENSMUSG00000028978(Nos3)
BP	GO:0030258	lipid modification	0	1	1	266	0.198178	0.328611	-	ENSMUSG00000026447(Pik3c2b)
BP	GO:0031349	positive regulation of defense response	0	1	1	269	0.200186	0.331377	-	ENSMUSG00000014158(Trpv4)
CC	GO:0031410	cytoplasmic vesicle	0	3	3	1904	0.201011	0.423994	-	ENSMUSG00000014158(Trpv4),ENSMUSG00000026447(Pik3c2b),ENSMUSG00000030693(Klk10)
BP	GO:0001934	positive regulation of protein phosphorylation	0	2	2	1011	0.201715	0.332436	-	ENSMUSG00000014158(Trpv4),ENSMUSG00000032064(Dixdc1)
CC	GO:0097708	intracellular vesicle	0	3	3	1909	0.20209	0.423994	-	ENSMUSG00000014158(Trpv4),ENSMUSG00000026447(Pik3c2b),ENSMUSG00000030693(Klk10)
BP	GO:0045137	development of primary sexual characteristics	0	1	1	272	0.202189	0.332436	-	ENSMUSG00000028978(Nos3)
BP	GO:0051924	regulation of calcium ion transport	0	1	1	272	0.202189	0.332436	-	ENSMUSG00000028978(Nos3)
BP	GO:0098742	cell-cell adhesion via plasma-membrane adhesion molecules	0	1	1	272	0.202189	0.332436	-	ENSMUSG00000104063(Pcdhgb7)
BP	GO:0007417	central nervous system development	0	2	2	1014	0.202629	0.332598	-	ENSMUSG00000032064(Dixdc1),ENSMUSG00000052229(Gpr17)
BP	GO:0060485	mesenchyme development	0	1	1	274	0.203522	0.333503	-	ENSMUSG00000028978(Nos3)
BP	GO:0010951	negative regulation of endopeptidase activity	0	1	1	275	0.204188	0.334032	-	ENSMUSG00000026175(Vil1)
BP	GO:0030336	negative regulation of cell migration	0	1	1	277	0.205518	0.335083	-	ENSMUSG00000020682(Mmp28)
BP	GO:0110053	regulation of actin filament organization	0	1	1	277	0.205518	0.335083	-	ENSMUSG00000026175(Vil1)
BP	GO:0030072	peptide hormone secretion	0	1	1	280	0.207508	0.335266	-	ENSMUSG00000014158(Trpv4)
BP	GO:0032868	response to insulin	0	1	1	280	0.207508	0.335266	-	ENSMUSG00000014158(Trpv4)
BP	GO:0007162	negative regulation of cell adhesion	0	1	1	281	0.208171	0.335266	-	ENSMUSG00000014158(Trpv4)
BP	GO:0031668	cellular response to extracellular stimulus	0	1	1	281	0.208171	0.335266	-	ENSMUSG00000026447(Pik3c2b)
BP	GO:0009887	animal organ morphogenesis	0	2	2	1035	0.209041	0.335266	-	ENSMUSG00000014158(Trpv4),ENSMUSG00000028978(Nos3)
BP	GO:0048518	positive regulation of biological process	0	7	7	6072	0.209644	0.335266	-	ENSMUSG00000014158(Trpv4),ENSMUSG00000021118(Plek2),ENSMUSG00000026175(Vil1),ENSMUSG00000028978(Nos3),ENSMUSG00000032064(Dixdc1),ENSMUSG00000052229(Gpr17),ENSMUSG00000062329(Cytl1)
BP	GO:0065008	regulation of biological quality	0	5	5	3925	0.209859	0.335266	-	ENSMUSG00000014158(Trpv4),ENSMUSG00000026175(Vil1),ENSMUSG00000028978(Nos3),ENSMUSG00000052229(Gpr17),ENSMUSG00000062329(Cytl1)
BP	GO:0010466	negative regulation of peptidase activity	0	1	1	284	0.210155	0.335266	-	ENSMUSG00000026175(Vil1)
BP	GO:0021537	telencephalon development	0	1	1	284	0.210155	0.335266	-	ENSMUSG00000032064(Dixdc1)
BP	GO:0033500	carbohydrate homeostasis	0	1	1	284	0.210155	0.335266	-	ENSMUSG00000014158(Trpv4)
BP	GO:0042593	glucose homeostasis	0	1	1	284	0.210155	0.335266	-	ENSMUSG00000014158(Trpv4)
BP	GO:0072593	reactive oxygen species metabolic process	0	1	1	284	0.210155	0.335266	-	ENSMUSG00000028978(Nos3)
BP	GO:0006650	glycerophospholipid metabolic process	0	1	1	285	0.210816	0.335266	-	ENSMUSG00000026447(Pik3c2b)
BP	GO:0045927	positive regulation of growth	0	1	1	285	0.210816	0.335266	-	ENSMUSG00000026175(Vil1)
BP	GO:0060070	canonical Wnt signaling pathway	0	1	1	285	0.210816	0.335266	-	ENSMUSG00000032064(Dixdc1)
BP	GO:0030198	extracellular matrix organization	0	1	1	286	0.211476	0.335266	-	ENSMUSG00000020682(Mmp28)
BP	GO:0072659	protein localization to plasma membrane	0	1	1	286	0.211476	0.335266	-	ENSMUSG00000026175(Vil1)
BP	GO:0051960	regulation of nervous system development	0	2	2	1046	0.212411	0.336203	-	ENSMUSG00000014158(Trpv4),ENSMUSG00000032064(Dixdc1)
BP	GO:0043062	extracellular structure organization	0	1	1	288	0.212794	0.336263	-	ENSMUSG00000020682(Mmp28)
BP	GO:2000146	negative regulation of cell motility	0	1	1	290	0.21411	0.337795	-	ENSMUSG00000020682(Mmp28)
BP	GO:0000902	cell morphogenesis	0	2	2	1054	0.214866	0.338441	-	ENSMUSG00000026175(Vil1),ENSMUSG00000032064(Dixdc1)
BP	GO:0034599	cellular response to oxidative stress	0	1	1	292	0.215424	0.338772	-	ENSMUSG00000028978(Nos3)
BP	GO:0003008	system process	0	4	4	2943	0.216707	0.34018	-	ENSMUSG00000014158(Trpv4),ENSMUSG00000026175(Vil1),ENSMUSG00000028978(Nos3),ENSMUSG00000038725(Pkhd1l1)
MF	GO:0022857	transmembrane transporter activity	0	2	2	1041	0.216814	0.323562	-	ENSMUSG00000014158(Trpv4),ENSMUSG00000052026(Slc6a7)
BP	GO:0031175	neuron projection development	0	2	2	1061	0.217018	0.34018	-	ENSMUSG00000014158(Trpv4),ENSMUSG00000032064(Dixdc1)
MF	GO:0046983	protein dimerization activity	0	2	2	1042	0.217127	0.323562	-	ENSMUSG00000026175(Vil1),ENSMUSG00000051669(AU021092)
BP	GO:0006836	neurotransmitter transport	0	1	1	296	0.218046	0.341244	-	ENSMUSG00000052026(Slc6a7)
BP	GO:0030111	regulation of Wnt signaling pathway	0	1	1	298	0.219354	0.342741	-	ENSMUSG00000032064(Dixdc1)
BP	GO:0006936	muscle contraction	0	1	1	299	0.220007	0.3428	-	ENSMUSG00000014158(Trpv4)
BP	GO:0060284	regulation of cell development	0	2	2	1071	0.220095	0.3428	-	ENSMUSG00000014158(Trpv4),ENSMUSG00000032064(Dixdc1)
BP	GO:0009101	glycoprotein biosynthetic process	0	1	1	304	0.223266	0.346974	-	ENSMUSG00000062329(Cytl1)
BP	GO:0042327	positive regulation of phosphorylation	0	2	2	1082	0.223487	0.346974	-	ENSMUSG00000014158(Trpv4),ENSMUSG00000032064(Dixdc1)
BP	GO:0055114	oxidation-reduction process	0	2	2	1090	0.225957	0.350252	-	ENSMUSG00000014158(Trpv4),ENSMUSG00000028978(Nos3)
MF	GO:0050662	coenzyme binding	0	1	1	304	0.226932	0.33489	-	ENSMUSG00000028978(Nos3)
BP	GO:0045765	regulation of angiogenesis	0	1	1	312	0.228452	0.353557	-	ENSMUSG00000028978(Nos3)
BP	GO:0070588	calcium ion transmembrane transport	0	1	1	313	0.229098	0.353995	-	ENSMUSG00000014158(Trpv4)
BP	GO:0048872	homeostasis of number of cells	0	1	1	316	0.231033	0.35642	-	ENSMUSG00000028978(Nos3)
BP	GO:0070372	regulation of ERK1 and ERK2 cascade	0	1	1	318	0.232321	0.3577	-	ENSMUSG00000014158(Trpv4)
BP	GO:0007265	Ras protein signal transduction	0	1	1	319	0.232964	0.3577	-	ENSMUSG00000052229(Gpr17)
BP	GO:0007548	sex differentiation	0	1	1	319	0.232964	0.3577	-	ENSMUSG00000028978(Nos3)
BP	GO:0098656	anion transmembrane transport	0	1	1	321	0.234248	0.3584	-	ENSMUSG00000052026(Slc6a7)
BP	GO:0065009	regulation of molecular function	0	4	4	3039	0.234354	0.3584	-	ENSMUSG00000026175(Vil1),ENSMUSG00000028978(Nos3),ENSMUSG00000034037(Fgd5),ENSMUSG00000062329(Cytl1)
CC	GO:0019898	extrinsic component of membrane	0	1	1	323	0.234451	0.482428	-	ENSMUSG00000026447(Pik3c2b)
BP	GO:0040013	negative regulation of locomotion	0	1	1	322	0.23489	0.3584	-	ENSMUSG00000020682(Mmp28)
BP	GO:1903829	positive regulation of cellular protein localization	0	1	1	322	0.23489	0.3584	-	ENSMUSG00000026175(Vil1)
BP	GO:0070887	cellular response to chemical stimulus	0	4	4	3046	0.235658	0.359011	-	ENSMUSG00000014158(Trpv4),ENSMUSG00000020682(Mmp28),ENSMUSG00000026175(Vil1),ENSMUSG00000028978(Nos3)
BP	GO:0051271	negative regulation of cellular component movement	0	1	1	324	0.236171	0.359231	-	ENSMUSG00000020682(Mmp28)
MF	GO:0005261	cation channel activity	0	1	1	324	0.240017	0.348392	-	ENSMUSG00000014158(Trpv4)
BP	GO:0034220	ion transmembrane transport	0	2	2	1137	0.240525	0.365283	-	ENSMUSG00000014158(Trpv4),ENSMUSG00000052026(Slc6a7)
MF	GO:0022836	gated channel activity	0	1	1	325	0.240666	0.348392	-	ENSMUSG00000014158(Trpv4)
CC	GO:0005938	cell cortex	0	1	1	333	0.240808	0.48616	-	ENSMUSG00000014158(Trpv4)
BP	GO:0010769	regulation of cell morphogenesis involved in differentiation	0	1	1	335	0.243183	0.368173	-	ENSMUSG00000032064(Dixdc1)
BP	GO:0042063	gliogenesis	0	1	1	335	0.243183	0.368173	-	ENSMUSG00000052229(Gpr17)
BP	GO:0070371	ERK1 and ERK2 cascade	0	1	1	337	0.244451	0.369519	-	ENSMUSG00000014158(Trpv4)
BP	GO:0044092	negative regulation of molecular function	0	2	2	1151	0.24488	0.369594	-	ENSMUSG00000026175(Vil1),ENSMUSG00000028978(Nos3)
BP	GO:0006796	phosphate-containing compound metabolic process	0	4	4	3099	0.245603	0.369714	-	ENSMUSG00000014158(Trpv4),ENSMUSG00000026447(Pik3c2b),ENSMUSG00000028978(Nos3),ENSMUSG00000032064(Dixdc1)
BP	GO:0048511	rhythmic process	0	1	1	339	0.245717	0.369714	-	ENSMUSG00000028978(Nos3)
MF	GO:0022804	active transmembrane transporter activity	0	1	1	336	0.247768	0.355289	-	ENSMUSG00000052026(Slc6a7)
BP	GO:0006793	phosphorus metabolic process	0	4	4	3121	0.249766	0.375227	-	ENSMUSG00000014158(Trpv4),ENSMUSG00000026447(Pik3c2b),ENSMUSG00000028978(Nos3),ENSMUSG00000032064(Dixdc1)
BP	GO:1901342	regulation of vasculature development	0	1	1	347	0.250763	0.376144	-	ENSMUSG00000028978(Nos3)
MF	GO:0008509	anion transmembrane transporter activity	0	1	1	342	0.251615	0.357434	-	ENSMUSG00000052026(Slc6a7)
BP	GO:0046942	carboxylic acid transport	0	1	1	349	0.252019	0.376911	-	ENSMUSG00000052026(Slc6a7)
BP	GO:0009628	response to abiotic stimulus	0	2	2	1174	0.252047	0.376911	-	ENSMUSG00000014158(Trpv4),ENSMUSG00000028978(Nos3)
BP	GO:0062012	regulation of small molecule metabolic process	0	1	1	351	0.253273	0.378165	-	ENSMUSG00000028978(Nos3)
BP	GO:1990778	protein localization to cell periphery	0	1	1	352	0.2539	0.378297	-	ENSMUSG00000026175(Vil1)
BP	GO:0010976	positive regulation of neuron projection development	0	1	1	353	0.254526	0.378297	-	ENSMUSG00000032064(Dixdc1)
BP	GO:0015849	organic acid transport	0	1	1	353	0.254526	0.378297	-	ENSMUSG00000052026(Slc6a7)
BP	GO:0046879	hormone secretion	0	1	1	354	0.255151	0.378649	-	ENSMUSG00000014158(Trpv4)
MF	GO:0005215	transporter activity	0	2	2	1166	0.256311	0.360734	-	ENSMUSG00000014158(Trpv4),ENSMUSG00000052026(Slc6a7)
BP	GO:2000026	regulation of multicellular organismal development	0	3	3	2145	0.257227	0.380726	-	ENSMUSG00000014158(Trpv4),ENSMUSG00000028978(Nos3),ENSMUSG00000032064(Dixdc1)
BP	GO:0009100	glycoprotein metabolic process	0	1	1	358	0.257648	0.380726	-	ENSMUSG00000062329(Cytl1)
BP	GO:0051173	positive regulation of nitrogen compound metabolic process	0	4	4	3167	0.258536	0.380726	-	ENSMUSG00000014158(Trpv4),ENSMUSG00000028978(Nos3),ENSMUSG00000032064(Dixdc1),ENSMUSG00000062329(Cytl1)
BP	GO:0048584	positive regulation of response to stimulus	0	3	3	2151	0.258609	0.380726	-	ENSMUSG00000014158(Trpv4),ENSMUSG00000032064(Dixdc1),ENSMUSG00000052229(Gpr17)
BP	GO:0032496	response to lipopolysaccharide	0	1	1	360	0.258894	0.380726	-	ENSMUSG00000028978(Nos3)
BP	GO:0050878	regulation of body fluid levels	0	1	1	360	0.258894	0.380726	-	ENSMUSG00000014158(Trpv4)
BP	GO:1901564	organonitrogen compound metabolic process	0	7	7	6439	0.260491	0.382075	-	ENSMUSG00000014158(Trpv4),ENSMUSG00000020682(Mmp28),ENSMUSG00000026175(Vil1),ENSMUSG00000028978(Nos3),ENSMUSG00000030693(Klk10),ENSMUSG00000032064(Dixdc1),ENSMUSG00000062329(Cytl1)
BP	GO:0048666	neuron development	0	2	2	1202	0.260791	0.382075	-	ENSMUSG00000014158(Trpv4),ENSMUSG00000032064(Dixdc1)
BP	GO:0009914	hormone transport	0	1	1	364	0.261379	0.382075	-	ENSMUSG00000014158(Trpv4)
BP	GO:0044282	small molecule catabolic process	0	1	1	364	0.261379	0.382075	-	ENSMUSG00000028978(Nos3)
MF	GO:0042802	identical protein binding	0	3	3	2132	0.263365	0.367261	-	ENSMUSG00000014158(Trpv4),ENSMUSG00000026175(Vil1),ENSMUSG00000051669(AU021092)
BP	GO:0048878	chemical homeostasis	0	2	2	1211	0.263604	0.384752	-	ENSMUSG00000014158(Trpv4),ENSMUSG00000052229(Gpr17)
BP	GO:0007165	signal transduction	0	7	7	6479	0.266318	0.387563	-	ENSMUSG00000014158(Trpv4),ENSMUSG00000021118(Plek2),ENSMUSG00000026175(Vil1),ENSMUSG00000026447(Pik3c2b),ENSMUSG00000028978(Nos3),ENSMUSG00000032064(Dixdc1),ENSMUSG00000052229(Gpr17)
BP	GO:0048638	regulation of developmental growth	0	1	1	372	0.266325	0.387563	-	ENSMUSG00000026175(Vil1)
BP	GO:0051239	regulation of multicellular organismal process	0	4	4	3213	0.267388	0.388197	-	ENSMUSG00000014158(Trpv4),ENSMUSG00000026175(Vil1),ENSMUSG00000028978(Nos3),ENSMUSG00000032064(Dixdc1)
BP	GO:0001505	regulation of neurotransmitter levels	0	1	1	374	0.267557	0.388197	-	ENSMUSG00000028978(Nos3)
BP	GO:0051336	regulation of hydrolase activity	0	2	2	1226	0.268296	0.388691	-	ENSMUSG00000026175(Vil1),ENSMUSG00000028978(Nos3)
BP	GO:0002237	response to molecule of bacterial origin	0	1	1	376	0.268787	0.388824	-	ENSMUSG00000028978(Nos3)
BP	GO:0030154	cell differentiation	0	5	5	4293	0.270321	0.390464	-	ENSMUSG00000014158(Trpv4),ENSMUSG00000026175(Vil1),ENSMUSG00000032064(Dixdc1),ENSMUSG00000052229(Gpr17),ENSMUSG00000062329(Cytl1)
BP	GO:0045861	negative regulation of proteolysis	0	1	1	382	0.272465	0.392978	-	ENSMUSG00000026175(Vil1)
CC	GO:0016324	apical plasma membrane	0	1	1	385	0.273072	0.52933	-	ENSMUSG00000014158(Trpv4)
BP	GO:0031401	positive regulation of protein modification process	0	2	2	1242	0.273305	0.393607	-	ENSMUSG00000014158(Trpv4),ENSMUSG00000032064(Dixdc1)
BP	GO:0046486	glycerolipid metabolic process	0	1	1	385	0.274297	0.394454	-	ENSMUSG00000026447(Pik3c2b)
CC	GO:0045121	membrane raft	0	1	1	391	0.27671	0.52933	-	ENSMUSG00000028978(Nos3)
CC	GO:0098857	membrane microdomain	0	1	1	392	0.277315	0.52933	-	ENSMUSG00000028978(Nos3)
BP	GO:0006163	purine nucleotide metabolic process	0	1	1	390	0.277342	0.398148	-	ENSMUSG00000028978(Nos3)
BP	GO:0048519	negative regulation of biological process	0	6	6	5434	0.277683	0.398148	-	ENSMUSG00000014158(Trpv4),ENSMUSG00000020682(Mmp28),ENSMUSG00000026175(Vil1),ENSMUSG00000028978(Nos3),ENSMUSG00000032064(Dixdc1),ENSMUSG00000052229(Gpr17)
BP	GO:0051090	regulation of DNA-binding transcription factor activity	0	1	1	395	0.280374	0.401417	-	ENSMUSG00000062329(Cytl1)
BP	GO:0006644	phospholipid metabolic process	0	1	1	398	0.282188	0.403421	-	ENSMUSG00000026447(Pik3c2b)
BP	GO:0048869	cellular developmental process	0	5	5	4365	0.282743	0.403623	-	ENSMUSG00000014158(Trpv4),ENSMUSG00000026175(Vil1),ENSMUSG00000032064(Dixdc1),ENSMUSG00000052229(Gpr17),ENSMUSG00000062329(Cytl1)
MF	GO:0004857	enzyme inhibitor activity	0	1	1	395	0.284805	0.393462	-	ENSMUSG00000026175(Vil1)
BP	GO:0032535	regulation of cellular component size	0	1	1	404	0.285802	0.407393	-	ENSMUSG00000026175(Vil1)
CC	GO:0030141	secretory granule	0	1	1	408	0.286927	0.52933	-	ENSMUSG00000030693(Klk10)
CC	GO:0098589	membrane region	0	1	1	408	0.286927	0.52933	-	ENSMUSG00000028978(Nos3)
BP	GO:0016055	Wnt signaling pathway	0	1	1	406	0.287003	0.408508	-	ENSMUSG00000032064(Dixdc1)
MF	GO:0097367	carbohydrate derivative binding	0	3	3	2233	0.287331	0.393462	-	ENSMUSG00000014158(Trpv4),ENSMUSG00000026175(Vil1),ENSMUSG00000028978(Nos3)
BP	GO:0198738	cell-cell signaling by wnt	0	1	1	408	0.288202	0.409617	-	ENSMUSG00000032064(Dixdc1)
BP	GO:0032103	positive regulation of response to external stimulus	0	1	1	409	0.288801	0.40987	-	ENSMUSG00000014158(Trpv4)
BP	GO:0022407	regulation of cell-cell adhesion	0	1	1	411	0.289997	0.41097	-	ENSMUSG00000014158(Trpv4)
BP	GO:0016310	phosphorylation	0	3	3	2291	0.291209	0.412088	-	ENSMUSG00000014158(Trpv4),ENSMUSG00000026447(Pik3c2b),ENSMUSG00000032064(Dixdc1)
BP	GO:0010959	regulation of metal ion transport	0	1	1	417	0.293575	0.41471	-	ENSMUSG00000028978(Nos3)
BP	GO:0007264	small GTPase mediated signal transduction	0	1	1	418	0.294169	0.41471	-	ENSMUSG00000052229(Gpr17)
BP	GO:0006914	autophagy	0	1	1	419	0.294763	0.41471	-	ENSMUSG00000026447(Pik3c2b)
BP	GO:0061919	process utilizing autophagic mechanism	0	1	1	419	0.294763	0.41471	-	ENSMUSG00000026447(Pik3c2b)
MF	GO:0046873	metal ion transmembrane transporter activity	0	1	1	413	0.295758	0.401386	-	ENSMUSG00000014158(Trpv4)
BP	GO:0030900	forebrain development	0	1	1	422	0.296543	0.416476	-	ENSMUSG00000032064(Dixdc1)
CC	GO:0005874	microtubule	0	1	1	425	0.297007	0.53864	-	ENSMUSG00000014158(Trpv4)
BP	GO:0034329	cell junction assembly	0	1	1	423	0.297135	0.416476	-	ENSMUSG00000014158(Trpv4)
BP	GO:0031325	positive regulation of cellular metabolic process	0	4	4	3367	0.297546	0.416476	-	ENSMUSG00000014158(Trpv4),ENSMUSG00000028978(Nos3),ENSMUSG00000032064(Dixdc1),ENSMUSG00000062329(Cytl1)
BP	GO:0002790	peptide secretion	0	1	1	424	0.297727	0.416476	-	ENSMUSG00000014158(Trpv4)
BP	GO:0072521	purine-containing compound metabolic process	0	1	1	426	0.298909	0.41753	-	ENSMUSG00000028978(Nos3)
MF	GO:0005216	ion channel activity	0	1	1	419	0.299374	0.402697	-	ENSMUSG00000014158(Trpv4)
BP	GO:0010639	negative regulation of organelle organization	0	1	1	427	0.299499	0.417756	-	ENSMUSG00000026175(Vil1)
BP	GO:0019538	protein metabolic process	0	6	6	5580	0.301119	0.419024	-	ENSMUSG00000014158(Trpv4),ENSMUSG00000020682(Mmp28),ENSMUSG00000026175(Vil1),ENSMUSG00000030693(Klk10),ENSMUSG00000032064(Dixdc1),ENSMUSG00000062329(Cytl1)
BP	GO:0042060	wound healing	0	1	1	430	0.301267	0.419024	-	ENSMUSG00000026175(Vil1)
BP	GO:0019932	second-messenger-mediated signaling	0	1	1	431	0.301856	0.419244	-	ENSMUSG00000028978(Nos3)
BP	GO:0071495	cellular response to endogenous stimulus	0	2	2	1340	0.304003	0.421626	-	ENSMUSG00000026175(Vil1),ENSMUSG00000028978(Nos3)
BP	GO:0006091	generation of precursor metabolites and energy	0	1	1	438	0.305962	0.42374	-	ENSMUSG00000014158(Trpv4)
BP	GO:0043254	regulation of protein-containing complex assembly	0	1	1	440	0.307131	0.424756	-	ENSMUSG00000026175(Vil1)
BP	GO:0050790	regulation of catalytic activity	0	3	3	2361	0.307714	0.424945	-	ENSMUSG00000026175(Vil1),ENSMUSG00000028978(Nos3),ENSMUSG00000034037(Fgd5)
BP	GO:0052548	regulation of endopeptidase activity	0	1	1	442	0.308298	0.424945	-	ENSMUSG00000026175(Vil1)
BP	GO:0009056	catabolic process	0	3	3	2366	0.308897	0.424945	-	ENSMUSG00000020682(Mmp28),ENSMUSG00000026447(Pik3c2b),ENSMUSG00000028978(Nos3)
BP	GO:0007155	cell adhesion	0	2	2	1356	0.309011	0.424945	-	ENSMUSG00000014158(Trpv4),ENSMUSG00000104063(Pcdhgb7)
BP	GO:0007409	axonogenesis	0	1	1	446	0.310627	0.426163	-	ENSMUSG00000032064(Dixdc1)
BP	GO:0010628	positive regulation of gene expression	0	3	3	2375	0.311027	0.426163	-	ENSMUSG00000014158(Trpv4),ENSMUSG00000028978(Nos3),ENSMUSG00000062329(Cytl1)
BP	GO:0001819	positive regulation of cytokine production	0	1	1	447	0.311208	0.426163	-	ENSMUSG00000014158(Trpv4)
BP	GO:0043434	response to peptide hormone	0	1	1	449	0.312369	0.427095	-	ENSMUSG00000014158(Trpv4)
BP	GO:0022610	biological adhesion	0	2	2	1368	0.312765	0.427095	-	ENSMUSG00000014158(Trpv4),ENSMUSG00000104063(Pcdhgb7)
BP	GO:0045666	positive regulation of neuron differentiation	0	1	1	451	0.313528	0.427538	-	ENSMUSG00000032064(Dixdc1)
BP	GO:0007399	nervous system development	0	3	3	2401	0.317189	0.431926	-	ENSMUSG00000014158(Trpv4),ENSMUSG00000032064(Dixdc1),ENSMUSG00000052229(Gpr17)
BP	GO:0006979	response to oxidative stress	0	1	1	459	0.318145	0.432624	-	ENSMUSG00000028978(Nos3)
BP	GO:0051707	response to other organism	0	2	2	1390	0.31964	0.434052	-	ENSMUSG00000026175(Vil1),ENSMUSG00000028978(Nos3)
BP	GO:0043207	response to external biotic stimulus	0	2	2	1393	0.320577	0.434719	-	ENSMUSG00000026175(Vil1),ENSMUSG00000028978(Nos3)
MF	GO:0015267	channel activity	0	1	1	461	0.3242	0.428507	-	ENSMUSG00000014158(Trpv4)
MF	GO:0022803	passive transmembrane transporter activity	0	1	1	461	0.3242	0.428507	-	ENSMUSG00000014158(Trpv4)
BP	GO:0052547	regulation of peptidase activity	0	1	1	470	0.324446	0.439354	-	ENSMUSG00000026175(Vil1)
BP	GO:0002376	immune system process	0	3	3	2438	0.325976	0.440813	-	ENSMUSG00000014158(Trpv4),ENSMUSG00000020682(Mmp28),ENSMUSG00000052229(Gpr17)
BP	GO:0010604	positive regulation of macromolecule metabolic process	0	4	4	3518	0.327746	0.442593	-	ENSMUSG00000014158(Trpv4),ENSMUSG00000028978(Nos3),ENSMUSG00000032064(Dixdc1),ENSMUSG00000062329(Cytl1)
BP	GO:0071702	organic substance transport	0	3	3	2454	0.329781	0.444546	-	ENSMUSG00000014158(Trpv4),ENSMUSG00000026175(Vil1),ENSMUSG00000052026(Slc6a7)
BP	GO:0009117	nucleotide metabolic process	0	1	1	480	0.330127	0.444546	-	ENSMUSG00000028978(Nos3)
BP	GO:0009607	response to biotic stimulus	0	2	2	1425	0.33056	0.444546	-	ENSMUSG00000026175(Vil1),ENSMUSG00000028978(Nos3)
BP	GO:0051716	cellular response to stimulus	0	8	8	8071	0.332487	0.446521	-	ENSMUSG00000014158(Trpv4),ENSMUSG00000020682(Mmp28),ENSMUSG00000021118(Plek2),ENSMUSG00000026175(Vil1),ENSMUSG00000026447(Pik3c2b),ENSMUSG00000028978(Nos3),ENSMUSG00000032064(Dixdc1),ENSMUSG00000052229(Gpr17)
BP	GO:0023052	signaling	0	7	7	6916	0.333004	0.4466	-	ENSMUSG00000014158(Trpv4),ENSMUSG00000021118(Plek2),ENSMUSG00000026175(Vil1),ENSMUSG00000026447(Pik3c2b),ENSMUSG00000028978(Nos3),ENSMUSG00000032064(Dixdc1),ENSMUSG00000052229(Gpr17)
CC	GO:0031012	extracellular matrix	0	1	1	488	0.333207	0.589484	-	ENSMUSG00000020682(Mmp28)
BP	GO:0051051	negative regulation of transport	0	1	1	486	0.333513	0.44667	-	ENSMUSG00000028978(Nos3)
BP	GO:0065003	protein-containing complex assembly	0	2	2	1439	0.334919	0.447836	-	ENSMUSG00000014158(Trpv4),ENSMUSG00000026175(Vil1)
BP	GO:0006753	nucleoside phosphate metabolic process	0	1	1	490	0.335762	0.447836	-	ENSMUSG00000028978(Nos3)
BP	GO:0061564	axon development	0	1	1	490	0.335762	0.447836	-	ENSMUSG00000032064(Dixdc1)
BP	GO:0001701	in utero embryonic development	0	1	1	493	0.337444	0.449465	-	ENSMUSG00000028978(Nos3)
CC	GO:0012506	vesicle membrane	0	1	1	496	0.337676	0.589484	-	ENSMUSG00000028978(Nos3)
BP	GO:0001932	regulation of protein phosphorylation	0	2	2	1456	0.340206	0.451852	-	ENSMUSG00000014158(Trpv4),ENSMUSG00000032064(Dixdc1)
BP	GO:0015711	organic anion transport	0	1	1	498	0.340239	0.451852	-	ENSMUSG00000052026(Slc6a7)
BP	GO:0048608	reproductive structure development	0	1	1	499	0.340796	0.451852	-	ENSMUSG00000028978(Nos3)
BP	GO:0048513	animal organ development	0	4	4	3584	0.34109	0.451852	-	ENSMUSG00000014158(Trpv4),ENSMUSG00000028978(Nos3),ENSMUSG00000032064(Dixdc1),ENSMUSG00000062329(Cytl1)
MF	GO:0044877	protein-containing complex binding	0	2	2	1437	0.342597	0.446501	-	ENSMUSG00000014158(Trpv4),ENSMUSG00000026175(Vil1)
BP	GO:0030182	neuron differentiation	0	2	2	1466	0.343311	0.453913	-	ENSMUSG00000014158(Trpv4),ENSMUSG00000032064(Dixdc1)
BP	GO:0061458	reproductive system development	0	1	1	504	0.343577	0.453913	-	ENSMUSG00000028978(Nos3)
MF	GO:0051020	GTPase binding	0	1	1	495	0.343688	0.446501	-	ENSMUSG00000034037(Fgd5)
CC	GO:0005887	integral component of plasma membrane	0	2	2	1478	0.344645	0.589484	-	ENSMUSG00000014158(Trpv4),ENSMUSG00000052229(Gpr17)
BP	GO:0007154	cell communication	0	7	7	6991	0.344923	0.455074	-	ENSMUSG00000014158(Trpv4),ENSMUSG00000021118(Plek2),ENSMUSG00000026175(Vil1),ENSMUSG00000026447(Pik3c2b),ENSMUSG00000028978(Nos3),ENSMUSG00000032064(Dixdc1),ENSMUSG00000052229(Gpr17)
BP	GO:0120031	plasma membrane bounded cell projection assembly	0	1	1	510	0.3469	0.456488	-	ENSMUSG00000021118(Plek2)
BP	GO:0007166	cell surface receptor signaling pathway	0	3	3	2526	0.346931	0.456488	-	ENSMUSG00000026175(Vil1),ENSMUSG00000028978(Nos3),ENSMUSG00000032064(Dixdc1)
CC	GO:0005911	cell-cell junction	0	1	1	513	0.34708	0.589484	-	ENSMUSG00000014158(Trpv4)
BP	GO:0007267	cell-cell signaling	0	2	2	1492	0.351371	0.461707	-	ENSMUSG00000014158(Trpv4),ENSMUSG00000032064(Dixdc1)
BP	GO:0030031	cell projection assembly	0	1	1	522	0.353498	0.463253	-	ENSMUSG00000021118(Plek2)
BP	GO:1905114	cell surface receptor signaling pathway involved in cell-cell signaling	0	1	1	522	0.353498	0.463253	-	ENSMUSG00000032064(Dixdc1)
BP	GO:0016043	cellular component organization	0	6	6	5901	0.35452	0.463969	-	ENSMUSG00000014158(Trpv4),ENSMUSG00000020682(Mmp28),ENSMUSG00000021118(Plek2),ENSMUSG00000026175(Vil1),ENSMUSG00000026447(Pik3c2b),ENSMUSG00000032064(Dixdc1)
BP	GO:0001525	angiogenesis	0	1	1	525	0.355137	0.464154	-	ENSMUSG00000028978(Nos3)
BP	GO:1901652	response to peptide	0	1	1	526	0.355683	0.464245	-	ENSMUSG00000014158(Trpv4)
BP	GO:0048856	anatomical structure development	0	6	6	5918	0.357405	0.465869	-	ENSMUSG00000014158(Trpv4),ENSMUSG00000026175(Vil1),ENSMUSG00000028978(Nos3),ENSMUSG00000032064(Dixdc1),ENSMUSG00000052229(Gpr17),ENSMUSG00000062329(Cytl1)
BP	GO:0055085	transmembrane transport	0	2	2	1526	0.361874	0.470785	-	ENSMUSG00000014158(Trpv4),ENSMUSG00000052026(Slc6a7)
BP	GO:0048731	system development	0	5	5	4808	0.362142	0.470785	-	ENSMUSG00000014158(Trpv4),ENSMUSG00000028978(Nos3),ENSMUSG00000032064(Dixdc1),ENSMUSG00000052229(Gpr17),ENSMUSG00000062329(Cytl1)
BP	GO:0042981	regulation of apoptotic process	0	2	2	1535	0.364647	0.47341	-	ENSMUSG00000026175(Vil1),ENSMUSG00000028978(Nos3)
BP	GO:0006952	defense response	0	2	2	1541	0.366493	0.474543	-	ENSMUSG00000014158(Trpv4),ENSMUSG00000052229(Gpr17)
BP	GO:1901566	organonitrogen compound biosynthetic process	0	2	2	1541	0.366493	0.474543	-	ENSMUSG00000028978(Nos3),ENSMUSG00000062329(Cytl1)
CC	GO:0031226	intrinsic component of plasma membrane	0	2	2	1558	0.369224	0.617296	-	ENSMUSG00000014158(Trpv4),ENSMUSG00000052229(Gpr17)
BP	GO:0023061	signal release	0	1	1	555	0.37132	0.479519	-	ENSMUSG00000014158(Trpv4)
BP	GO:0055086	nucleobase-containing small molecule metabolic process	0	1	1	555	0.37132	0.479519	-	ENSMUSG00000028978(Nos3)
BP	GO:0043067	regulation of programmed cell death	0	2	2	1560	0.372331	0.480189	-	ENSMUSG00000026175(Vil1),ENSMUSG00000028978(Nos3)
BP	GO:0009611	response to wounding	0	1	1	558	0.372917	0.480309	-	ENSMUSG00000026175(Vil1)
BP	GO:0050769	positive regulation of neurogenesis	0	1	1	565	0.376629	0.48445	-	ENSMUSG00000032064(Dixdc1)
BP	GO:0010817	regulation of hormone levels	0	1	1	568	0.378213	0.485847	-	ENSMUSG00000014158(Trpv4)
BP	GO:0032268	regulation of cellular protein metabolic process	0	3	3	2660	0.378885	0.48592	-	ENSMUSG00000014158(Trpv4),ENSMUSG00000026175(Vil1),ENSMUSG00000032064(Dixdc1)
BP	GO:0051301	cell division	0	1	1	570	0.379267	0.48592	-	ENSMUSG00000032064(Dixdc1)
MF	GO:0022890	inorganic cation transmembrane transporter activity	0	1	1	560	0.379482	0.488824	-	ENSMUSG00000014158(Trpv4)
BP	GO:1901137	carbohydrate derivative biosynthetic process	0	1	1	574	0.38137	0.487366	-	ENSMUSG00000062329(Cytl1)
BP	GO:0009636	response to toxic substance	0	1	1	575	0.381895	0.487366	-	ENSMUSG00000028978(Nos3)
BP	GO:0017144	drug metabolic process	0	1	1	575	0.381895	0.487366	-	ENSMUSG00000028978(Nos3)
BP	GO:1903827	regulation of cellular protein localization	0	1	1	577	0.382943	0.487552	-	ENSMUSG00000026175(Vil1)
BP	GO:0042325	regulation of phosphorylation	0	2	2	1595	0.383041	0.487552	-	ENSMUSG00000014158(Trpv4),ENSMUSG00000032064(Dixdc1)
BP	GO:0032270	positive regulation of cellular protein metabolic process	0	2	2	1600	0.384566	0.487572	-	ENSMUSG00000014158(Trpv4),ENSMUSG00000032064(Dixdc1)
BP	GO:0007169	transmembrane receptor protein tyrosine kinase signaling pathway	0	1	1	581	0.385035	0.487572	-	ENSMUSG00000026175(Vil1)
BP	GO:0044419	interspecies interaction between organisms	0	2	2	1602	0.385176	0.487572	-	ENSMUSG00000026175(Vil1),ENSMUSG00000028978(Nos3)
BP	GO:0071840	cellular component organization or biogenesis	0	6	6	6082	0.385465	0.487572	-	ENSMUSG00000014158(Trpv4),ENSMUSG00000020682(Mmp28),ENSMUSG00000021118(Plek2),ENSMUSG00000026175(Vil1),ENSMUSG00000026447(Pik3c2b),ENSMUSG00000032064(Dixdc1)
BP	GO:0072657	protein localization to membrane	0	1	1	582	0.385557	0.487572	-	ENSMUSG00000026175(Vil1)
MF	GO:0048037	cofactor binding	0	1	1	572	0.385886	0.492896	-	ENSMUSG00000028978(Nos3)
BP	GO:0043933	protein-containing complex subunit organization	0	2	2	1607	0.386699	0.488107	-	ENSMUSG00000014158(Trpv4),ENSMUSG00000026175(Vil1)
BP	GO:0022607	cellular component assembly	0	3	3	2694	0.386981	0.488107	-	ENSMUSG00000014158(Trpv4),ENSMUSG00000021118(Plek2),ENSMUSG00000026175(Vil1)
BP	GO:0009893	positive regulation of metabolic process	0	4	4	3814	0.388003	0.488763	-	ENSMUSG00000014158(Trpv4),ENSMUSG00000028978(Nos3),ENSMUSG00000032064(Dixdc1),ENSMUSG00000062329(Cytl1)
BP	GO:0048523	negative regulation of cellular process	0	5	5	4969	0.39183	0.492948	-	ENSMUSG00000014158(Trpv4),ENSMUSG00000020682(Mmp28),ENSMUSG00000026175(Vil1),ENSMUSG00000028978(Nos3),ENSMUSG00000032064(Dixdc1)
BP	GO:0071396	cellular response to lipid	0	1	1	597	0.393334	0.494202	-	ENSMUSG00000028978(Nos3)
BP	GO:0007507	heart development	0	1	1	600	0.394879	0.494883	-	ENSMUSG00000028978(Nos3)
BP	GO:0048699	generation of neurons	0	2	2	1635	0.395207	0.494883	-	ENSMUSG00000014158(Trpv4),ENSMUSG00000032064(Dixdc1)
BP	GO:0010035	response to inorganic substance	0	1	1	602	0.395906	0.494883	-	ENSMUSG00000028978(Nos3)
BP	GO:0048667	cell morphogenesis involved in neuron differentiation	0	1	1	602	0.395906	0.494883	-	ENSMUSG00000032064(Dixdc1)
CC	GO:0005829	cytosol	0	4	4	3875	0.396358	0.639456	-	ENSMUSG00000026447(Pik3c2b),ENSMUSG00000028978(Nos3),ENSMUSG00000032064(Dixdc1),ENSMUSG00000051669(AU021092)
BP	GO:0007423	sensory organ development	0	1	1	605	0.397444	0.496169	-	ENSMUSG00000062329(Cytl1)
CC	GO:0098793	presynapse	0	1	1	610	0.398376	0.639456	-	ENSMUSG00000032064(Dixdc1)
BP	GO:0008610	lipid biosynthetic process	0	1	1	609	0.39949	0.498085	-	ENSMUSG00000026447(Pik3c2b)
CC	GO:0099503	secretory vesicle	0	1	1	614	0.400407	0.639456	-	ENSMUSG00000030693(Klk10)
BP	GO:0044093	positive regulation of molecular function	0	2	2	1667	0.404877	0.504157	-	ENSMUSG00000028978(Nos3),ENSMUSG00000062329(Cytl1)
BP	GO:0048514	blood vessel morphogenesis	0	1	1	621	0.405586	0.504396	-	ENSMUSG00000028978(Nos3)
BP	GO:0051247	positive regulation of protein metabolic process	0	2	2	1674	0.406985	0.505491	-	ENSMUSG00000014158(Trpv4),ENSMUSG00000032064(Dixdc1)
BP	GO:0043065	positive regulation of apoptotic process	0	1	1	629	0.409618	0.508114	-	ENSMUSG00000028978(Nos3)
BP	GO:0043068	positive regulation of programmed cell death	0	1	1	634	0.412125	0.510406	-	ENSMUSG00000028978(Nos3)
CC	GO:0005737	cytoplasm	0	10	10	11011	0.412522	0.649116	-	ENSMUSG00000014158(Trpv4),ENSMUSG00000020682(Mmp28),ENSMUSG00000021118(Plek2),ENSMUSG00000026175(Vil1),ENSMUSG00000026447(Pik3c2b),ENSMUSG00000028978(Nos3),ENSMUSG00000030693(Klk10),ENSMUSG00000032064(Dixdc1),ENSMUSG00000034037(Fgd5),ENSMUSG00000051669(AU021092)
BP	GO:0051962	positive regulation of nervous system development	0	1	1	635	0.412625	0.510406	-	ENSMUSG00000032064(Dixdc1)
BP	GO:0048729	tissue morphogenesis	0	1	1	636	0.413125	0.510406	-	ENSMUSG00000028978(Nos3)
BP	GO:0051246	regulation of protein metabolic process	0	3	3	2806	0.41356	0.510406	-	ENSMUSG00000014158(Trpv4),ENSMUSG00000026175(Vil1),ENSMUSG00000032064(Dixdc1)
BP	GO:0030855	epithelial cell differentiation	0	1	1	640	0.41512	0.511684	-	ENSMUSG00000026175(Vil1)
BP	GO:0010941	regulation of cell death	0	2	2	1709	0.417479	0.513942	-	ENSMUSG00000026175(Vil1),ENSMUSG00000028978(Nos3)
BP	GO:0010720	positive regulation of cell development	0	1	1	648	0.419091	0.515234	-	ENSMUSG00000032064(Dixdc1)
BP	GO:0006820	anion transport	0	1	1	649	0.419586	0.515234	-	ENSMUSG00000052026(Slc6a7)
BP	GO:0009966	regulation of signal transduction	0	3	3	2836	0.420646	0.515887	-	ENSMUSG00000014158(Trpv4),ENSMUSG00000032064(Dixdc1),ENSMUSG00000052229(Gpr17)
BP	GO:0048812	neuron projection morphogenesis	0	1	1	655	0.422545	0.516915	-	ENSMUSG00000032064(Dixdc1)
BP	GO:0050776	regulation of immune response	0	1	1	655	0.422545	0.516915	-	ENSMUSG00000052229(Gpr17)
MF	GO:0008144	drug binding	0	2	2	1698	0.423605	0.536567	-	ENSMUSG00000014158(Trpv4),ENSMUSG00000028978(Nos3)
CC	GO:0005929	cilium	0	1	1	670	0.42818	0.66399	-	ENSMUSG00000014158(Trpv4)
BP	GO:0040008	regulation of growth	0	1	1	669	0.429395	0.524636	-	ENSMUSG00000026175(Vil1)
BP	GO:0008285	negative regulation of cell population proliferation	0	1	1	682	0.435686	0.531657	-	ENSMUSG00000028978(Nos3)
BP	GO:0001817	regulation of cytokine production	0	1	1	693	0.440959	0.537009	-	ENSMUSG00000014158(Trpv4)
BP	GO:1901700	response to oxygen-containing compound	0	2	2	1789	0.441173	0.537009	-	ENSMUSG00000014158(Trpv4),ENSMUSG00000028978(Nos3)
BP	GO:0044085	cellular component biogenesis	0	3	3	2928	0.442262	0.537148	-	ENSMUSG00000014158(Trpv4),ENSMUSG00000021118(Plek2),ENSMUSG00000026175(Vil1)
BP	GO:0010942	positive regulation of cell death	0	1	1	696	0.442389	0.537148	-	ENSMUSG00000028978(Nos3)
MF	GO:0016773	phosphotransferase activity, alcohol group as acceptor	0	1	1	690	0.445629	0.559799	-	ENSMUSG00000026447(Pik3c2b)
BP	GO:0030155	regulation of cell adhesion	0	1	1	705	0.446659	0.541251	-	ENSMUSG00000014158(Trpv4)
BP	GO:0032502	developmental process	0	6	6	6436	0.446879	0.541251	-	ENSMUSG00000014158(Trpv4),ENSMUSG00000026175(Vil1),ENSMUSG00000028978(Nos3),ENSMUSG00000032064(Dixdc1),ENSMUSG00000052229(Gpr17),ENSMUSG00000062329(Cytl1)
CC	GO:0043025	neuronal cell body	0	1	1	715	0.449616	0.68727	-	ENSMUSG00000032064(Dixdc1)
BP	GO:0001568	blood vessel development	0	1	1	715	0.451366	0.546008	-	ENSMUSG00000028978(Nos3)
BP	GO:0001816	cytokine production	0	1	1	718	0.452771	0.547028	-	ENSMUSG00000014158(Trpv4)
BP	GO:0048589	developmental growth	0	1	1	723	0.455105	0.549168	-	ENSMUSG00000026175(Vil1)
BP	GO:0034330	cell junction organization	0	1	1	730	0.458357	0.552408	-	ENSMUSG00000014158(Trpv4)
BP	GO:0043269	regulation of ion transport	0	1	1	733	0.459745	0.553397	-	ENSMUSG00000028978(Nos3)
MF	GO:0098772	molecular function regulator	0	2	2	1826	0.461809	0.572417	-	ENSMUSG00000026175(Vil1),ENSMUSG00000034037(Fgd5)
MF	GO:0008270	zinc ion binding	0	1	1	727	0.463206	0.572417	-	ENSMUSG00000020682(Mmp28)
BP	GO:0031399	regulation of protein modification process	0	2	2	1868	0.464134	0.557973	-	ENSMUSG00000014158(Trpv4),ENSMUSG00000032064(Dixdc1)
BP	GO:0001944	vasculature development	0	1	1	745	0.465264	0.557973	-	ENSMUSG00000028978(Nos3)
BP	GO:0072358	cardiovascular system development	0	1	1	745	0.465264	0.557973	-	ENSMUSG00000028978(Nos3)
CC	GO:1990234	transferase complex	0	1	1	749	0.465307	0.699578	-	ENSMUSG00000026447(Pik3c2b)
BP	GO:0006915	apoptotic process	0	2	2	1875	0.466146	0.558344	-	ENSMUSG00000026175(Vil1),ENSMUSG00000028978(Nos3)
BP	GO:0007275	multicellular organism development	0	5	5	5373	0.466781	0.55842	-	ENSMUSG00000014158(Trpv4),ENSMUSG00000028978(Nos3),ENSMUSG00000032064(Dixdc1),ENSMUSG00000052229(Gpr17),ENSMUSG00000062329(Cytl1)
BP	GO:0045935	positive regulation of nucleobase-containing compound metabolic process	0	2	2	1886	0.4693	0.560744	-	ENSMUSG00000028978(Nos3),ENSMUSG00000062329(Cytl1)
BP	GO:0007420	brain development	0	1	1	757	0.47073	0.561764	-	ENSMUSG00000032064(Dixdc1)
CC	GO:0099513	polymeric cytoskeletal fiber	0	1	1	761	0.470744	0.699578	-	ENSMUSG00000014158(Trpv4)
BP	GO:0000904	cell morphogenesis involved in differentiation	0	1	1	760	0.472088	0.562696	-	ENSMUSG00000032064(Dixdc1)
BP	GO:0043009	chordate embryonic development	0	1	1	763	0.473443	0.563622	-	ENSMUSG00000028978(Nos3)
BP	GO:0006468	protein phosphorylation	0	2	2	1904	0.474441	0.564122	-	ENSMUSG00000014158(Trpv4),ENSMUSG00000032064(Dixdc1)
BP	GO:0045595	regulation of cell differentiation	0	2	2	1915	0.47757	0.566894	-	ENSMUSG00000014158(Trpv4),ENSMUSG00000032064(Dixdc1)
BP	GO:0030162	regulation of proteolysis	0	1	1	773	0.477936	0.566894	-	ENSMUSG00000026175(Vil1)
BP	GO:0012501	programmed cell death	0	2	2	1920	0.47899	0.567454	-	ENSMUSG00000026175(Vil1),ENSMUSG00000028978(Nos3)
BP	GO:0009792	embryo development ending in birth or egg hatching	0	1	1	779	0.480614	0.568688	-	ENSMUSG00000028978(Nos3)
MF	GO:0016301	kinase activity	0	1	1	775	0.485227	0.594795	-	ENSMUSG00000026447(Pik3c2b)
BP	GO:0031328	positive regulation of cellular biosynthetic process	0	2	2	1957	0.489429	0.578416	-	ENSMUSG00000028978(Nos3),ENSMUSG00000062329(Cytl1)
CC	GO:0044297	cell body	0	1	1	804	0.489803	0.71793	-	ENSMUSG00000032064(Dixdc1)
MF	GO:0032553	ribonucleotide binding	0	2	2	1923	0.489915	0.595736	-	ENSMUSG00000014158(Trpv4),ENSMUSG00000028978(Nos3)
BP	GO:0060322	head development	0	1	1	804	0.491635	0.58032	-	ENSMUSG00000032064(Dixdc1)
BP	GO:0006810	transport	0	4	4	4335	0.493872	0.582255	-	ENSMUSG00000014158(Trpv4),ENSMUSG00000026175(Vil1),ENSMUSG00000028978(Nos3),ENSMUSG00000052026(Slc6a7)
BP	GO:0070925	organelle assembly	0	1	1	820	0.498573	0.587087	-	ENSMUSG00000026175(Vil1)
BP	GO:0009891	positive regulation of biosynthetic process	0	2	2	1996	0.500311	0.588424	-	ENSMUSG00000028978(Nos3),ENSMUSG00000062329(Cytl1)
MF	GO:0005515	protein binding	0	8	8	8968	0.50257	0.604007	-	ENSMUSG00000014158(Trpv4),ENSMUSG00000026175(Vil1),ENSMUSG00000026447(Pik3c2b),ENSMUSG00000028978(Nos3),ENSMUSG00000032064(Dixdc1),ENSMUSG00000034037(Fgd5),ENSMUSG00000051669(AU021092),ENSMUSG00000052229(Gpr17)
CC	GO:0016021	integral component of membrane	0	6	6	6798	0.503592	0.728167	-	ENSMUSG00000014158(Trpv4),ENSMUSG00000038725(Pkhd1l1),ENSMUSG00000052026(Slc6a7),ENSMUSG00000052229(Gpr17),ENSMUSG00000079654(Prrt4),ENSMUSG00000104063(Pcdhgb7)
MF	GO:0016491	oxidoreductase activity	0	1	1	819	0.504664	0.604007	-	ENSMUSG00000028978(Nos3)
BP	GO:0008283	cell population proliferation	0	2	2	2012	0.504739	0.592916	-	ENSMUSG00000028978(Nos3),ENSMUSG00000032064(Dixdc1)
BP	GO:0002684	positive regulation of immune system process	0	1	1	848	0.510499	0.598961	-	ENSMUSG00000014158(Trpv4)
BP	GO:0071705	nitrogen compound transport	0	2	2	2040	0.512434	0.599983	-	ENSMUSG00000014158(Trpv4),ENSMUSG00000052026(Slc6a7)
BP	GO:0032940	secretion by cell	0	1	1	853	0.512601	0.599983	-	ENSMUSG00000014158(Trpv4)
BP	GO:0044248	cellular catabolic process	0	2	2	2055	0.516528	0.603855	-	ENSMUSG00000026447(Pik3c2b),ENSMUSG00000028978(Nos3)
CC	GO:0030054	cell junction	0	2	2	2070	0.517674	0.737543	-	ENSMUSG00000014158(Trpv4),ENSMUSG00000032064(Dixdc1)
BP	GO:0010646	regulation of cell communication	0	3	3	3264	0.519045	0.606071	-	ENSMUSG00000014158(Trpv4),ENSMUSG00000032064(Dixdc1),ENSMUSG00000052229(Gpr17)
BP	GO:0008219	cell death	0	2	2	2076	0.522227	0.608499	-	ENSMUSG00000026175(Vil1),ENSMUSG00000028978(Nos3)
BP	GO:0023051	regulation of signaling	0	3	3	3279	0.522373	0.608499	-	ENSMUSG00000014158(Trpv4),ENSMUSG00000032064(Dixdc1),ENSMUSG00000052229(Gpr17)
BP	GO:0051234	establishment of localization	0	4	4	4488	0.524138	0.609827	-	ENSMUSG00000014158(Trpv4),ENSMUSG00000026175(Vil1),ENSMUSG00000028978(Nos3),ENSMUSG00000052026(Slc6a7)
BP	GO:0035239	tube morphogenesis	0	1	1	886	0.526259	0.611565	-	ENSMUSG00000028978(Nos3)
CC	GO:0031224	intrinsic component of membrane	0	6	6	6965	0.53212	0.737543	-	ENSMUSG00000014158(Trpv4),ENSMUSG00000038725(Pkhd1l1),ENSMUSG00000052026(Slc6a7),ENSMUSG00000052229(Gpr17),ENSMUSG00000079654(Prrt4),ENSMUSG00000104063(Pcdhgb7)
BP	GO:0140352	export from cell	0	1	1	901	0.532348	0.617904	-	ENSMUSG00000014158(Trpv4)
CC	GO:0005730	nucleolus	0	1	1	908	0.533261	0.737543	-	ENSMUSG00000028978(Nos3)
BP	GO:0007167	enzyme linked receptor protein signaling pathway	0	1	1	904	0.533557	0.61857	-	ENSMUSG00000026175(Vil1)
BP	GO:0010033	response to organic substance	0	3	3	3345	0.536896	0.621703	-	ENSMUSG00000014158(Trpv4),ENSMUSG00000026175(Vil1),ENSMUSG00000028978(Nos3)
CC	GO:0009986	cell surface	0	1	1	919	0.537648	0.737543	-	ENSMUSG00000014158(Trpv4)
BP	GO:0007276	gamete generation	0	1	1	916	0.538363	0.622661	-	ENSMUSG00000028978(Nos3)
BP	GO:0032880	regulation of protein localization	0	1	1	930	0.543911	0.628333	-	ENSMUSG00000026175(Vil1)
MF	GO:0005488	binding	0	12	12	13870	0.544183	0.645926	-	ENSMUSG00000014158(Trpv4),ENSMUSG00000020682(Mmp28),ENSMUSG00000021118(Plek2),ENSMUSG00000026175(Vil1),ENSMUSG00000026447(Pik3c2b),ENSMUSG00000028978(Nos3),ENSMUSG00000032064(Dixdc1),ENSMUSG00000034037(Fgd5),ENSMUSG00000051669(AU021092),ENSMUSG00000052229(Gpr17),ENSMUSG00000057751(Megf6),ENSMUSG00000104063(Pcdhgb7)
BP	GO:0000122	negative regulation of transcription by RNA polymerase II	0	1	1	936	0.546269	0.629674	-	ENSMUSG00000014158(Trpv4)
BP	GO:0051171	regulation of nitrogen compound metabolic process	0	5	5	5810	0.546363	0.629674	-	ENSMUSG00000014158(Trpv4),ENSMUSG00000026175(Vil1),ENSMUSG00000028978(Nos3),ENSMUSG00000032064(Dixdc1),ENSMUSG00000062329(Cytl1)
BP	GO:0019752	carboxylic acid metabolic process	0	1	1	942	0.548616	0.631524	-	ENSMUSG00000028978(Nos3)
BP	GO:0043066	negative regulation of apoptotic process	0	1	1	947	0.550563	0.633018	-	ENSMUSG00000026175(Vil1)
MF	GO:0016772	transferase activity, transferring phosphorus-containing groups	0	1	1	933	0.55186	0.645926	-	ENSMUSG00000026447(Pik3c2b)
MF	GO:0000166	nucleotide binding	0	2	2	2166	0.556686	0.645926	-	ENSMUSG00000014158(Trpv4),ENSMUSG00000028978(Nos3)
MF	GO:1901265	nucleoside phosphate binding	0	2	2	2166	0.556686	0.645926	-	ENSMUSG00000014158(Trpv4),ENSMUSG00000028978(Nos3)
BP	GO:0043069	negative regulation of programmed cell death	0	1	1	968	0.558655	0.641248	-	ENSMUSG00000026175(Vil1)
BP	GO:0033993	response to lipid	0	1	1	969	0.559037	0.641248	-	ENSMUSG00000028978(Nos3)
BP	GO:1901135	carbohydrate derivative metabolic process	0	1	1	974	0.560942	0.642677	-	ENSMUSG00000062329(Cytl1)
BP	GO:0043436	oxoacid metabolic process	0	1	1	986	0.565482	0.647118	-	ENSMUSG00000028978(Nos3)
CC	GO:0099512	supramolecular fiber	0	1	1	994	0.566541	0.761237	-	ENSMUSG00000014158(Trpv4)
CC	GO:0099081	supramolecular polymer	0	1	1	1001	0.569149	0.761237	-	ENSMUSG00000014158(Trpv4)
BP	GO:0040007	growth	0	1	1	996	0.569231	0.650645	-	ENSMUSG00000026175(Vil1)
MF	GO:0140096	catalytic activity, acting on a protein	0	2	2	2219	0.570508	0.656949	-	ENSMUSG00000020682(Mmp28),ENSMUSG00000030693(Klk10)
BP	GO:0032501	multicellular organismal process	0	7	7	8364	0.5714	0.651957	-	ENSMUSG00000014158(Trpv4),ENSMUSG00000026175(Vil1),ENSMUSG00000028978(Nos3),ENSMUSG00000032064(Dixdc1),ENSMUSG00000038725(Pkhd1l1),ENSMUSG00000052229(Gpr17),ENSMUSG00000062329(Cytl1)
BP	GO:0050877	nervous system process	0	2	2	2265	0.571716	0.651957	-	ENSMUSG00000028978(Nos3),ENSMUSG00000038725(Pkhd1l1)
BP	GO:0050896	response to stimulus	0	8	8	9581	0.574713	0.653939	-	ENSMUSG00000014158(Trpv4),ENSMUSG00000020682(Mmp28),ENSMUSG00000021118(Plek2),ENSMUSG00000026175(Vil1),ENSMUSG00000026447(Pik3c2b),ENSMUSG00000028978(Nos3),ENSMUSG00000032064(Dixdc1),ENSMUSG00000052229(Gpr17)
BP	GO:0044255	cellular lipid metabolic process	0	1	1	1012	0.575167	0.653939	-	ENSMUSG00000026447(Pik3c2b)
BP	GO:0080090	regulation of primary metabolic process	0	5	5	5975	0.575466	0.653939	-	ENSMUSG00000014158(Trpv4),ENSMUSG00000026175(Vil1),ENSMUSG00000028978(Nos3),ENSMUSG00000032064(Dixdc1),ENSMUSG00000062329(Cytl1)
BP	GO:0006082	organic acid metabolic process	0	1	1	1015	0.576271	0.654091	-	ENSMUSG00000028978(Nos3)
BP	GO:0046903	secretion	0	1	1	1019	0.577739	0.654995	-	ENSMUSG00000014158(Trpv4)
MF	GO:0030234	enzyme regulator activity	0	1	1	1002	0.578334	0.660953	-	ENSMUSG00000026175(Vil1)
BP	GO:0014070	response to organic cyclic compound	0	1	1	1034	0.583203	0.660421	-	ENSMUSG00000028978(Nos3)
CC	GO:0036477	somatodendritic compartment	0	1	1	1061	0.590907	0.780581	-	ENSMUSG00000032064(Dixdc1)
MF	GO:0004888	transmembrane signaling receptor activity	0	2	2	2313	0.594339	0.674176	-	ENSMUSG00000014158(Trpv4),ENSMUSG00000052229(Gpr17)
BP	GO:0060341	regulation of cellular localization	0	1	1	1069	0.595694	0.673783	-	ENSMUSG00000026175(Vil1)
BP	GO:0010243	response to organonitrogen compound	0	1	1	1077	0.598499	0.675793	-	ENSMUSG00000014158(Trpv4)
BP	GO:0019953	sexual reproduction	0	1	1	1079	0.599197	0.675793	-	ENSMUSG00000028978(Nos3)
MF	GO:0046914	transition metal ion binding	0	1	1	1061	0.599796	0.675326	-	ENSMUSG00000020682(Mmp28)
BP	GO:0060548	negative regulation of cell death	0	1	1	1081	0.599894	0.675793	-	ENSMUSG00000026175(Vil1)
BP	GO:0032269	negative regulation of cellular protein metabolic process	0	1	1	1082	0.600243	0.675793	-	ENSMUSG00000026175(Vil1)
BP	GO:0048609	multicellular organismal reproductive process	0	1	1	1084	0.600938	0.675795	-	ENSMUSG00000028978(Nos3)
BP	GO:0045597	positive regulation of cell differentiation	0	1	1	1089	0.602672	0.676964	-	ENSMUSG00000032064(Dixdc1)
BP	GO:0031323	regulation of cellular metabolic process	0	5	5	6154	0.60623	0.680039	-	ENSMUSG00000014158(Trpv4),ENSMUSG00000026175(Vil1),ENSMUSG00000028978(Nos3),ENSMUSG00000032064(Dixdc1),ENSMUSG00000062329(Cytl1)
BP	GO:0032504	multicellular organism reproduction	0	1	1	1101	0.606804	0.680039	-	ENSMUSG00000028978(Nos3)
BP	GO:0071310	cellular response to organic substance	0	2	2	2413	0.60811	0.68072	-	ENSMUSG00000026175(Vil1),ENSMUSG00000028978(Nos3)
BP	GO:0035295	tube development	0	1	1	1108	0.609196	0.680759	-	ENSMUSG00000028978(Nos3)
BP	GO:0048468	cell development	0	2	2	2419	0.609541	0.680759	-	ENSMUSG00000014158(Trpv4),ENSMUSG00000032064(Dixdc1)
BP	GO:0006357	regulation of transcription by RNA polymerase II	0	2	2	2439	0.614284	0.685271	-	ENSMUSG00000014158(Trpv4),ENSMUSG00000062329(Cytl1)
BP	GO:0072359	circulatory system development	0	1	1	1129	0.61629	0.686723	-	ENSMUSG00000028978(Nos3)
BP	GO:0051248	negative regulation of protein metabolic process	0	1	1	1133	0.617627	0.687428	-	ENSMUSG00000026175(Vil1)
CC	GO:0098796	membrane protein complex	0	1	1	1140	0.61798	0.806388	-	ENSMUSG00000026447(Pik3c2b)
BP	GO:0048646	anatomical structure formation involved in morphogenesis	0	1	1	1140	0.619957	0.689234	-	ENSMUSG00000028978(Nos3)
BP	GO:0060429	epithelium development	0	1	1	1153	0.624249	0.693215	-	ENSMUSG00000026175(Vil1)
BP	GO:0009790	embryo development	0	1	1	1166	0.628495	0.696358	-	ENSMUSG00000028978(Nos3)
BP	GO:0006366	transcription by RNA polymerase II	0	2	2	2500	0.628507	0.696358	-	ENSMUSG00000014158(Trpv4),ENSMUSG00000062329(Cytl1)
CC	GO:0005576	extracellular region	0	2	2	2514	0.628713	0.81051	-	ENSMUSG00000020682(Mmp28),ENSMUSG00000051669(AU021092)
MF	GO:0038023	signaling receptor activity	0	2	2	2457	0.629118	0.698	-	ENSMUSG00000014158(Trpv4),ENSMUSG00000052229(Gpr17)
MF	GO:0060089	molecular transducer activity	0	2	2	2457	0.629118	0.698	-	ENSMUSG00000014158(Trpv4),ENSMUSG00000052229(Gpr17)
BP	GO:0051172	negative regulation of nitrogen compound metabolic process	0	2	2	2511	0.631033	0.698363	-	ENSMUSG00000014158(Trpv4),ENSMUSG00000026175(Vil1)
BP	GO:0003006	developmental process involved in reproduction	0	1	1	1182	0.633658	0.700033	-	ENSMUSG00000028978(Nos3)
BP	GO:1901698	response to nitrogen compound	0	1	1	1183	0.633979	0.700033	-	ENSMUSG00000014158(Trpv4)
BP	GO:0060255	regulation of macromolecule metabolic process	0	5	5	6357	0.639932	0.705807	-	ENSMUSG00000014158(Trpv4),ENSMUSG00000026175(Vil1),ENSMUSG00000028978(Nos3),ENSMUSG00000032064(Dixdc1),ENSMUSG00000062329(Cytl1)
MF	GO:0016787	hydrolase activity	0	2	2	2506	0.64047	0.705445	-	ENSMUSG00000020682(Mmp28),ENSMUSG00000030693(Klk10)
BP	GO:1901701	cellular response to oxygen-containing compound	0	1	1	1219	0.645342	0.71097	-	ENSMUSG00000028978(Nos3)
BP	GO:1901565	organonitrogen compound catabolic process	0	1	1	1227	0.647821	0.712896	-	ENSMUSG00000028978(Nos3)
BP	GO:0019219	regulation of nucleobase-containing compound metabolic process	0	3	3	3908	0.651595	0.716241	-	ENSMUSG00000014158(Trpv4),ENSMUSG00000028978(Nos3),ENSMUSG00000062329(Cytl1)
BP	GO:0045944	positive regulation of transcription by RNA polymerase II	0	1	1	1262	0.658479	0.722992	-	ENSMUSG00000062329(Cytl1)
MF	GO:0036094	small molecule binding	0	2	2	2593	0.66002	0.721748	-	ENSMUSG00000014158(Trpv4),ENSMUSG00000028978(Nos3)
BP	GO:0034654	nucleobase-containing compound biosynthetic process	0	3	3	3963	0.661817	0.725293	-	ENSMUSG00000014158(Trpv4),ENSMUSG00000028978(Nos3),ENSMUSG00000062329(Cytl1)
BP	GO:0044703	multi-organism reproductive process	0	1	1	1274	0.662063	0.725293	-	ENSMUSG00000028978(Nos3)
CC	GO:0015630	microtubule cytoskeleton	0	1	1	1289	0.664515	0.84311	-	ENSMUSG00000014158(Trpv4)
BP	GO:0043085	positive regulation of catalytic activity	0	1	1	1292	0.667372	0.73011	-	ENSMUSG00000028978(Nos3)
BP	GO:0051704	multi-organism process	0	1	1	1294	0.667957	0.73011	-	ENSMUSG00000028978(Nos3)
CC	GO:0099080	supramolecular complex	0	1	1	1307	0.66976	0.84311	-	ENSMUSG00000014158(Trpv4)
BP	GO:0031324	negative regulation of cellular metabolic process	0	2	2	2701	0.672778	0.734556	-	ENSMUSG00000014158(Trpv4),ENSMUSG00000026175(Vil1)
BP	GO:0018130	heterocycle biosynthetic process	0	3	3	4028	0.673656	0.734692	-	ENSMUSG00000014158(Trpv4),ENSMUSG00000028978(Nos3),ENSMUSG00000062329(Cytl1)
BP	GO:0031326	regulation of cellular biosynthetic process	0	3	3	4038	0.675454	0.735789	-	ENSMUSG00000014158(Trpv4),ENSMUSG00000028978(Nos3),ENSMUSG00000062329(Cytl1)
BP	GO:0019438	aromatic compound biosynthetic process	0	3	3	4042	0.676171	0.735789	-	ENSMUSG00000014158(Trpv4),ENSMUSG00000028978(Nos3),ENSMUSG00000062329(Cytl1)
BP	GO:0006629	lipid metabolic process	0	1	1	1339	0.680867	0.740073	-	ENSMUSG00000026447(Pik3c2b)
BP	GO:0051641	cellular localization	0	2	2	2745	0.681938	0.740411	-	ENSMUSG00000014158(Trpv4),ENSMUSG00000026175(Vil1)
BP	GO:0044238	primary metabolic process	0	8	8	10291	0.683163	0.740916	-	ENSMUSG00000014158(Trpv4),ENSMUSG00000020682(Mmp28),ENSMUSG00000026175(Vil1),ENSMUSG00000026447(Pik3c2b),ENSMUSG00000028978(Nos3),ENSMUSG00000030693(Klk10),ENSMUSG00000032064(Dixdc1),ENSMUSG00000062329(Cytl1)
CC	GO:1902494	catalytic complex	0	1	1	1363	0.685591	0.853002	-	ENSMUSG00000026447(Pik3c2b)
BP	GO:0009889	regulation of biosynthetic process	0	3	3	4110	0.688213	0.745564	-	ENSMUSG00000014158(Trpv4),ENSMUSG00000028978(Nos3),ENSMUSG00000062329(Cytl1)
BP	GO:0045892	negative regulation of transcription, DNA-templated	0	1	1	1379	0.691945	0.747997	-	ENSMUSG00000014158(Trpv4)
BP	GO:1903507	negative regulation of nucleic acid-templated transcription	0	1	1	1381	0.692489	0.747997	-	ENSMUSG00000014158(Trpv4)
BP	GO:1902679	negative regulation of RNA biosynthetic process	0	1	1	1382	0.692761	0.747997	-	ENSMUSG00000014158(Trpv4)
CC	GO:0098805	whole membrane	0	1	1	1410	0.698323	0.858857	-	ENSMUSG00000028978(Nos3)
BP	GO:1901362	organic cyclic compound biosynthetic process	0	3	3	4172	0.698938	0.753832	-	ENSMUSG00000014158(Trpv4),ENSMUSG00000028978(Nos3),ENSMUSG00000062329(Cytl1)
BP	GO:0006955	immune response	0	1	1	1417	0.702132	0.756441	-	ENSMUSG00000052229(Gpr17)
BP	GO:0010605	negative regulation of macromolecule metabolic process	0	2	2	2892	0.711171	0.765333	-	ENSMUSG00000014158(Trpv4),ENSMUSG00000026175(Vil1)
BP	GO:0019222	regulation of metabolic process	0	5	5	6826	0.712132	0.765522	-	ENSMUSG00000014158(Trpv4),ENSMUSG00000026175(Vil1),ENSMUSG00000028978(Nos3),ENSMUSG00000032064(Dixdc1),ENSMUSG00000062329(Cytl1)
CC	GO:0045202	synapse	0	1	1	1467	0.713113	0.859161	-	ENSMUSG00000032064(Dixdc1)
CC	GO:0005794	Golgi apparatus	0	1	1	1473	0.714629	0.859161	-	ENSMUSG00000028978(Nos3)
BP	GO:0042221	response to chemical	0	4	4	5573	0.714875	0.767624	-	ENSMUSG00000014158(Trpv4),ENSMUSG00000020682(Mmp28),ENSMUSG00000026175(Vil1),ENSMUSG00000028978(Nos3)
BP	GO:0051253	negative regulation of RNA metabolic process	0	1	1	1476	0.717324	0.769407	-	ENSMUSG00000014158(Trpv4)
MF	GO:0005524	ATP binding	0	1	1	1479	0.724885	0.787018	-	ENSMUSG00000014158(Trpv4)
BP	GO:0044249	cellular biosynthetic process	0	4	4	5641	0.725072	0.776863	-	ENSMUSG00000014158(Trpv4),ENSMUSG00000026447(Pik3c2b),ENSMUSG00000028978(Nos3),ENSMUSG00000062329(Cytl1)
BP	GO:0043170	macromolecule metabolic process	0	7	7	9430	0.730748	0.782085	-	ENSMUSG00000014158(Trpv4),ENSMUSG00000020682(Mmp28),ENSMUSG00000026175(Vil1),ENSMUSG00000028978(Nos3),ENSMUSG00000030693(Klk10),ENSMUSG00000032064(Dixdc1),ENSMUSG00000062329(Cytl1)
BP	GO:1901576	organic substance biosynthetic process	0	4	4	5692	0.732569	0.783174	-	ENSMUSG00000014158(Trpv4),ENSMUSG00000026447(Pik3c2b),ENSMUSG00000028978(Nos3),ENSMUSG00000062329(Cytl1)
BP	GO:0050794	regulation of cellular process	0	9	9	11837	0.733882	0.783718	-	ENSMUSG00000014158(Trpv4),ENSMUSG00000020682(Mmp28),ENSMUSG00000021118(Plek2),ENSMUSG00000026175(Vil1),ENSMUSG00000026447(Pik3c2b),ENSMUSG00000028978(Nos3),ENSMUSG00000032064(Dixdc1),ENSMUSG00000052229(Gpr17),ENSMUSG00000062329(Cytl1)
BP	GO:2000113	negative regulation of cellular macromolecule biosynthetic process	0	1	1	1564	0.738633	0.787929	-	ENSMUSG00000014158(Trpv4)
MF	GO:0032559	adenyl ribonucleotide binding	0	1	1	1545	0.740891	0.796328	-	ENSMUSG00000014158(Trpv4)
BP	GO:0045934	negative regulation of nucleobase-containing compound metabolic process	0	1	1	1576	0.741419	0.789666	-	ENSMUSG00000014158(Trpv4)
BP	GO:0010558	negative regulation of macromolecule biosynthetic process	0	1	1	1578	0.741881	0.789666	-	ENSMUSG00000014158(Trpv4)
BP	GO:0065007	biological regulation	0	10	10	13067	0.743487	0.790513	-	ENSMUSG00000014158(Trpv4),ENSMUSG00000020682(Mmp28),ENSMUSG00000021118(Plek2),ENSMUSG00000026175(Vil1),ENSMUSG00000026447(Pik3c2b),ENSMUSG00000028978(Nos3),ENSMUSG00000032064(Dixdc1),ENSMUSG00000034037(Fgd5),ENSMUSG00000052229(Gpr17),ENSMUSG00000062329(Cytl1)
MF	GO:0030554	adenyl nucleotide binding	0	1	1	1558	0.743938	0.796328	-	ENSMUSG00000014158(Trpv4)
BP	GO:0009058	biosynthetic process	0	4	4	5812	0.749692	0.796159	-	ENSMUSG00000014158(Trpv4),ENSMUSG00000026447(Pik3c2b),ENSMUSG00000028978(Nos3),ENSMUSG00000062329(Cytl1)
BP	GO:0045893	positive regulation of transcription, DNA-templated	0	1	1	1622	0.751842	0.796159	-	ENSMUSG00000062329(Cytl1)
BP	GO:1903508	positive regulation of nucleic acid-templated transcription	0	1	1	1622	0.751842	0.796159	-	ENSMUSG00000062329(Cytl1)
BP	GO:1902680	positive regulation of RNA biosynthetic process	0	1	1	1623	0.752064	0.796159	-	ENSMUSG00000062329(Cytl1)
BP	GO:0031327	negative regulation of cellular biosynthetic process	0	1	1	1636	0.754934	0.798331	-	ENSMUSG00000014158(Trpv4)
BP	GO:0009892	negative regulation of metabolic process	0	2	2	3141	0.755987	0.798577	-	ENSMUSG00000014158(Trpv4),ENSMUSG00000026175(Vil1)
CC	GO:0005615	extracellular space	0	1	1	1653	0.756768	0.899714	-	ENSMUSG00000020682(Mmp28)
MF	GO:0005102	signaling receptor binding	0	1	1	1623	0.758676	0.801574	-	ENSMUSG00000052229(Gpr17)
MF	GO:0003824	catalytic activity	0	4	4	5775	0.759386	0.801574	-	ENSMUSG00000020682(Mmp28),ENSMUSG00000026447(Pik3c2b),ENSMUSG00000028978(Nos3),ENSMUSG00000030693(Klk10)
BP	GO:0009890	negative regulation of biosynthetic process	0	1	1	1675	0.763359	0.805493	-	ENSMUSG00000014158(Trpv4)
BP	GO:0015833	peptide transport	0	1	1	1685	0.765475	0.806852	-	ENSMUSG00000014158(Trpv4)
BP	GO:0071704	organic substance metabolic process	0	8	8	10919	0.767813	0.807758	-	ENSMUSG00000014158(Trpv4),ENSMUSG00000020682(Mmp28),ENSMUSG00000026175(Vil1),ENSMUSG00000026447(Pik3c2b),ENSMUSG00000028978(Nos3),ENSMUSG00000030693(Klk10),ENSMUSG00000032064(Dixdc1),ENSMUSG00000062329(Cytl1)
BP	GO:0042127	regulation of cell population proliferation	0	1	1	1697	0.767991	0.807758	-	ENSMUSG00000028978(Nos3)
BP	GO:0006807	nitrogen compound metabolic process	0	7	7	9745	0.771124	0.810133	-	ENSMUSG00000014158(Trpv4),ENSMUSG00000020682(Mmp28),ENSMUSG00000026175(Vil1),ENSMUSG00000028978(Nos3),ENSMUSG00000030693(Klk10),ENSMUSG00000032064(Dixdc1),ENSMUSG00000062329(Cytl1)
BP	GO:0042886	amide transport	0	1	1	1716	0.771922	0.810133	-	ENSMUSG00000014158(Trpv4)
BP	GO:0051254	positive regulation of RNA metabolic process	0	1	1	1720	0.772742	0.810133	-	ENSMUSG00000062329(Cytl1)
BP	GO:0044271	cellular nitrogen compound biosynthetic process	0	3	3	4661	0.774922	0.811545	-	ENSMUSG00000014158(Trpv4),ENSMUSG00000028978(Nos3),ENSMUSG00000062329(Cytl1)
BP	GO:0007600	sensory perception	0	1	1	1755	0.779796	0.815774	-	ENSMUSG00000038725(Pkhd1l1)
BP	GO:0022414	reproductive process	0	1	1	1763	0.781379	0.815885	-	ENSMUSG00000028978(Nos3)
BP	GO:0000003	reproduction	0	1	1	1764	0.781576	0.815885	-	ENSMUSG00000028978(Nos3)
BP	GO:0044281	small molecule metabolic process	0	1	1	1773	0.783343	0.816855	-	ENSMUSG00000028978(Nos3)
BP	GO:0010468	regulation of gene expression	0	3	3	4736	0.785234	0.817953	-	ENSMUSG00000014158(Trpv4),ENSMUSG00000028978(Nos3),ENSMUSG00000062329(Cytl1)
BP	GO:0034613	cellular protein localization	0	1	1	1798	0.788181	0.820145	-	ENSMUSG00000026175(Vil1)
BP	GO:0070727	cellular macromolecule localization	0	1	1	1808	0.790087	0.821252	-	ENSMUSG00000026175(Vil1)
CC	GO:0005739	mitochondrion	0	1	1	1828	0.792065	0.93133	-	ENSMUSG00000028978(Nos3)
BP	GO:0051049	regulation of transport	0	1	1	1837	0.795524	0.825613	-	ENSMUSG00000028978(Nos3)
BP	GO:0006355	regulation of transcription, DNA-templated	0	2	2	3408	0.797792	0.825613	-	ENSMUSG00000014158(Trpv4),ENSMUSG00000062329(Cytl1)
BP	GO:1903506	regulation of nucleic acid-templated transcription	0	2	2	3409	0.797937	0.825613	-	ENSMUSG00000014158(Trpv4),ENSMUSG00000062329(Cytl1)
BP	GO:0010557	positive regulation of macromolecule biosynthetic process	0	1	1	1851	0.798102	0.825613	-	ENSMUSG00000062329(Cytl1)
BP	GO:2001141	regulation of RNA biosynthetic process	0	2	2	3413	0.798516	0.825613	-	ENSMUSG00000014158(Trpv4),ENSMUSG00000062329(Cytl1)
BP	GO:0050789	regulation of biological process	0	9	9	12354	0.7994	0.825652	-	ENSMUSG00000014158(Trpv4),ENSMUSG00000020682(Mmp28),ENSMUSG00000021118(Plek2),ENSMUSG00000026175(Vil1),ENSMUSG00000026447(Pik3c2b),ENSMUSG00000028978(Nos3),ENSMUSG00000032064(Dixdc1),ENSMUSG00000052229(Gpr17),ENSMUSG00000062329(Cytl1)
MF	GO:0035639	purine ribonucleoside triphosphate binding	0	1	1	1829	0.800285	0.83892	-	ENSMUSG00000014158(Trpv4)
BP	GO:0044267	cellular protein metabolic process	0	3	3	4955	0.813363	0.838687	-	ENSMUSG00000014158(Trpv4),ENSMUSG00000026175(Vil1),ENSMUSG00000032064(Dixdc1)
MF	GO:0032555	purine ribonucleotide binding	0	1	1	1905	0.813853	0.843675	-	ENSMUSG00000014158(Trpv4)
BP	GO:0006351	transcription, DNA-templated	0	2	2	3527	0.814466	0.838687	-	ENSMUSG00000014158(Trpv4),ENSMUSG00000062329(Cytl1)
BP	GO:0097659	nucleic acid-templated transcription	0	2	2	3528	0.814601	0.838687	-	ENSMUSG00000014158(Trpv4),ENSMUSG00000062329(Cytl1)
MF	GO:0017076	purine nucleotide binding	0	1	1	1919	0.816256	0.843675	-	ENSMUSG00000014158(Trpv4)
BP	GO:0032774	RNA biosynthetic process	0	2	2	3543	0.81662	0.839878	-	ENSMUSG00000014158(Trpv4),ENSMUSG00000062329(Cytl1)
BP	GO:1901575	organic substance catabolic process	0	1	1	1967	0.818311	0.84073	-	ENSMUSG00000028978(Nos3)
MF	GO:0004930	G protein-coupled receptor activity	0	1	1	1950	0.821473	0.843675	-	ENSMUSG00000052229(Gpr17)
BP	GO:0051649	establishment of localization in cell	0	1	1	2011	0.825466	0.847188	-	ENSMUSG00000014158(Trpv4)
BP	GO:0008152	metabolic process	0	8	8	11471	0.830779	0.851745	-	ENSMUSG00000014158(Trpv4),ENSMUSG00000020682(Mmp28),ENSMUSG00000026175(Vil1),ENSMUSG00000026447(Pik3c2b),ENSMUSG00000028978(Nos3),ENSMUSG00000030693(Klk10),ENSMUSG00000032064(Dixdc1),ENSMUSG00000062329(Cytl1)
BP	GO:0010629	negative regulation of gene expression	0	1	1	2057	0.832662	0.852103	-	ENSMUSG00000014158(Trpv4)
BP	GO:0051252	regulation of RNA metabolic process	0	2	2	3669	0.832876	0.852103	-	ENSMUSG00000014158(Trpv4),ENSMUSG00000062329(Cytl1)
CC	GO:0043226	organelle	0	9	9	12861	0.847316	0.983309	-	ENSMUSG00000014158(Trpv4),ENSMUSG00000021118(Plek2),ENSMUSG00000026175(Vil1),ENSMUSG00000026447(Pik3c2b),ENSMUSG00000028978(Nos3),ENSMUSG00000030693(Klk10),ENSMUSG00000032064(Dixdc1),ENSMUSG00000034037(Fgd5),ENSMUSG00000038725(Pkhd1l1)
BP	GO:2000112	regulation of cellular macromolecule biosynthetic process	0	2	2	3839	0.852907	0.870427	-	ENSMUSG00000014158(Trpv4),ENSMUSG00000062329(Cytl1)
BP	GO:0006464	cellular protein modification process	0	2	2	3844	0.853464	0.870427	-	ENSMUSG00000014158(Trpv4),ENSMUSG00000032064(Dixdc1)
BP	GO:0036211	protein modification process	0	2	2	3844	0.853464	0.870427	-	ENSMUSG00000014158(Trpv4),ENSMUSG00000032064(Dixdc1)
BP	GO:0010556	regulation of macromolecule biosynthetic process	0	2	2	3872	0.856553	0.872664	-	ENSMUSG00000014158(Trpv4),ENSMUSG00000062329(Cytl1)
BP	GO:0006139	nucleobase-containing compound metabolic process	0	3	3	5411	0.862909	0.878222	-	ENSMUSG00000014158(Trpv4),ENSMUSG00000028978(Nos3),ENSMUSG00000062329(Cytl1)
CC	GO:0005622	intracellular	0	10	10	14178	0.866017	0.983309	-	ENSMUSG00000014158(Trpv4),ENSMUSG00000020682(Mmp28),ENSMUSG00000021118(Plek2),ENSMUSG00000026175(Vil1),ENSMUSG00000026447(Pik3c2b),ENSMUSG00000028978(Nos3),ENSMUSG00000030693(Klk10),ENSMUSG00000032064(Dixdc1),ENSMUSG00000034037(Fgd5),ENSMUSG00000051669(AU021092)
CC	GO:0012505	endomembrane system	0	2	2	3997	0.86757	0.983309	-	ENSMUSG00000028978(Nos3),ENSMUSG00000030693(Klk10)
BP	GO:0007186	G protein-coupled receptor signaling pathway	0	1	1	2335	0.870547	0.885071	-	ENSMUSG00000052229(Gpr17)
MF	GO:0016740	transferase activity	0	1	1	2303	0.871842	0.889396	-	ENSMUSG00000026447(Pik3c2b)
BP	GO:0043412	macromolecule modification	0	2	2	4023	0.872286	0.885916	-	ENSMUSG00000014158(Trpv4),ENSMUSG00000032064(Dixdc1)
BP	GO:0046483	heterocycle metabolic process	0	3	3	5545	0.875308	0.888059	-	ENSMUSG00000014158(Trpv4),ENSMUSG00000028978(Nos3),ENSMUSG00000062329(Cytl1)
CC	GO:0031981	nuclear lumen	0	2	2	4104	0.878083	0.983309	-	ENSMUSG00000026447(Pik3c2b),ENSMUSG00000028978(Nos3)
BP	GO:0006725	cellular aromatic compound metabolic process	0	3	3	5623	0.882103	0.894024	-	ENSMUSG00000014158(Trpv4),ENSMUSG00000028978(Nos3),ENSMUSG00000062329(Cytl1)
CC	GO:0110165	cellular anatomical entity	0	15	15	19288	0.891006	0.983309	-	ENSMUSG00000014158(Trpv4),ENSMUSG00000020682(Mmp28),ENSMUSG00000021118(Plek2),ENSMUSG00000026175(Vil1),ENSMUSG00000026447(Pik3c2b),ENSMUSG00000028978(Nos3),ENSMUSG00000030693(Klk10),ENSMUSG00000032064(Dixdc1),ENSMUSG00000034037(Fgd5),ENSMUSG00000038725(Pkhd1l1),ENSMUSG00000051669(AU021092),ENSMUSG00000052026(Slc6a7),ENSMUSG00000052229(Gpr17),ENSMUSG00000079654(Prrt4),ENSMUSG00000104063(Pcdhgb7)
BP	GO:0008104	protein localization	0	1	1	2519	0.89101	0.902113	-	ENSMUSG00000026175(Vil1)
BP	GO:0010467	gene expression	0	3	3	5748	0.892372	0.902555	-	ENSMUSG00000014158(Trpv4),ENSMUSG00000028978(Nos3),ENSMUSG00000062329(Cytl1)
BP	GO:1901360	organic cyclic compound metabolic process	0	3	3	5824	0.898254	0.907562	-	ENSMUSG00000014158(Trpv4),ENSMUSG00000028978(Nos3),ENSMUSG00000062329(Cytl1)
BP	GO:0016070	RNA metabolic process	0	2	2	4454	0.909394	0.917867	-	ENSMUSG00000014158(Trpv4),ENSMUSG00000062329(Cytl1)
CC	GO:0043229	intracellular organelle	0	8	8	12518	0.91386	0.983309	-	ENSMUSG00000014158(Trpv4),ENSMUSG00000021118(Plek2),ENSMUSG00000026175(Vil1),ENSMUSG00000026447(Pik3c2b),ENSMUSG00000028978(Nos3),ENSMUSG00000030693(Klk10),ENSMUSG00000032064(Dixdc1),ENSMUSG00000034037(Fgd5)
CC	GO:0070013	intracellular organelle lumen	0	2	2	4613	0.918913	0.983309	-	ENSMUSG00000026447(Pik3c2b),ENSMUSG00000028978(Nos3)
CC	GO:0031974	membrane-enclosed lumen	0	2	2	4614	0.91898	0.983309	-	ENSMUSG00000026447(Pik3c2b),ENSMUSG00000028978(Nos3)
CC	GO:0043233	organelle lumen	0	2	2	4614	0.91898	0.983309	-	ENSMUSG00000026447(Pik3c2b),ENSMUSG00000028978(Nos3)
BP	GO:0034641	cellular nitrogen compound metabolic process	0	3	3	6174	0.922063	0.929691	-	ENSMUSG00000014158(Trpv4),ENSMUSG00000028978(Nos3),ENSMUSG00000062329(Cytl1)
BP	GO:0033036	macromolecule localization	0	1	1	2907	0.924613	0.9313	-	ENSMUSG00000026175(Vil1)
BP	GO:0034645	cellular macromolecule biosynthetic process	0	2	2	4701	0.926146	0.93188	-	ENSMUSG00000014158(Trpv4),ENSMUSG00000062329(Cytl1)
BP	GO:0009059	macromolecule biosynthetic process	0	2	2	4739	0.928467	0.933253	-	ENSMUSG00000014158(Trpv4),ENSMUSG00000062329(Cytl1)
BP	GO:0044237	cellular metabolic process	0	6	6	10388	0.93267	0.936513	-	ENSMUSG00000014158(Trpv4),ENSMUSG00000026175(Vil1),ENSMUSG00000026447(Pik3c2b),ENSMUSG00000028978(Nos3),ENSMUSG00000032064(Dixdc1),ENSMUSG00000062329(Cytl1)
CC	GO:0031090	organelle membrane	0	1	1	3052	0.933434	0.988886	-	ENSMUSG00000028978(Nos3)
BP	GO:0090304	nucleic acid metabolic process	0	2	2	4942	0.939824	0.942724	-	ENSMUSG00000014158(Trpv4),ENSMUSG00000062329(Cytl1)
BP	GO:0044260	cellular macromolecule metabolic process	0	4	4	8051	0.945601	0.947544	-	ENSMUSG00000014158(Trpv4),ENSMUSG00000026175(Vil1),ENSMUSG00000032064(Dixdc1),ENSMUSG00000062329(Cytl1)
CC	GO:0032991	protein-containing complex	0	2	2	5175	0.9497	0.996254	-	ENSMUSG00000026447(Pik3c2b),ENSMUSG00000032064(Dixdc1)
CC	GO:0005654	nucleoplasm	0	1	1	3593	0.960773	0.998085	-	ENSMUSG00000026447(Pik3c2b)
MF	GO:1901363	heterocyclic compound binding	0	2	2	5557	0.968328	0.977515	-	ENSMUSG00000014158(Trpv4),ENSMUSG00000028978(Nos3)
MF	GO:0097159	organic cyclic compound binding	0	2	2	5653	0.971084	0.977515	-	ENSMUSG00000014158(Trpv4),ENSMUSG00000028978(Nos3)
BP	GO:0009987	cellular process	0	11	11	17501	0.99142	0.992438	-	ENSMUSG00000014158(Trpv4),ENSMUSG00000020682(Mmp28),ENSMUSG00000021118(Plek2),ENSMUSG00000026175(Vil1),ENSMUSG00000026447(Pik3c2b),ENSMUSG00000028978(Nos3),ENSMUSG00000032064(Dixdc1),ENSMUSG00000052026(Slc6a7),ENSMUSG00000052229(Gpr17),ENSMUSG00000062329(Cytl1),ENSMUSG00000104063(Pcdhgb7)
CC	GO:0005634	nucleus	0	2	2	7197	0.992903	1	-	ENSMUSG00000026447(Pik3c2b),ENSMUSG00000028978(Nos3)
CC	GO:0043227	membrane-bounded organelle	0	4	4	11414	0.998179	1	-	ENSMUSG00000014158(Trpv4),ENSMUSG00000026447(Pik3c2b),ENSMUSG00000028978(Nos3),ENSMUSG00000030693(Klk10)
CC	GO:0043231	intracellular membrane-bounded organelle	0	2	2	10693	0.999917	1	-	ENSMUSG00000026447(Pik3c2b),ENSMUSG00000028978(Nos3)
MF	GO:0003674	molecular_function	0	17	17	20239	1	1	-	ENSMUSG00000014158(Trpv4),ENSMUSG00000020682(Mmp28),ENSMUSG00000021118(Plek2),ENSMUSG00000026175(Vil1),ENSMUSG00000026447(Pik3c2b),ENSMUSG00000028978(Nos3),ENSMUSG00000030693(Klk10),ENSMUSG00000032064(Dixdc1),ENSMUSG00000034037(Fgd5),ENSMUSG00000038725(Pkhd1l1),ENSMUSG00000051669(AU021092),ENSMUSG00000052026(Slc6a7),ENSMUSG00000052229(Gpr17),ENSMUSG00000057751(Megf6),ENSMUSG00000079654(Prrt4),ENS…
BP	GO:0008150	biological_process	0	17	17	20615	1	1	-	ENSMUSG00000014158(Trpv4),ENSMUSG00000020682(Mmp28),ENSMUSG00000021118(Plek2),ENSMUSG00000026175(Vil1),ENSMUSG00000026447(Pik3c2b),ENSMUSG00000028978(Nos3),ENSMUSG00000030693(Klk10),ENSMUSG00000032064(Dixdc1),ENSMUSG00000034037(Fgd5),ENSMUSG00000038725(Pkhd1l1),ENSMUSG00000051669(AU021092),ENSMUSG00000052026(Slc6a7),ENSMUSG00000052229(Gpr17),ENSMUSG00000062329(Cytl1),ENSMUSG00000079654(Prrt4),ENS…
CC	GO:0005575	cellular_component	0	17	17	20723	1	1	-	ENSMUSG00000014158(Trpv4),ENSMUSG00000020682(Mmp28),ENSMUSG00000021118(Plek2),ENSMUSG00000026175(Vil1),ENSMUSG00000026447(Pik3c2b),ENSMUSG00000028978(Nos3),ENSMUSG00000030693(Klk10),ENSMUSG00000032064(Dixdc1),ENSMUSG00000034037(Fgd5),ENSMUSG00000038725(Pkhd1l1),ENSMUSG00000051669(AU021092),ENSMUSG00000052026(Slc6a7),ENSMUSG00000052229(Gpr17),ENSMUSG00000062329(Cytl1),ENSMUSG00000079654(Prrt4),ENS…
